# Supplementary material for: Terroir Is the Main Driver of the Epiphytic Bacterial and Fungal Communities of Mango Carposphere in Reunion Island
Source: Front Microbiol. 2021 Jan 20;11:619226. doi: 10.3389/fmicb.2020.619226 (PMC7874004; doi:10.3389/fmicb.2020.619226)
Supplement: Supplementary Data 1 — Table 1: Richness estimators and alpha diversity results of metagenomics surveys conducted with cv. Cogshall and cv. José samples originated from St-Gilles and St-Pierre. Shannon index (evenness of the species abundance distribution); Chao 1 index [richness + (estimated) number of unobserved species]; Observed species (number of observed species), and InvSimpson index (inverse probability that two sequences randomly sampled come from the same species). The results are presented as means ± SD. H1 and H2 represent two harvest campaigns of cv. Cogshall in St-Gilles: H3 and H4 in St-Pierre. JH1 (José harvested in St-Gilles) and JH2 (José harvested in St-Pierre) Stem-end (SE); Peel surface (PE). [file Table_1.XLSX]

## Sheet: Alpha diversity
	Factors	Categories	Observed	Chao1	InvSimpson	Shannon
Fungi (ITS)	Plot	St-Gilles JH1	128 ± 32,82	200,29 ± 103,41	7,64 ± 3,48	2,76 ± 0,52
		St-Pierre JH2	142,5 ± 32,68	220,75 ± 59,75	9,27 ± 3,15	2,89 ± 0,31
		St-Gilles	132,19 ± 32,36	185,47 ± 53,91	6,41 ± 3,5	2,63 ± 0,5
		St-Pierre	154,69 ± 42,53	241,5 ± 67,97	10,49 ± 6,44	3 ± 0,58
	Cultivars (St-Gilles)	Cogshall	127,75 ± 34,7	177,32 ± 53,79	5,85 ± 2,74	2,56 ± 0,52
		José	128 ± 32,82	200,29 ± 103,41	7,64 ± 3,48	2,76 ± 0,52
	Cultivars (St-Pierre)	Cogshall	149,88 ± 38,68	227,66 ± 56,98	10,27 ± 6,93	2,95 ± 0,61
		José	142,5 ± 32,68	220,75 ± 59,75	9,27 ± 3,15	2,89 ± 0,31
	Fruit parts	PE	136,46 ± 24,25	213,76 ± 50,2	5,37 ± 3,45	2,49 ± 0,47
		SE	66,33 ± 25,63	109,19 ± 30,84	3,3 ± 3,16	1,53 ± 0,7
		H1PE	123,5 ± 50,68	190,17 ± 76,46	5,42 ± 3,66	2,28 ± 0,83
		H1SE	73,42 ± 38,38	107,88 ± 51,81	4,44 ± 2,58	1,94 ± 0,63
		H2PE	136,46 ± 24,25	213,76 ± 50,2	5,37 ± 3,45	2,49 ± 0,47
		H2SE	66,33 ± 25,63	109,19 ± 30,84	3,3 ± 3,16	1,53 ± 0,7
	Harvest	H3	136,63 ± 29,91	193,62 ± 53,93	6,98 ± 4,11	2,7 ± 0,47
		H4	127,75 ± 34,7	177,32 ± 53,79	5,85 ± 2,74	2,56 ± 0,52
		H1	149,88 ± 38,68	227,66 ± 56,98	10,27 ± 6,93	2,95 ± 0,61
		H2	166,7 ± 51,16	276,11 ± 83,26	11,04 ± 5,29	3,12 ± 0,51
	Orientation	East	124,2 ± 22,91	199,8 ± 33,3	6,81 ± 2,1	2,68 ± 0,34
		North	144,2 ± 32,66	202,44 ± 41,29	9,16 ± 8,52	2,82 ± 0,73
		South	160,33 ± 41,79	245,35 ± 62,62	11,79 ± 7,3	3,08 ± 0,64
	Tree position	Center	130,78 ± 34,88	179,54 ± 55,05	5,48 ± 2,59	2,53 ± 0,5
		Edge	133,48 ± 30,52	190,93 ± 53,39	7,27 ± 4,03	2,73 ± 0,49
	Height	<2.5	147,06 ± 37,74	226,23 ± 60,55	9,7 ± 5,66	2,93 ± 0,58
		>2.5	157,14 ± 43,18	231,32 ± 50,73	11,73 ± 9,9	2,99 ± 0,73
Bacteria 16S	Plot	St-Gilles JH1	286,7 ± 106,07	362,568 ± 165,399	17,303 ± 13,238	3,959 ± 0,604
		St-Pierre JH2	335 ± 82,583	483,812 ± 141,348	31,792 ± 17,08	4,268 ± 0,689
		St-Gilles	246,9 ± 98,75	379,28 ± 167,35	3,82 ± 1,95	2,5 ± 0,57
		St-Pierre	251,03 ± 74,95	354,03 ± 96,13	15,22 ± 17,7	3,33 ± 1,01
	Cultivars (St-Gilles)	cv. Cogshall	205,08 ± 49,52	318,84 ± 94,77	3,58 ± 1,28	2,4 ± 0,44
		cv. José	286,7 ± 106,07	362,57 ± 165,4	17,3 ± 13,24	3,96 ± 0,6
	Cultivars (St-Pierre)	cv. Cogshall	238,88 ± 76,41	329,93 ± 88,17	15,21 ± 20,95	3,12 ± 1,12
		cv. José	335 ± 82,58	483,81 ± 141,35	31,79 ± 17,08	4,27 ± 0,69
	Fruit parts	PE	253,04 ± 151,87	395,48 ± 233,32	5,25 ± 4,55	2,63 ± 0,94
		SE	186,04 ± 101,79	293,33 ± 173,72	8,19 ± 6,07	2,82 ± 0,74
		H1PE	327,5 ± 178,52	507,42 ± 271,71	6,23 ± 4,1	3,04 ± 0,84
		H1SE	205,75 ± 95,09	329,5 ± 168,26	8,42 ± 5,02	2,96 ± 0,48
		H2PE	178,58 ± 65,28	283,53 ± 112,5	4,27 ± 4,93	2,23 ± 0,87
		H2SE	166,33 ± 108,51	257,15 ± 178,7	7,95 ± 7,19	2,68 ± 0,93
	Harvest	H3	238,88 ± 76,41	329,93 ± 88,17	15,21 ± 20,95	3,12 ± 1,12
		H4	278,64 ± 66,63	408,78 ± 94,55	15,26 ± 6,62	3,82 ± 0,43
		H1	290,4 ± 117,89	442,13 ± 202,28	4,06 ± 2,47	2,61 ± 0,67
		H2	205,08 ± 49,52	318,84 ± 94,77	3,58 ± 1,28	2,4 ± 0,44
	Orientation	East	205,6 ± 71,49	280,19 ± 89,12	4,75 ± 2,25	2,62 ± 0,77
		North	232,75 ± 80,74	325,97 ± 51,33	16,16 ± 20,56	2,97 ± 1,42
		South	250,81 ± 78,38	346,47 ± 93,13	18,24 ± 23,87	3,31 ± 1,15
	Tree position	Center	203,57 ± 56,11	312,8 ± 102,44	3,39 ± 1,13	2,32 ± 0,49
		Edge	282,5 ± 112,16	433,89 ± 190,92	4,16 ± 2,4	2,65 ± 0,59
	Height	<2.5	240,11 ± 72,78	333,46 ± 82,42	15,52 ± 22,33	3,17 ± 1,09
		>2.5	235,71 ± 91,26	320,87 ± 108,24	14,41 ± 18,48	2,97 ± 1,27
