# Supplementary material for: Terroir Is the Main Driver of the Epiphytic Bacterial and Fungal Communities of Mango Carposphere in Reunion Island
Source: Front Microbiol. 2021 Jan 20;11:619226. doi: 10.3389/fmicb.2020.619226 (PMC7874004; doi:10.3389/fmicb.2020.619226)
Supplement: Supplementary Data 2 — Table 2: Kruskal–Wallis tests on α-diversity metrics: we used Kruskal–Wallis tests to assess whether alpha diversity was significantly different between categories. We used four different measurements of alpha diversity (Observed number of ASVs, Chao1, Shannon, and Inverse Simpson indices). The asterisk represents the level of significance of differences between categories. The stars denote significance p-value: (ns) indicate P > 0.05; (∗) P ≤ 0.05; (∗∗) P ≤ 0.01; (∗∗∗) P ≤ 0.001. [file Table_2.XLSX]

## Sheet: Feuil1
	Indices	Categories	Observed		Chao1		InvSimpson		Shannon
	Groups		X²	p-value	X²	p-value	X²	p-value	X²	p-value
Fungal (ITS)	Plot	St-Gilles vs St-Pierre	6.8847	0.008694 **	15.143	9.966e-05****	11.267	0.000789 ***	8.0144	0.004641**
	Cultivars	cv. José vs cv. Cogshall	0.34358	0.8578	0.07	0.7913	2.52	0.1124	1.2857	0.29
	Fruit parts	PE vs SE	21.173	4.196e-06****	23.62	1.174e-06****	4.1616	0.04135*	9.61	0.001935**
	Harvest (St-Gilles)	H1 vs H2	1.9672	0.1607	0.55102	0.4579	0.38265	0.5362	0.2449	0.6207
	Harvest (St-Pierre)	H3 vs H4	2.3533	0.125	5.1253	0.0236*	0.9013	0.3424	0.341	0.5591
	Orientation	South vs North	4.1124	0.1279	4.4431	0.1084	2.0874	0.3522	2.1095	0.3483
	Tree position	Edge vs Center	0.22544	0.6349	0.92092	0.3372	2.9695	0.08485	1.5589	0.2118
	Height	(<2.5 m vs> 2.5 m)	0.17956	0.6718	0.032967	0.8559	0.003663	0.9517	0.003663	0.9517
Bacteria (16S)	Plot	St-Gilles vs St-Pierre	0.83471	0.3609	0.062463	0.8026	21.179	4.183e-06****	15.04	0.00011***
	Cultivars	cv. José vs cv. Cogshall	1.2694	0.2599	0	1	15	0.0001***	15	0.0001***
	Harvest (St-Gilles)	H1 vs H2	7.4141	0.00647**	6	0.0143*	0	1	0.27834	0.5978
	Harvest (St-Pierre)	H3 vs H4	3.191	0.07404	3.503	0.06126	5.0598	0.02449*	3.7648	0.05234
	Tree position	Edge vs Center	8.2801	0.004**	8.0626	0.0046**	1.8576	0.1729	2.9025	0.08844
	Orientation	South vs North	0.46803	0.7914	1.6498	0.4383	1.8286	0.4008	1.5058	0.471
	Fruit parts	PE vs SE	2.8943	0.08889	2.7211	0.09903	4.4235	0.035*	1.6875	0.1939
	Height	(<2.5 m vs> 2.5 m)	0	1	0	1	0.2967	0.586	0.2967	0.586
