# Supplementary material for: Terroir Is the Main Driver of the Epiphytic Bacterial and Fungal Communities of Mango Carposphere in Reunion Island
Source: Front Microbiol. 2021 Jan 20;11:619226. doi: 10.3389/fmicb.2020.619226 (PMC7874004; doi:10.3389/fmicb.2020.619226)
Supplement: Supplementary Data 3 — Table 3: Statistical analysis of category effects on bacterial and fungal diversity patterns conducted with, ANOSIM (analysis of similarity); PERMANOVA (Permutational multivariate analysis of variance); and MRPP (multi-response permutation procedures) based on Sørensen, Jaccard, and Bray-Curtis distance metrics. P-value (i.e., significance levels), R-value (i.e., the strength of the factors on the samples). R-value close to 1 indicates high separation between categories of the factor (e.g., St-Gilles vs. St-Pierre samples), while R-value close to 0 indicate no separation categories levels of the factor. Pseudo-F (PERMANOVA pseudo-F-statistic), R2 is about explanatory power; A (i.e., chance-corrected within-group agreement). [file Table_3.XLSX]

## Sheet: Feuil1
Sorensen indice
	Group	Anosim		Permanova			MRPP
		R	P-value	Pseudo-F	R²	Pr (>F)	A	P-value
Fungal (ITS)	Plot (Cogshall)	0.7194	0.000999 ***	16.872	0.17239	0.000999 ***	0.08335	0.000999 ***
	Cultivars (St-Gilles)	0.5778	0.000999 ***	3.29	0.15453	0.000999 ***	0.05583	0.000999 ***
	Fruit parts (H1/H2)	0.4135	0.000999 ***	5.9993	0.1132	0.000999 ***	0.0503	0.000999 ***
	Harvest (St-Gilles)	0.1037	0.000999 ***	1.9225	0.04012	0.000999 ***	0.01075	0.000999 ***
	Tree position	0.08451	0.002997 **	1.8001	0.03766	0.000999 ***	0.009099	0.000999 ***
	Orientation	0.1597	0.12388	0.18430	0.09052	0.1958	0.003376	0.26673
	Height	-0.07991	0.72028	0.94653	0.03953	0.5584	0.00056	0.41059
Bacteria (16S)	Plot (Cogshall)	0.4554	0.000999 ***	6.4775	0.07081	0.000999 ***	0.02991	0.000999 ***
	Cultivars (St-Gilles)	0.9433	0.000999 ***	6.5429	0.25615	0.000999 ***	0.112	0.000999 ***
	Fruit parts (H1/H2)	0.2111	0.000999 ***	2.6655	0.05477	0.000999 ***	0.01821	0.000999 ***
	Harvest (St-Gilles)	0.365	0.000999 ***	3.6325	0.06902	0.000999 ***	0.02594	0.000999 ***
	Tree position	0.1169	0.004995**	2.3113	0.04505	0.000999 ***	0.01344	0.001998**
	Orientation	0.05627	0.27473	0.96127	0.08037	0.5894	-0.002387	0.64136
	Height	-0.01925	0.53746	0.91835	0.0384	0.6793	-0.001902	0.68432
Bray_curtis indice
Fungal (ITS)	Plot (Cogshall)	0.7888	0.000999 ***	28.994	0.2636	0.000999 ***	0.1337	0.000999 ***
	Cultivars (St-Gilles)	0.5744	0.000999 ***	4.2542	0.19116	0.000999 ***	0.07792	0.000999 ***
	Fruit parts (H1/H2)	0.3048	0.008991 **	5.3719	0.1025	0.000999 ***	0.04757	0.000999 ***
	Harvest (St-Gilles)	0.0861	0.002997**	1.9507	0.0407	0.004995 **	0.01142	0.004995**
	Tree position	0.1247	0.000999 ***	2.2361	0.04636	0.002997**	0.01442	0.000999 ***
	Orientation	0.2134	0.062937	1.081	0.08948	0.2607	0.0009	0.38761
	Height	-0.0093	0.47852	1.1358	0.04706	0.2218	0.0044	0.21179
Bacteria (16S)	Plot (Cogshall)	0.4366	0.000999 ***	8.4375	0.0903	0.000999 ***	0.03907	0.000999 ***
	Cultivars (St-Gilles)	0.9504	0.000999 ***	7.8305	0.29185	0.000999 ***	0.1346	0.000999 ***
	Fruit parts (H1/H2)	0.2454	0.000999 ***	3.4666	0.07008	0.000999 ***	0.02645	0.000999 ***
	Harvest (St-Gilles)	0.3183	0.000999 ***	3.9268	0.07419	0.000999 ***	0.02915	0.000999 ***
	Tree position	0.07263	0.020979*	2.3005	0.04484	0.000999 ***	0.01381	0.000999 ***
	Orientation	-0.01533	0.50749	0.90031	0.07565	0.6454	-0.004407	0.64735
	Height	-0.01806	0.51349	0.8189	0.03438	0.8062	-0.003994	0.77023
Jaccard indice
Fungal (ITS)	Plot (Cogshall)	0.7923	0.000999 ***	25.678	0.24071	0.000999 ***	0.1225	0.000999 ***
	Cultivars (St-Gilles)	0.3786	0.001998 **	3.5599	0.16512	0.000999 ***	0.06215	0.001998 **
	Fruit parts (H1/H2)	0.05489	0.015984	2.1514	0.04377	0.01499 *	0.01628	0.006993**
	Harvest (St-Gilles)	0.02757	0.10789	1.3802	0.02913	0.1279	0.01156	0.008991 **
	Tree position	0.08574	0.010989*	2.3447	0.0485	0.003996 **	0.004596	0.12687
	Orientation	0.2711	0.027972	1.2066	0.09885	0.2128	0.004473	0.30769
	Height	0.1701	0.086913	1.7039	0.06897	0.05594	0.01376	0.054945
Bacteria (16S)	Plot (Cogshall)	0.3717	0.002997 **	12.364	0.12699	0.000999 ***	0.06154	0.000999 ***
	Cultivars (St-Gilles)	0.6752	0.000999 ***	9.942	0.34351	0.000999 ***	0.1929	0.000999 ***
	Fruit parts (H1/H2)	0.2425	0.000999 ***	4.5061	0.08922	0.000999 ***	0.0426	0.000999 ***
	Harvest (St-Gilles)	0.09356	0.003996**	2.7405	0.05297	0.00499 **	0.01841	0.00299 **
	Tree position	0.008657	0.27872	1.4724	0.02917	0.06993	0.006102	0.052947
	Orientation	-0.05443	0.62338	0.78768	0.06682	0.7692	-0.01007	0.7023
	Height	-0.0055	0.45055	0.7476	0.03148	0.7782	-0.005138	0.63237
