# Supplementary material for: Terroir Is the Main Driver of the Epiphytic Bacterial and Fungal Communities of Mango Carposphere in Reunion Island
Source: Front Microbiol. 2021 Jan 20;11:619226. doi: 10.3389/fmicb.2020.619226 (PMC7874004; doi:10.3389/fmicb.2020.619226)
Supplement: Supplementary Data 5 — The relative abundance of fungal (ITS) composition in terroirs, cultivars and at the fruit scale. Average (Mean) of relative abundance (%) at phylum, order, family, genus and species level were calculated and presented with standard deviation (SD) in samples according to regions, cultivars, and fruit parts. [file Table_5.XLSX]

## Sheet: Phylum
	Plot		Cultivars		Fruit parts
Phylum	St-Pierre (Mean ± SD)	St-Gilles (Mean ± SD)	Cogshall (Mean ± SD)	José (Mean ± SD)	PE (Mean ± SD)	SE (Mean ± SD)
Ascomycota	87,15 ± 9,12	53,13 ± 43,71	87,17 ± 7,82	88,25 ± 7,41	91 ± 7,34	88,58 ± 9,31
Basidiomycota	12,85 ± 9,12	15,07 ± 26,03	12,83 ± 7,82	11,75 ± 7,41	8,95 ± 7,35	11,42 ± 9,31
Chytridiomycota	0 ± 0,01	7,73 ± 24,4		0,01 ± 0,01	0,05 ± 0,11	0 ± 0,01
Blastocladiomycota		7,73 ± 23,88
Mortierellomycota		8,12 ± 24,68
Mucoromycota		8,22 ± 24,79

## Sheet: Order
	Plot				Cultivars				Fruit parts
	St-Pierre (Mean ± SD)		St-Gilles (Mean ± SD)		Cogshall (Mean ± SD)		José (Mean ± SD)		Cogshall PE (Mean ± SD)		Cogshall SE (Mean ± SD)
Order	Mean	SD	Mean	SD	Mean	SD	Mean	SD	Mean	SD	Mean	SD
Capnodiales	34.9337	15.7784	63.5948	15.9415	62.3189	13.2467	60.9035	14.8485	64.6637	21.9419	76.4152	20.837
Dothideales	31.9938	20.1105	3.20653	7.50415	0.713544	0.412951	8.32917	10.7298	9.57474	18.9905	6.08184	13.6878
Pleosporales	12.5763	7.1493	12.8842	9.22118	12.2348	5.23628	15.8933	9.64124	10.7342	10.1885	3.96183	7.64319
Trichosphaeriales	5.83628	5.1037	7.57602	6.78474	8.83448	5.05921	3.7813	3.34932	4.51648	3.44867	0.790848	1.99681
Microstromatales	5.08442	6.41019	3.69942	5.32063	4.15245	2.87011	7.36074	6.96558	4.29141	6.34484	5.48591	7.17334
Pucciniales	2.0364	4.22976	1.78531	2.90986	4.03686	5.59821	1.5937	2.07844	0.928768	1.93152	0.355835	1.20363
Tremellales	1.60569	2.31926	2.69729	6.30065	2.83047	5.29827	0.624735	0.513845	1.77088	2.47637	4.44453	7.99144
Ustilaginales	0.968826	1.96992	0.0906316	0.214788	0.0490837	0.0534006	0.126328	0.186875	0.074657	0.0979917	0.121242	0.25996
Cystobasidiomycetes_ord_Incertae_sedis	0.865493	2.54993	0.351039	0.52221	0.180946	0.20815	0.47168	0.639825	0.3834	0.832117	0.303268	0.501488
Xylariales	0.83616	1.69256	0.324539	0.626396	0.546417	1.24364	0.103593	0.111082	0.22285	0.291035	0.41193	1.57454
Agaricales	0.374879	0.345124	0.282991	0.22619	0.194481	0.136419	0.35689	0.310634	0.21382	0.157975	0.0506407	0.111231
Exobasidiales	0.350381	0.898995	0.469018	0.855012	0.814235	1.35554	0.25576	0.661068	0.471536	0.946805	0.467985	0.798213
Polyporales	0.339832	0.280604	0.193541	0.239389	0.128529	0.0872625	0.219327	0.158579	0.147195	0.0861487	0.0392995	0.0725377
Botryosphaeriales	0.254292	0.258347	0.183057	0.312328	0.104704	0.0997703	0.106116	0.121146	0.330541	0.551345	0.312878	0.822385
Russulales	0.220649	0.191625	0.151159	0.131747	0.129204	0.112743	0.214323	0.154696	0.116719	0.116086	0.0286839	0.0522456
Filobasidiales	0.17205	0.61888	0.19807	1.26086	0.0357867	0.106807	0.0066785	0.0173174	0.00521346	0.00855485	0.00432947	0.0188738
Sporidiobolales	0.171873	0.437093	0.552226	1.68771	0.141089	0.354634	0.0202317	0.0318214	0.284069	1.05185	0.190835	0.391941
Agaricostilbales	0.134831	0.346222	0.252357	1.25508	0.0408357	0.0874997	0.146363	0.148538	0.0999949	0.191248	0.00899128	0.0197059
Hypocreales	0.102676	0.0977783	0.582268	0.708332	0.255145	0.282516	0.243558	0.156247	0.473817	0.772367	0.303128	0.761578
Diaporthales	0.0896128	0.113499	0.120007	0.473295	0.317487	0.990334	0.0950683	0.200419	0.0604462	0.147883	0.0320904	0.116948
Chaetothyriales	0.0885939	0.109137	0.0656902	0.0984564	0.0886326	0.150655	0.166543	0.108543	0.0712599	0.0744242	0.0167062	0.0219038
Saccharomycetales	0.075703	0.087546	0.0770487	0.199885	0.130256	0.38423	0.0878738	0.0813291	0.0391304	0.0414836	0.0113387	0.0382793
Hymenochaetales	0.0966171	0.090206	0.0482243	0.0724941	0.0263992	0.0314883	0.065944	0.0491871	0.0295104	0.0253524	0.0120946	0.0415778
Glomerellales	0.0782438	0.27355	0.0222098	0.0462332	0.00716522	0.0114257	0.0061993	0.00838411	0.0289538	0.0883036	0.0123143	0.0329936
Auriculariales	0.0707313	0.0686529	0.0326583	0.138518	0.0101187	0.0126798	0.0171336	0.0319223	0.0172209	0.0166404	0.00483179	0.0143679
Erythrobasidiales	0.0685608	0.126999	0.0160014	0.04742	0.00239923	0.00681476	0.0554334	0.0982921	0.0159655	0.0296659	0.00832381	0.0178888
Lecanoromycetes_ord_Incertae_sedis	0.0666279	0.110637	0.0159513	0.0572818	0.00128799	0.00427179	0.0298253	0.0943159	0.00735475	0.0203286	0.00344833	0.01095
Myriangiales	0.0566948	0.103293	0.0140673	0.0475325	0.00372649	0.00792345	0.0334034	0.045421	0.00904286	0.0165903	0.00597811	0.0114911
Corticiales	0.046696	0.0469093	0.0214542	0.0318783	0.0155385	0.0189133	0.0402652	0.0373181	0.0249899	0.0311845	0.00319202	0.0110997
Malasseziales	0.0465819	0.0454915	0.0700922	0.0990152	0.0316045	0.0536521	0.0794317	0.100906	0.0379507	0.0514186	0.0161583	0.0522318
Septobasidiales	0.0455282	0.104223	0.0117542	0.037007	0.00826377	0.0157775	0.0301883	0.0286784	0.00706228	0.0126275	0.00464564	0.0123679
Microascales	0.0373323	0.0854301	0.0256486	0.0419646	0.0134473	0.0228528	0.0683134	0.102562	0.0189689	0.0247201	0.00932634	0.0272088
Lecanorales	0.0367475	0.0431789	0.00416825	0.0165295	0.00323239	0.00981764	0.0150084	0.0460721	0.0102008	0.038017	0.00209714	0.00699458
Cantharellales	0.0344305	0.0424841	0.0340369	0.127256	0.00273445	0.00430487	0.0142576	0.0169001	0.0147518	0.0220404	0.00350159	0.00976557
Onygenales	0.0242411	0.0431203	0.0328454	0.145489	0	0	0.0102777	0.027777	0.0238898	0.0928898	0.00364951	0.0178789
Microbotryomycetes_ord_Incertae_sedis	0.0240542	0.0554424	0.0135033	0.0923172	0.00206096	0.00683544	0.00358607	0.0089247	0.00304542	0.0122132	0	0
Helotiales	0.0219265	0.0372253	0.0103134	0.0216014	0.00711491	0.0139568	0.00991335	0.010322	0.0236958	0.0637151	0.0164779	0.0536201
Trechisporales	0.0168416	0.0237312	0.00426794	0.0122268	0.0071512	0.0179452	0.00541241	0.00881807	0.00292542	0.00565947	0.00221236	0.00997571
Orbiliales	0.0129887	0.0526962	0.00277042	0.0075063	0.00117163	0.00260859	0.000560507	0.00177248	0.00326797	0.00626613	0.000540096	0.00187131
Wallemiales	0.0122649	0.0406773	0.0666892	0.272362	0.0172025	0.0328199	0.0319939	0.0333037	0.0132686	0.0240593	0.0035513	0.00845005
Cystobasidiales	0.0121456	0.0197975	0.0210313	0.0490988	0.00433811	0.00853379	0.0232956	0.0371486	0.012443	0.0156594	0.0104165	0.0158129
Strigulales	0.010927	0.0160866	0.00120883	0.00504911	0.00126373	0.00286956	0.0060868	0.0192481	0.0024544	0.00896525	0.00161721	0.00610115
Eurotiales	0.00941023	0.0141858	0.0228762	0.0253645	0.0158107	0.0142324	0.0592096	0.0437873	0.0718123	0.0974834	0.00726541	0.00763471
Ceraceosorales	0.00666054	0.0142819	0.0066139	0.0179317	0.00585896	0.0105203	0.00120038	0.00379595	0.007602	0.0129969	0.00731673	0.0178889
Sordariomycetes_ord_Incertae_sedis	0.00653069	0.0384146	0.00202902	0.00972743	0	0	0	0	0	0	0	0
Sebacinales	0.0064264	0.0125905	0.000467546	0.00268555	0	0	0.00121736	0.00384963	0.00281902	0.00762478	0	0
Tubeufiales	0.00495814	0.00870606	0.017197	0.0386771	0.00509015	0.0100583	0.00174434	0.00368244	0.0304383	0.0703674	0.00642038	0.0210094
Myrmecridiales	0.00346365	0.00690713	0.0086617	0.017809	0.00300895	0.00489418	0.0154143	0.0204839	0.0131966	0.0250852	0.00341642	0.0101921
Golubeviales	0.00258563	0.00534781	0.00455413	0.0149491	0.00187987	0.00428716	0.00030434	0.000962407	0.0150391	0.0634097	0.000778949	0.00189264
Sordariales	0.00255464	0.0107433	0.000980745	0.00368513	0.000338443	0.00112249	0.00145894	0.00367102	0.00145031	0.00401299	0.00111949	0.00499108
Mycocaliciales	0.00204349	0.00675303	0.0239063	0.147609	0.00519006	0.012631	0.00030434	0.000962407	0.00231299	0.00633281	0.00064068	0.00205198
Phaeomoniellales	0.00165025	0.00812807	0	0	0	0	0.000831324	0.00262888	0	0	0.00112188	0.00549607
Venturiales	0.00157695	0.00299003	0.00296111	0.0111688	0.00169988	0.00377917	0.00388827	0.00812178	0.00762993	0.013742	0.00167981	0.00447821
Cystofilobasidiales	0.00151541	0.00544865	0	0	0	0	0.00120038	0.00379595	0	0	0	0
Rhizophlyctidales	0.00148921	0.00634555	0.042397	0.138739	0.00430368	0.0109781	0.00930607	0.0140367	0.0220762	0.0565403	0.000650838	0.00318844
Caliciales	0.00144106	0.00453307	0.00076253	0.00296482	0.00141422	0.00469045	0.00060868	0.00192481	0	0	0	0
Gloeophyllales	0.00142868	0.00665084	0	0	0	0	0	0	0	0	0	0
Boletales	0.00138522	0.0045371	0.0112279	0.0231771	0.00259104	0.00666581	0.00302342	0.00825138	0.00368118	0.00947149	0.000340632	0.00117652
Verrucariales	0.00131385	0.00586421	0	0	0	0	0	0	0	0	0	0
Amylocorticiales	0.00123781	0.00616838	0.00126552	0.00427621	0.00025762	0.00085443	0.00240371	0.00660151	0.000330699	0.00117335	0.000214677	0.0010517
Trichosporonales	0.00108417	0.00468309	0.0153457	0.0533817	0.0113368	0.0219836	0.00131526	0.00289118	0.00350794	0.00920546	0.00297157	0.0127146
Pezizales	0.000886671	0.00263733	0.00957093	0.0327149	0	0	0.00220129	0.00412166	0.00878513	0.0281133	0	0
Entylomatales	0.000843057	0.00225318	0.000261988	0.00188922	0	0	0	0	0.000602636	0.00248639	0	0
Taphrinales	0.000834187	0.00364572	0	0	0	0	0	0	0	0	0	0
Dothideomycetes_ord_Incertae_sedis	0.00080863	0.00276568	0	0	0	0	0	0	0.00163374	0.00816868	0	0
Holtermanniales	0.000793513	0.00343796	0.000179542	0.0012947	0	0	0	0	0	0	0	0
Ostropales	0.00076376	0.00206843	0.00368077	0.025219	0.00086356	0.00210367	0	0	0.00139787	0.0035938	0	0
Thelephorales	0.000653802	0.00281388	0.00035889	0.00203208	0	0	0	0	0.000537655	0.00156597	0	0
Atractiellales	0.000502641	0.00305745	0.00118487	0.00577521	0.000310885	0.00103109	0	0	0.000346981	0.00173491	0	0
Phallales	0.000420229	0.00255615	0	0	0	0	0	0	0	0	0	0
Atheliales	0.0003804	0.00172133	0	0	0	0	0	0	0	0	0	0
Tilletiales	0.000346611	0.00210836	0.00260463	0.0112309	0	0	0	0	0.000452525	0.00126028	0	0
Geastrales	0.000343075	0.0016745	0.00765631	0.0272464	0.00313641	0.00784371	0.00566225	0.0164969	0.00349957	0.010483	0.00109547	0.00419108
Helicobasidiales	0.000220383	0.00134054	0	0	0	0	0	0	0.000152329	0.000761644	0.000135115	0.000661924
Naohideales	0.000175	0.00106448	0.000109409	0.000788957	0	0	0	0	0	0	0	0
Tremellodendropsidales	0.000155141	0.000943683	0.000191886	0.00138371	0	0	0.00124066	0.0039233	0	0	0	0
Georgefischeriales	0.000139376	0.000847789	0.000158768	0.00114489	0	0	0.0104969	0.033194	0.000280653	0.00140326	0.000169694	0.000831327
Lichenostigmatales	0.000127282	0.000774225	0	0	0	0	0	0	0	0	0	0
Thelebolales	0.000105377	0.000640982	0.0016856	0.012155	0	0	0	0	0.00013086	0.0006543	0	0
Blastocladiales	0.000100877	0.000613612	0	0	0	0	0	0	0	0	0	0
Acarosporales	0	0	0	0	0	0	0	0	0	0	0	0
Arthoniomycetes_ord_Incertae_sedis	0	0	0.000192269	0.00138647	0.000908909	0.00301451	0	0	0	0	0	0
Coryneliales	0	0	0	0	0	0	0	0	0	0	0	0
Dacrymycetales	0	0	0.000158334	0.00114177	0.00074849	0.00248246	0.00121736	0.00384963	0	0	0	0
Hysteriales	0	0	0.000223997	0.000933269	0.00025762	0.00085443	0	0	0	0	0	0
Leucosporidiales	0	0	0	0	0	0	0	0	0	0	0	0
Lulworthiales	0	0	0	0	0	0	0	0	0	0	0	0
Magnaporthales	0	0	0.000930011	0.00670641	0	0	0	0	0.000402263	0.00201131	0.000909328	0.00325508
Microbotryales	0	0	0	0	0	0	0	0	0	0	0	0
Mortierellales	0	0	0.000465231	0.00243344	0	0	0	0	0.000725636	0.00254633	0	0
Mucorales	0	0	0.00062616	0.0045153	0	0	0	0	0	0	0	0
Mytilinidales	0	0	0.000986741	0.00588696	0.000892432	0.00295986	0	0	0.000561305	0.00280653	0	0
Mytilinidiales	0	0	0	0	0	0	0	0	0	0	0	0
Savoryellales	0	0	0.000567214	0.00348403	0	0	0	0	0	0	0	0
Spiculogloeales	0	0	0.00047866	0.00345167	0.00226276	0.00750472	0	0	0	0	0	0
Spizellomycetales	0	0	0.000421139	0.00214169	0	0	0	0	0.016818	0.0545479	0	0
Teloschistales	0	0	0	0	0	0	0	0	0	0	0	0

## Sheet: Family
	Plot				Cultivars				Fruit parts
	St-Pierre (Mean ± SD)		St-Gilles (Mean ± SD)		Cogshall (Mean ± SD)		José (Mean ± SD)		Cogshall PE (Mean ± SD)		Cogshall SE (Mean ± SD)
Family	Mean	SD	Mean	SD	Mean	SD	Mean	SD	Mean	SD	Mean	SD
Mycosphaerellaceae	22.3834	11.8311	36.7238	12.525	39.4808	14.6439	31.3046	15.1167	37.6438	17.5399	47.2565	23.1538
Cladosporiaceae	11.803	7.69502	27.5601	12.0651	25.4334	12.8757	25.0953	10.5173	26.9418	18.8625	30.7779	18.8603
Pleosporaceae	2.38523	1.94079	11.1898	8.70609	11.5005	5.14336	13.078	9.84807	8.10473	9.54732	2.32238	5.27047
Aureobasidiaceae	32.1242	20.1969	2.95437	7.537	0.556455	0.283739	7.7686	11.0042	9.30011	19.1418	5.99079	13.7211
Microstromatales_fam_Incertae_sedis	5.0833	6.51454	3.70574	5.30598	4.31042	3.1426	7.16309	6.87923	4.28864	6.38424	5.38281	6.98415
Trichosphaeriaceae	5.91921	5.16482	7.69892	6.86073	9.00963	5.06033	3.81924	3.38339	4.59148	3.50883	0.79949	2.01254
Capnodiaceae	0.468073	2.59942	0.115554	0.291858	0.105191	0.153639	2.1538	2.32325	0.106868	0.302543	0.663943	2.55365
Pucciniaceae	2.05748	4.27739	1.80393	2.92878	4.09147	5.63281	1.60395	2.09832	0.939512	1.94675	0.357892	1.20924
Didymellaceae	7.19841	5.15311	0.650304	0.800554	0.378867	0.196518	1.42179	3.49626	0.891751	1.47273	1.10829	3.48697
Didymosphaeriaceae	1.56971	1.36478	0.449765	0.705221	0.20639	0.219042	0.770541	1.13217	1.02642	2.17445	0.26199	0.670455
Dothideales_fam_Incertae_sedis	0.102155	0.172305	0.308924	0.338116	0.172849	0.150705	0.624662	0.890518	0.325715	0.389119	0.126707	0.247295
Bulleribasidiaceae	0.903912	1.4983	0.794383	1.15084	0.581251	0.426131	0.476623	0.445215	0.564667	0.817506	1.34767	1.73388
Symmetrosporaceae	0.876536	2.6682	0.36507	0.54933	0.185784	0.253454	0.468089	0.65156	0.379961	0.847153	0.308683	0.508911
Periconiaceae	0.597731	0.554387	0.19575	0.26255	0.0631585	0.0672482	0.314662	0.248463	0.216223	0.190037	0.0985782	0.274447
Capnodiales_fam_Incertae_sedis	0.288725	0.286295	0.0123131	0.0521149	0.00106663	0.00353762	0.285794	0.90376	0.0320207	0.120356	0.00243556	0.0108808
Quambalariaceae	0.0696274	0.0815582	0.0913048	0.164733	0.0369224	0.0258204	0.26596	0.382855	0.0534431	0.0501317	0.151775	0.335336
Brachybasidiaceae	0.334537	0.924721	0.435883	0.857008	0.762927	1.36148	0.244643	0.676604	0.434299	0.921348	0.425816	0.794859
Psathyrellaceae	0.18885	0.168446	0.192981	0.166074	0.122749	0.0823946	0.223307	0.206334	0.142751	0.136786	0.0372299	0.0944176
Neodevriesiaceae	0.0796793	0.0622813	0.216257	0.264135	0.26843	0.458845	0.194799	0.102822	0.27788	0.386893	0.0584437	0.0723615
Nectriaceae	0.0751996	0.0681892	0.33179	0.424239	0.159271	0.196374	0.181143	0.139609	0.291092	0.582549	0.258543	0.758282
Peniophoraceae	0.0903338	0.0967153	0.110984	0.114414	0.103721	0.0842993	0.159308	0.141962	0.0902488	0.0982542	0.0205939	0.037651
Agaricostilbaceae	0.0345139	0.0757799	0.0704722	0.11396	0.0416918	0.0892053	0.145131	0.152515	0.0740033	0.137475	0.0079384	0.0186515
Ustilaginaceae	0.990985	2.04549	0.0924095	0.217099	0.0526527	0.060921	0.127622	0.188616	0.0758819	0.099608	0.124703	0.261649
Meruliaceae	0.193778	0.179444	0.0940433	0.134541	0.0680573	0.0510595	0.111749	0.092862	0.0625093	0.0421555	0.0178775	0.0448717
Massarinaceae	0.0661234	0.0757391	0.0848546	0.0680886	0.077424	0.0678336	0.0984499	0.123557	0.124036	0.102136	0.0214775	0.0181452
Diaporthaceae	0.0891087	0.115175	0.123433	0.483328	0.323742	1.00985	0.0891112	0.197752	0.0615648	0.151591	0.0338082	0.124897
Trichomeriaceae	0.00318248	0.00755196	0.0143651	0.0408045	0.00425172	0.0100697	0.0794976	0.0657965	0.00941438	0.0215649	0.0017501	0.0037617
Malasseziaceae	0.0461744	0.0451908	0.0688368	0.0990268	0.0321796	0.0543311	0.0793825	0.102173	0.0380088	0.0519731	0.0151914	0.051188
Botryosphaeriaceae	0.207241	0.260863	0.129242	0.12988	0.0908781	0.101085	0.0700306	0.0890052	0.327065	0.558154	0.314436	0.823979
Microascaceae	0.03628	0.0851643	0.0155304	0.0356888	0.0137758	0.0233208	0.0689209	0.103324	0.0163761	0.0231349	0.00622462	0.0241349
Saccharomycetaceae	0.0284721	0.0435482	0.034446	0.0825167	0.0239261	0.053371	0.0682727	0.0658317	0.0240493	0.0298016	0.00500925	0.0156661
Phaeosphaeriaceae	0.36072	0.453545	0.0505387	0.0754347	0.0205622	0.0197099	0.0659049	0.105902	0.0749036	0.123856	0.0897576	0.373675
Chaetothyriales_fam_Incertae_sedis	0.052247	0.0786126	0.0279466	0.0606289	0.0468585	0.111973	0.0596804	0.0413772	0.0371146	0.0515585	0.00914547	0.014407
Erythrobasidiaceae	0.0682321	0.131514	0.0140099	0.0477796	0.00283234	0.00823032	0.0562325	0.0998832	0.013143	0.0299443	0.00860518	0.0181757
Lentitheciaceae	0.0164959	0.0204805	0.00158392	0.0040717	0.000884392	0.00214909	0.0428769	0.115903	0.00902406	0.018284	0.00291306	0.0109327
Rhynchogastremataceae	0.171634	0.675435	0.285723	0.776341	0.0641876	0.0641603	0.042164	0.037538	0.582375	1.67312	0.53122	1.20705
Corticiaceae	0.0396017	0.0452561	0.0190219	0.0282528	0.0155002	0.0195256	0.036712	0.0333684	0.0242234	0.0317337	0.0029625	0.0112444
Diatrypaceae	0.0371813	0.0464158	0.067298	0.107494	0.0468426	0.0414217	0.0339419	0.0437172	0.0401319	0.0499033	0.0109498	0.024645
Teratosphaeriaceae	0.0497001	0.0406739	0.0692069	0.0834913	0.0886626	0.0855704	0.0335781	0.0255275	0.0903459	0.109737	0.0123242	0.0159058
Aplosporellaceae	0.0395892	0.0594287	0.0483727	0.300225	0.0172337	0.0416749	0.0332279	0.0762226	0.00577935	0.010852	0.000433981	0.00118511
Trichocomaceae	0.00239479	0.00674621	0.00519015	0.00819738	0.00317843	0.00401645	0.0325548	0.0214444	0.0164015	0.0386993	0.00179047	0.00407529
Wallemiaceae	0.012532	0.0414723	0.0675622	0.273728	0.0181151	0.0342241	0.0322984	0.0336221	0.0135667	0.0246502	0.0035719	0.00849956
Xylariaceae	0.081782	0.0790897	0.0516554	0.0902804	0.0142501	0.0201857	0.0322396	0.0464566	0.0396274	0.0842238	0.0177744	0.0588003
Ganodermataceae	0.0414157	0.0578157	0.0222216	0.0338336	0.00678459	0.00842881	0.0321308	0.0415806	0.0190799	0.0229936	0.00379529	0.00864616
Cucurbitariaceae	0.0832568	0.161225	0.0494414	0.0896145	0.0105587	0.0129826	0.032041	0.0799082	0.0308455	0.0371981	0.00983822	0.0368926
Wrightoporiaceae	0.0773236	0.0910824	0.0229995	0.0350096	0.013903	0.0128749	0.0313101	0.0538198	0.0203154	0.0281529	0.00400266	0.00874805
Stachybotryaceae	0.0101796	0.0228728	0.161241	0.206492	0.0754812	0.10277	0.0305245	0.0268451	0.102572	0.148487	0.0314161	0.0862039
Septobasidiaceae	0.0465957	0.107543	0.0119548	0.0375977	0.00845674	0.0160806	0.0304721	0.0289934	0.00720495	0.0129361	0.00467649	0.0124221
Micropeltidaceae	0.067632	0.112244	0.016299	0.0581154	0.00155773	0.0051664	0.0303443	0.0959571	0.00731449	0.020792	0.00476747	0.0172032
Coriolaceae	0.0344133	0.0371322	0.0368924	0.0431404	0.030538	0.0279369	0.0301148	0.0319331	0.0277077	0.0334424	0.00784019	0.00938327
Aspergillaceae	0.00712446	0.0108441	0.0182748	0.023739	0.0129933	0.0120205	0.0271295	0.0277884	0.0568325	0.0793556	0.00560547	0.00720398
Hymenochaetaceae	0.0290353	0.0385929	0.0143151	0.0241143	0.00504009	0.00825294	0.0243792	0.022121	0.0104587	0.0131383	0.00605302	0.0219635
Hymenochaetales_fam_Incertae_sedis	0.033997	0.0403293	0.018115	0.0258219	0.0136722	0.020569	0.0237976	0.0406976	0.0100036	0.0149754	0.00393065	0.0123681
Cystobasidiaceae	0.0103157	0.0198354	0.0214518	0.0494923	0.00485138	0.00990505	0.0235602	0.0376329	0.0127012	0.016013	0.0109261	0.0162001
Sporormiaceae	0.00443704	0.00975259	0.0432517	0.081117	0.0337189	0.0492769	0.0231993	0.0184917	0.0761998	0.320362	0.00248445	0.00538545
Polyporaceae	0.0460883	0.0590167	0.0208746	0.0284586	0.0175079	0.0227012	0.0230826	0.0268758	0.0301154	0.0258306	0.00825736	0.0182242
Extremaceae	0.000211469	0.000940405	0.00524986	0.0172722	0.00927053	0.0211128	0.0213494	0.0246584	0.00842667	0.0295464	0.00337136	0.0134284
Dissoconiaceae	0.0248639	0.0442205	0.0792887	0.235675	0.0202574	0.0424784	0.0203252	0.0583941	0.0202025	0.0288117	0.00238382	0.00466104
Lophiostomataceae	0.0111737	0.0299607	0.0203644	0.0490535	0.0466916	0.0896324	0.0189354	0.0218558	0.0364706	0.0873176	0.00926694	0.0173839
Sporidiobolaceae	0.168339	0.443199	0.689955	2.51587	0.164616	0.430508	0.0188548	0.0311297	0.28831	1.06962	0.232468	0.538253
Dictyosporiaceae	0.0206895	0.0280988	0.00945609	0.025068	0	0	0.0188054	0.0404119	0.00698515	0.0167341	0.00212105	0.00563387
Schizoporaceae	0.0342564	0.0424515	0.0158155	0.062337	0.00695347	0.0144417	0.0184391	0.0235469	0.00887048	0.012781	0.00185256	0.00655892
Hypocreales_fam_Incertae_sedis	0.00984962	0.0185668	0.0571087	0.141292	0.0101544	0.0183222	0.018437	0.021328	0.0492941	0.0835662	0.00831057	0.0232508
Myriangiales_fam_Incertae_sedis	0.00788858	0.0178499	0.00278088	0.0101427	0.00288872	0.00783616	0.0180409	0.0253616	0.00189492	0.00378609	0.00154053	0.00456519
Sporocadaceae	0.599392	1.68303	0.127506	0.615313	0.403536	1.29785	0.0159831	0.0320137	0.0849451	0.282123	0.345063	1.57438
Fomitopsidaceae	0.00424818	0.00650064	0.00293278	0.00808914	0.000317254	0.00105221	0.0157597	0.0312916	0.00424417	0.00909843	0.00068306	0.0033463
Myrmecridiaceae	0.00349178	0.00696149	0.00880803	0.0180676	0.00316861	0.00513153	0.0155348	0.020625	0.0134203	0.0255903	0.00344287	0.0102694
Herpotrichiellaceae	0.00720237	0.0100907	0.00530322	0.0127325	0.00268608	0.00720892	0.0129636	0.0287837	0.00662921	0.0122088	0.0004903	0.00138352
Biatriosporaceae	0.0207629	0.0200308	0.00626228	0.0144461	0.0128098	0.0226754	0.0128856	0.0161944	0.0124463	0.0165916	0.00332021	0.00945815
Schizophyllaceae	0.0222367	0.0406035	0.00876583	0.0138147	0.0177206	0.0216314	0.0121364	0.0168934	0.0130449	0.0155812	0.0011148	0.00254234
Saccharomycetales_fam_Incertae_sedis	0.00804036	0.0149651	0.00284709	0.00792203	0.0023557	0.00781297	0.0117815	0.033134	0.00369945	0.00701476	0.00482627	0.0225663
Gjaerumiaceae	0.000140007	0.000851632	0.000161305	0.00116319	0	0	0.010633	0.0336246	0.000282536	0.00141268	0.000170765	0.000836574
Xylariales_fam_Incertae_sedis	0.0216384	0.0387279	0.0486665	0.0933918	0.0426217	0.0459722	0.0105095	0.0235195	0.0326352	0.0545301	0.0165537	0.0335137
Cryptococcaceae	0.0405868	0.097768	0.0262786	0.0827133	0.0103758	0.0194242	0.0104531	0.0143008	0.0733042	0.170484	0.0507552	0.117897
Onygenales_fam_Incertae_sedis	0.0245632	0.043655	0.0332449	0.147262	0	0	0.0104387	0.0282574	0.0241167	0.0936311	0.00366537	0.0179566
Auriscalpiaceae	0.0181125	0.0253842	0.00116946	0.00466742	0.000926824	0.00307393	0.00983187	0.0214322	0.00217749	0.00501624	0.0018267	0.00680862
Rhizophlyctidaceae	0.000824497	0.00501522	0.0432509	0.140738	0.00453126	0.0116801	0.00936563	0.0141168	0.0224842	0.0577039	0.000657203	0.00321962
Graphiolaceae	0.0184685	0.0348315	0.00437926	0.00930248	0.000533316	0.00176881	0.00934833	0.0130978	0.00414565	0.00836975	0.00402007	0.00853797
Pleurotaceae	0.0183148	0.0470725	0.00791385	0.0182339	0.00891278	0.0198402	0.00911117	0.0173145	0.00533739	0.0110916	0.00297179	0.00971613
Buckleyzymaceae	0.0177343	0.0290185	0.00563018	0.0132449	0.0117976	0.0188924	0.0089615	0.0114059	0.00851318	0.0106308	0.00676962	0.024675
Bulleraceae	0.0334815	0.074944	0.00281672	0.00882018	0.00290808	0.00534922	0.00894165	0.0166155	0.00484249	0.0180768	0.00162624	0.00295157
Ceratobasidiaceae	0.0243684	0.0376207	0.0296042	0.123034	0.00226806	0.00347695	0.0089083	0.0166335	0.00972071	0.0157278	0.000722457	0.00267096
Bolbitiaceae	0.0108867	0.0351497	0.00150687	0.00648785	0.00334963	0.0111095	0.00779108	0.012976	0.00621023	0.0134471	0.000169715	0.000831429
Trimorphomycetaceae	0.0258923	0.0527619	0.00498268	0.0167046	0	0	0.00754396	0.0146986	0.00320709	0.00554166	0.00309866	0.0109228
Tremellaceae	0.120929	0.344693	0.00749677	0.0206894	0.00926079	0.020605	0.00739291	0.0132522	0.00552875	0.0168744	0.0108458	0.0413925
Sclerotiniaceae	0.0100849	0.0145516	0.00708695	0.0167346	0.00735553	0.014241	0.00718099	0.0106638	0.00871797	0.0154961	0.0168766	0.0549179
Exidiaceae	0.0427011	0.061873	0.00588335	0.0146204	0.0027199	0.00641556	0.00685341	0.0106436	0.00909332	0.00939302	0.00156453	0.00506119
Filobasidiaceae	0.170046	0.6219	0.198303	1.26089	0.0361388	0.107549	0.00678273	0.0176147	0.00528802	0.00870313	0.00434936	0.0189558
Melanconidaceae	0.00126849	0.00382241	0	0	0	0	0.00668945	0.0200895	0.000151964	0.000759821	0	0
Bartaliniaceae	0.0276689	0.0462586	0.0183312	0.059226	0.0239943	0.0263739	0.0062882	0.010347	0.0178138	0.0494681	0.0209198	0.0855655
Strigulaceae	0.0111467	0.0164358	0.00123381	0.00512952	0.00132302	0.00302082	0.00619272	0.0195831	0.0024903	0.00910562	0.00162658	0.00613841
Marasmiaceae	0.0237738	0.0437797	0.00335637	0.0130498	0.00154341	0.00364451	0.00580647	0.00948031	0.0038987	0.0120897	0.00132499	0.00586284
Strophariaceae	0.013603	0.0192452	0.00525766	0.01304	0.000523489	0.00173622	0.0058026	0.0105463	0.00403868	0.00766632	0.00216288	0.0100301
Hericiaceae	8.71615e-05	0.000530182	0	0	0	0	0.00524109	0.0165738	0	0	0.000145917	0.000714846
Hydnodontaceae	0.00930599	0.0150052	0.00277981	0.00903673	0.00109894	0.00200044	0.00516406	0.00833578	0.00296343	0.00573021	0.00222666	0.0100387
Phaffomycetaceae	0.00787346	0.0254148	0.013433	0.0721801	0	0	0.0049272	0.0106001	0.00173103	0.00865513	0.000563749	0.00276179
Cryptobasidiaceae	0.00597764	0.0208293	0.0267821	0.0400497	0.022781	0.0255187	0.00476234	0.0101114	0.0264317	0.0364774	0.0424019	0.0638517
Pleosporales_fam_Incertae_sedis	0.0114141	0.0215681	0.0182493	0.033854	0.0246325	0.0321187	0.00469229	0.00790815	0.0265425	0.0480796	0.00404111	0.00884539
Agaricaceae	0.0015792	0.00407325	0.00382998	0.0149752	0	0	0.00446282	0.00924084	0.000399385	0.00111143	0.000145917	0.000714846
Dothideaceae	0.0343947	0.0795961	0	0	0	0	0.0043349	0.0137082	0.00562952	0.0209792	0.000170765	0.000836574
Morosphaeriaceae	0.0138443	0.0266303	0.0608923	0.367225	0.000311546	0.00103328	0.00418719	0.00889707	0.0129755	0.0181615	0.000271909	0.000948694
Glomerellaceae	0.0733834	0.278748	0.0139168	0.0424703	0.00229518	0.00353994	0.00414516	0.00743024	0.0121383	0.0468664	0.0116257	0.0340392
Physalacriaceae	0.00299402	0.0150077	0.000570477	0.00411377	0	0	0.00403721	0.00872242	0.00052082	0.00152974	0.00068306	0.0033463
Phyllostictaceae	0.0109269	0.0159219	0.00898336	0.0457809	0.00026651	0.000883912	0.004007	0.0106743	0.00164989	0.00353398	0.000840562	0.0041179
Porotheleaceae	0.00141449	0.00557408	0.000133621	0.000963556	0	0	0.00395235	0.0124984	0	0	0	0
Sympoventuriaceae	0.00159185	0.00301762	0.00303352	0.0115406	0.0017259	0.00383228	0.00391309	0.00816024	0.00778015	0.0141163	0.00170012	0.00450015
Microbotryomycetes_fam_Incertae_sedis	0.0223957	0.0567512	0.0136599	0.0933547	0.00209396	0.00694487	0.00363515	0.00904185	0.000956711	0.00303575	0	0
Debaryomycetaceae	0.03147	0.0650029	0.026432	0.15583	0.103562	0.339109	0.00347186	0.00845961	0.00424602	0.0127405	0.00100607	0.0030946
Vuilleminiaceae	0.00485696	0.0100583	0.00159912	0.00525036	0.000523489	0.00173622	0.00328851	0.00699429	0.000266312	0.00133156	0.000136126	0.000666876
Lycoperdaceae	0.00135976	0.00282049	0.00905335	0.0223783	0.00388007	0.00880628	0.00324243	0.00684505	0.003416	0.00668458	0.000710003	0.00247572
Cyphellophoraceae	0.0103685	0.0183607	0.00598199	0.0088467	0.00564189	0.0100154	0.00316538	0.00579594	0.00708023	0.00928889	0.00186164	0.00533115
Cystostereaceae	0.00179607	0.00472338	6.48899e-05	0.000467928	0	0	0.00309636	0.00979155	0.000101291	0.000506457	0.000170765	0.000836574
Geastraceae	7.66833e-05	0.000466446	0.00405709	0.0118444	0.00323534	0.00789044	0.0030538	0.00829279	0.00177807	0.00558322	0.00110367	0.00421779
Hyphodermataceae	0.00436708	0.0117561	0.000473893	0.00215334	0.00112669	0.00290101	0.00291172	0.00920766	0.00111622	0.0033912	0.000563749	0.00276179
Meripilaceae	0.00796421	0.0160427	0.0044638	0.0135274	0.000799826	0.00189665	0.00288468	0.00508878	0.0026098	0.00586829	0.000249713	0.000846694
Tricholomataceae	0.0219036	0.0276945	0.00714925	0.0201224	0.00209396	0.00694487	0.00288018	0.00779523	0.00282164	0.00493481	0.000686311	0.00159069
Amylocorticiaceae	0.00125209	0.00623951	0.00127636	0.00431048	0.000261744	0.000868108	0.00243624	0.00668729	0.000333812	0.0011837	0.00021561	0.00105627
Auriculariales_fam_Incertae_sedis	0.00287824	0.00658917	0.00120824	0.00784171	0	0	0.0023843	0.00529934	0.000975707	0.00343972	0	0
Coniothyriaceae	0.00265644	0.0133101	0.0340228	0.105771	0.0108909	0.0201474	0.00225848	0.00714195	0.0308072	0.0809063	0.00481616	0.0152951
Coleosporiaceae	0.00212504	0.00696295	0	0	0	0	0.00216745	0.00685408	0	0	0	0
Plectosphaerellaceae	0.00600557	0.015691	0.0087425	0.0173187	0.00504035	0.011511	0.0021128	0.00502136	0.0174933	0.0741011	0.00108479	0.00197629
Tulasnellaceae	0.000455845	0.00277279	0.000103692	0.000747736	0	0	0.00207534	0.00530008	0.00162035	0.00471575	0	0
Crepidotaceae	0.00772193	0.0153972	0.00197836	0.00799085	0	0	0.00205584	0.00352372	0.00154147	0.00501862	0.00034153	0.00167315
Hyponectriaceae	0.0174299	0.0291191	0.0069809	0.0207494	0.0146719	0.0262412	0.00203458	0.00496599	0.002528	0.0050968	0	0
Cyphellaceae	0.00602335	0.0145056	0.00878538	0.042752	0.000261744	0.000868108	0.00185782	0.00587493	0.000773747	0.00205289	0.000586812	0.00182186
Elsinoaceae	0.0157426	0.0337178	0.00738866	0.0434869	0	0	0.00185782	0.00587493	0.00337369	0.0101882	0.000814642	0.00338019
Tubeufiaceae	0.00501292	0.00882217	0.0174729	0.0393594	0.00515474	0.0101616	0.00176503	0.00372743	0.03121	0.0724352	0.0064854	0.0212141
Cerrenaceae	0.00408633	0.0132696	0.000825431	0.00295961	0	0	0.00168554	0.00319829	0.000178699	0.000893495	0	0
Tetraplosphaeriaceae	0.00972723	0.0160019	0.00189348	0.00775261	0.000617883	0.00204929	0.00156382	0.00397812	0.00235813	0.00645278	0.00119536	0.00585602
Chaetomellaceae	0.00108747	0.00508036	6.09031e-05	0.000439179	0	0	0.00155657	0.00492229	0	0	0	0
Auriculariaceae	0.0084778	0.0172179	0.0206662	0.138181	0.0022938	0.00760768	0.00154818	0.00489577	0.00024871	0.00124355	0	0
Stereaceae	0.00619552	0.0106212	0.00476992	0.0210804	0.00026651	0.000883912	0.00154818	0.00489577	0.000477286	0.00176641	0	0
Melampsoraceae	0.000513466	0.00189792	0.00762116	0.0536205	0	0	0.00154818	0.00489577	0.00219239	0.0088639	0.00068306	0.0033463
Microdochiaceae	0.0303	0.101566	0	0	0	0	0.001332	0.00306944	0.00108132	0.00323346	0.00187842	0.00920232
Steccherinaceae	0.00521108	0.0133273	0.0100563	0.0710168	0	0	0.00132814	0.00280792	0.000512444	0.00192661	0.00034153	0.00167315
Sarcosomataceae	0.00013449	0.000818068	0.000537416	0.00387536	0	0	0.00124525	0.00393783	0	0	0	0
Dacrymycetaceae	0	0	0.000169131	0.00121962	0.000799529	0.00265174	0.00123854	0.00391662	0	0	0	0
Lachnocladiaceae	0.011001	0.0274696	0.00141427	0.00672321	0.000603979	0.00134586	0.00123854	0.00391662	0.000823674	0.00278207	0.000170765	0.000836574
Dothioraceae	0.0195575	0.0260748	0.00139374	0.00499715	0	0	0.00123854	0.00391662	0.00131963	0.00374199	0.00221482	0.0048261
Sebacinaceae	0.00363726	0.00751067	0.000473256	0.00271769	0	0	0.00123854	0.00391662	0.00286829	0.00775881	0	0
Ceraceosoraceae	0.00578662	0.0131311	0.000787951	0.00486114	0	0	0.00120929	0.0038241	0.00298344	0.00865758	0.00212974	0.0104336
Mrakiaceae	0.000886877	0.00402222	0	0	0	0	0.00120929	0.0038241	0	0	0	0
Sordariaceae	0.000230712	0.00100987	0.000137623	0.000992415	0	0	0.00116469	0.00368306	0.000518219	0.00259109	0.000170765	0.000836574
Pezizaceae	0.000613478	0.00216798	0.00569579	0.0168418	0	0	0.000967717	0.00207535	0.00804323	0.0280177	0	0
Cortinariaceae	0.00767358	0.016346	0.00208012	0.00848686	0.0057892	0.0146813	0.000928908	0.00293746	0.00228348	0.00447875	0	0
Amphisphaeriaceae	0.00657588	0.0130033	0.00155612	0.00448933	0.00325326	0.0074761	0.000928908	0.00293746	0.000714112	0.00295294	0.000259129	0.00126947
Cantharellales_fam_Incertae_sedis	0.00877004	0.0112847	0.00476132	0.013021	0.000523489	0.00173622	0.000928908	0.00293746	0.00293217	0.00564046	0.00253115	0.00967963
Exobasidiaceae	0.00114816	0.00341897	0.00681213	0.0142647	0.0102367	0.0162788	0.00083612	0.00264404	0.0135168	0.0297747	0.0047381	0.0119671
Trichosporonaceae	0.000938407	0.00467151	0.00261953	0.0124952	0.00577956	0.0191686	0.00083612	0.00264404	0.00059716	0.00235811	0	0
Phaeomoniellaceae	0.00165823	0.00816502	0	0	0	0	0.00083612	0.00264404	0	0	0.0011275	0.00552359
Sirobasidiaceae	7.32936e-05	0.000445828	0.00106164	0.00432634	0.00185365	0.00614786	0.00079968	0.00252881	0.000616201	0.00249677	0.00165818	0.0036516
Montagnulaceae	0.000921506	0.00388903	0.000412869	0.00297724	0	0	0.00079968	0.00252881	0.000916956	0.00346345	0.000389008	0.00190574
Aporpiaceae	0.00113021	0.00431172	0.00142608	0.0048489	0.00490096	0.00794202	0.000619272	0.00195831	0.000518219	0.00259109	0.000218781	0.000741849
Kondoaceae	0.0285937	0.0708297	0.179763	1.2601	0	0	0.000619272	0.00195831	0.0261319	0.119683	0.000562802	0.00218173
Russulaceae	0.00450998	0.024916	0	0	0	0	0.000619272	0.00195831	0.000303928	0.00151964	0.000129565	0.000634734
Schizothyriaceae	0.00264553	0.00747754	0.000887028	0.00639645	0	0	0.000619272	0.00195831	0.000116191	0.000580956	0	0
Physciaceae	0.00145511	0.00457353	0.000469422	0.00213091	0	0	0.000619272	0.00195831	0	0	0	0
Lecanoraceae	0	0	0	0	0	0	0.000619272	0.00195831	0	0	0	0
Orbiliaceae	0.0132076	0.0532795	0.00281084	0.00761142	0.00119133	0.0026528	0.000564621	0.00178549	0.00332126	0.00635944	0.000544212	0.00188662
Tetragoniomycetaceae	0.000159466	0.000969991	0.0128682	0.0528695	0.00569019	0.0139978	0.000486405	0.00153815	0.00295459	0.0091935	0.00299904	0.012839
Lophiotremataceae	0.000524921	0.00276605	0.000766556	0.00254981	0.00171424	0.00402179	0.000486405	0.00153815	0.00105363	0.00419205	0.000129633	0.00063507
Coniophoraceae	0.00140166	0.00457723	0.00223793	0.00726697	0.0023571	0.00674196	0.000403096	0.0012747	0.00159574	0.00623371	0	0
Trechisporales_fam_Incertae_sedis	0.00653275	0.0166241	0.00124585	0.00851971	0.00558272	0.0185158	0.000309636	0.000979155	0	0	0	0
Mycocaliciaceae	0.00206696	0.00682594	0.0241935	0.149356	0.00529357	0.0128812	0.000309636	0.000979155	0.00238882	0.00656754	0.000644571	0.00206316
Golubeviaceae	0.00264196	0.0054867	0.0046823	0.0152293	0.00194643	0.00441402	0.000309636	0.000979155	0.0153372	0.0647489	0.000948025	0.00249955
Sordariales_fam_Incertae_sedis	0.00220499	0.0108653	0	0	0	0	0.000309636	0.000979155	0	0	0	0
Punctulariaceae	0.000842243	0.00340571	0.00125299	0.00712321	0	0	0.000309636	0.000979155	0.00084958	0.00294903	0.00012008	0.000588271
Trematosphaeriaceae	0.000700037	0.00425816	0.00227428	0.012412	0.00304698	0.00917564	0	0	0.00105957	0.00529784	0.00012008	0.000588271
Leptosphaeriaceae	0.00874892	0.0296822	0.0115954	0.0775165	0.00237982	0.00789297	0	0	0.000793155	0.00274526	0.000746366	0.00275115
Spiculogloeaceae	0	0	0.000485227	0.00349902	0.0022938	0.00760768	0	0	0	0	0	0
Caliciaceae	0	0	0.000303267	0.00218689	0.00143363	0.0047548	0	0	0	0	0	0
Xenasmataceae	9.01412e-05	0.000548307	0.000242614	0.00174951	0.0011469	0.00380384	0	0	0	0	0	0
Thyridariaceae	0.00893689	0.0282398	0.00714846	0.0389083	0.00105174	0.00266522	0	0	0.00228909	0.00496859	0.00131441	0.00643925
Myriangiaceae	0.00319756	0.00886503	0.00203061	0.00911828	0.000926824	0.00307393	0	0	0.00147032	0.00543061	0.00219653	0.00756828
Arthoniomycetes_fam_Incertae_sedis	0	0	0.000196059	0.0014138	0.000926824	0.00307393	0	0	0	0	0	0
Gloniaceae	0	0	0.000994119	0.00593396	0.000896539	0.00297348	0	0	0.000565072	0.00282536	0	0
Stephanosporaceae	0.0095921	0.0178698	0.00347777	0.012069	0.000794764	0.00188994	0	0	0.00285952	0.00653916	0	0
Saccharomycopsidaceae	0.000187084	0.00113798	0.000577621	0.00333997	0.000617883	0.00204929	0	0	0	0	0	0
Trichomonascaceae	0	0	0.000516079	0.00300422	0.000533316	0.00176881	0	0	0.00100455	0.00291391	0	0
Parabambusicolaceae	0	0	0.00555734	0.0200215	0.000533019	0.00176782	0	0	0.00178548	0.004701	0.00020785	0.00101825
Chaetomiaceae	0.000149884	0.000911707	0.00086208	0.0036616	0.000339974	0.00112757	0	0	0.000949344	0.00328717	0.00095775	0.00419171
Omphalotaceae	0.00673415	0.0160529	0.000331997	0.00152655	0.000317254	0.00105221	0	0	0.00012016	0.000600799	0	0
Atractiellales_fam_Incertae_sedis	0.000508409	0.00309253	0.00120326	0.00586071	0.000317254	0.00105221	0	0	0.000349437	0.00174718	0	0
Cuniculitremaceae	0.00195068	0.00523869	0.0019061	0.00843264	0.000311546	0.00103328	0	0	0.003535	0.00985823	0.00180964	0.00537719
Testudinaceae	0	0	0.00444166	0.0190235	0.00026651	0.000883912	0	0	0.00239611	0.00724523	0	0
Stictidaceae	0.000431001	0.0015638	5.5369e-05	0.000399272	0.000261744	0.000868108	0	0	0.00128522	0.00363279	0	0
Apiosporaceae	0.00729344	0.011597	0.00124547	0.00500753	0	0	0	0	0.00104658	0.00381254	0.000727905	0.00268028
Dermateaceae	0.00677911	0.0327288	0.000158893	0.00114579	0	0	0	0	0.0123753	0.0580432	0	0
Sordariomycetes_fam_Incertae_sedis	0.00660003	0.0388092	0.00204703	0.00978917	0	0	0	0	0	0	0	0
Vialaeaceae	0.00449408	0.0145754	0.000221757	0.00159911	0	0	0	0	0.000303928	0.00151964	0	0
Volvocisporiaceae	0.0032931	0.00904312	0	0	0	0	0	0	0.000720489	0.00291168	0	0
Pluteaceae	0.00327024	0.00822177	8.06524e-05	0.000581593	0	0	0	0	0.000487983	0.00243992	0	0
Piskurozymaceae	0.00311705	0.0189603	0	0	0	0	0	0	0	0	0	0
Torulaceae	0.00290281	0.0104328	0.000703414	0.00357246	0	0	0	0	0.000151964	0.000759821	0	0
Serendipitaceae	0.00286914	0.00971749	0	0	0	0	0	0	0	0	0	0
Entolomataceae	0.00277074	0.00747239	0.00042835	0.00205294	0	0	0	0	0.000689068	0.00245739	0	0
Helotiales_fam_Incertae_sedis	0.0024164	0.00778406	0.0011761	0.00718803	0	0	0	0	0.000310286	0.00107417	0	0
Chrysozymaceae	0.00209163	0.00653883	0	0	0	0	0	0	0.0021275	0.0106375	0	0
Gloeocystidiellaceae	0.0015025	0.00632697	0	0	0	0	0	0	0	0	0	0
Gloeophyllaceae	0.00148325	0.00694746	0	0	0	0	0	0	0	0	0	0
Ceratocystidaceae	0.00142033	0.00605746	0.0105617	0.0285602	0	0	0	0	0.00291831	0.00681944	0.00317745	0.0144815
Verrucariaceae	0.00133409	0.00595012	0	0	0	0	0	0	0	0	0	0
Beltraniaceae	0.00132506	0.00430556	0.000648899	0.00467928	0	0	0	0	0.000766071	0.00310808	0.000853825	0.00418287
Pterulaceae	0.00102867	0.00328243	0.000572089	0.00412539	0	0	0	0	0	0	0	0
Teichosporaceae	0.000890585	0.00541722	0.000534426	0.0038538	0	0	0	0	0	0	0.000103925	0.000509127
Tubulicrinaceae	0.000860066	0.00236097	0.000235556	0.00169862	0	0	0	0	0.00044606	0.00165056	0.00034153	0.00167315
Taphrinaceae	0.000837535	0.00366041	0	0	0	0	0	0	0	0	0	0
Dothideomycetes_fam_Incertae_sedis	0.000815971	0.00278945	0	0	0	0	0	0	0.00166355	0.00831774	0	0
Holtermanniales_fam_Incertae_sedis	0.000795849	0.00344754	0.000181081	0.00130579	0	0	0	0	0	0	0	0
Arizonaphlyctidaceae	0.000697292	0.00424146	0	0	0	0	0	0	0	0	0	0
Thelephoraceae	0.000658226	0.0028338	0.000363958	0.00206524	0	0	0	0	0.000549505	0.00160693	0	0
Cystofilobasidiaceae	0.000634735	0.00386094	0	0	0	0	0	0	0	0	0	0
Ruineniaceae	0.00061013	0.00371128	0.000110879	0.000799556	0	0	0	0	0	0	0	0
Cainiaceae	0.000590675	0.00318116	0	0	0	0	0	0	0.000116191	0.000580956	0	0
Entylomatales_fam_Incertae_sedis	0.000569124	0.00201909	0.000263809	0.00190235	0	0	0	0	0.00049742	0.0024871	0	0
Clavariaceae	0.000536236	0.00227741	0	0	0	0	0	0	0	0	0	0
Pichiaceae	0.000509258	0.00251981	0	0	0	0	0	0	0	0	0	0
Erythrobasidiales_fam_Incertae_sedis	0.000499417	0.00236778	0.00219184	0.0103065	0	0	0	0	0.00256139	0.00721796	0.000154019	0.000754534
Chionosphaeraceae	0.000455424	0.00160608	0.00162453	0.00952526	0	0	0	0	0.000264892	0.00132446	0	0
Valsaceae	0.000439762	0.00267497	0	0	0	0	0	0	0	0	0	0
Pleomassariaceae	0.000423157	0.00257396	5.79118e-05	0.000417608	0	0	0	0	0	0	0	0
Phallaceae	0.000423046	0.00257329	0	0	0	0	0	0	0	0	0	0
Tilletiaceae	0.000351297	0.00213686	0.00263084	0.0113143	0	0	0	0	0.000470457	0.00131078	0	0
Sphaerobolaceae	0.000268979	0.00163614	0.00133111	0.00959879	0	0	0	0	0	0	0	0
Helicobasidiaceae	0.000222646	0.0013543	0	0	0	0	0	0	0.000158322	0.000791609	0.000136126	0.000666876
Naohideaceae	0.000176873	0.00107587	0.000110879	0.000799556	0	0	0	0	0	0	0	0
Ascodesmidaceae	0.000154892	0.000942169	0	0	0	0	0	0	0	0	0	0
Phaeococcomycetaceae	0.00012834	0.000780659	0	0	0	0	0	0	0	0	0	0
Atheliaceae	0.000123473	0.000751058	0	0	0	0	0	0	0	0	0	0
Pseudeurotiaceae	0.000105789	0.000643491	0.00170452	0.0122915	0	0	0	0	0.000132446	0.00066223	0	0
Saccharomycodaceae	8.71615e-05	0.000530182	0	0	0	0	0	0	0.00505682	0.0244824	0	0
Rickenellaceae	8.59693e-05	0.000522931	0.000182709	0.00131754	0	0	0	0	0.000178699	0.000893495	0	0
Magnaporthaceae	0	0	0.000950794	0.00685628	0	0	0	0	0.000405166	0.00202583	0.000916821	0.00328581
Rhizopodaceae	0	0	0.000638095	0.00460137	0	0	0	0	0	0	0	0
Fistulinaceae	0	0	0.000603958	0.0043552	0	0	0	0	0	0	0	0
Savoryellaceae	0	0	0.000575915	0.00353926	0	0	0	0	0	0	0	0
Mortierellaceae	0	0	0.000473663	0.00247812	0	0	0	0	0.000740447	0.00259176	0	0
Podoscyphaceae	0	0	0.000457283	0.00276632	0	0	0	0	0	0	0	0
Spizellomycetaceae	0	0	0.000428258	0.00217846	0	0	0	0	0.00213049	0.0106525	0	0
Hygrophoraceae	0	0	0.000362377	0.00261314	0	0	0	0	0	0	0	0
Acarosporaceae	0	0	0	0	0	0	0	0	0	0	0	0
Amniculicolaceae	0	0	0	0	0	0	0	0	0	0	0	0
Amorosiaceae	0	0	0	0	0	0	0	0	0	0	0	0
Ascobolaceae	0	0	0	0	0	0	0	0	0	0	0	0
Ascosphaeraceae	0	0	0	0	0	0	0	0	0	0	0	0
Bondarzewiaceae	0	0	0	0	0	0	0	0	0	0	0	0
Coryneliaceae	0	0	0	0	0	0	0	0	0	0	0	0
Entylomataceae	0	0	0	0	0	0	0	0	0	0	0	0
Fenestellaceae	0	0	0	0	0	0	0	0	0	0	0	0
Helotiaceae	0	0	0	0	0	0	0	0	0	0	0	0
Hyaloscyphaceae	0	0	0	0	0	0	0	0	0	0	0	0
Lecanoromycetes_fam_Incertae_sedis	0	0	0	0	0	0	0	0	0.000207943	0.00103972	0	0
Leucosporidiaceae	0	0	0	0	0	0	0	0	0	0	0	0
Lulworthiaceae	0	0	0	0	0	0	0	0	0	0	0	0
Lyophyllaceae	0	0	0	0	0	0	0	0	0	0	0	0
Massariaceae	0	0	0	0	0	0	0	0	0	0	0	0
Microbotryaceae	0	0	0	0	0	0	0	0	0	0	0	0
Microstromataceae	0	0	0	0	0	0	0	0	0	0	0	0
Mytilinidiales_fam_Incertae_sedis	0	0	0	0	0	0	0	0	0	0	0	0
Parmeliaceae	0	0	0	0	0	0	0	0	0	0	0	0
Phaeotremellaceae	0	0	0	0	0	0	0	0	0	0	0	0
Phragmidiaceae	0	0	0	0	0	0	0	0	0	0	0	0
Planistromellaceae	0	0	0	0	0	0	0	0	0.00127141	0.00635705	0	0
Powellomycetaceae	0	0	0	0	0	0	0	0	0	0	0	0
Pseudomassariaceae	0	0	0	0	0	0	0	0	0	0	0	0
Pucciniastraceae	0	0	0	0	0	0	0	0	0	0	0	0
Pyronemataceae	0	0	0	0	0	0	0	0	0	0	0	0
Rutstroemiaceae	0	0	0	0	0	0	0	0	0	0	0	0
Teloschistaceae	0	0	0	0	0	0	0	0	0	0	0	0
Tilletiariaceae	0	0	0	0	0	0	0	0	0	0	0	0
Typhulaceae	0	0	0	0	0	0	0	0	0	0	0	0
Uropyxidaceae	0	0	0	0	0	0	0	0	0	0	0	0
Ustilaginales_fam_Incertae_sedis	0	0	0	0	0	0	0	0	0	0	0	0
Venturiaceae	0	0	0	0	0	0	0	0	0	0	0	0

## Sheet: Genus
	Plot				Cultivars				Fruit parts
	St-Pierre (Mean ± SD)		St-Gilles (Mean ± SD)		Cogshall (Mean ± SD)		José (Mean ± SD)		Cogshall PE (Mean ± SD)		Cogshall SE (Mean ± SD)
Genus	Mean	SD	Mean	SD	Mean	SD	Mean	SD	Mean	SD	Mean	SD
Passalora	19.9848	10.7866	35.8505	12.8501	38.7222	14.995	31.6601	15.1207	37.0313	17.8032	47.3268	22.9266
Cladosporium	12.9309	7.74265	27.9556	12.0662	25.7012	13.0785	25.9153	10.5857	27.3304	18.8967	31.0113	18.7939
Aureobasidium	34.391	21.3956	2.83825	6.9748	0.554451	0.287446	8.11654	11.5279	9.44889	19.4612	6.62347	15.3334
Nigrospora	6.81736	6.1398	7.84503	6.97482	9.11116	5.11732	4.02548	3.56767	4.71842	3.58408	0.879988	2.27092
Jaminaea	4.25469	6.36889	2.61133	4.7785	1.92749	1.57169	7.2656	7.30049	3.77863	7.21297	4.26474	6.80486
Exserohilum	0.525585	0.635895	4.27063	4.67616	5.29028	3.4499	5.94376	5.09133	3.27985	4.77174	0.66235	2.39562
Curvularia	0.829282	0.628079	3.45019	2.8289	3.33222	1.36872	3.93395	2.92685	2.69563	3.74847	0.540853	1.71899
Alternaria	0.956289	1.57625	2.95255	3.86329	2.30634	0.831043	2.68786	1.91852	1.73714	1.34716	1.04156	1.48953
Puccinia	2.35097	4.84889	1.83484	2.95868	4.12382	5.67028	1.63209	2.12111	0.956404	1.96093	0.412849	1.43824
Phaeophleospora	2.95268	3.70652	0.903631	1.94249	0.790368	0.958181	0.437304	0.649717	0.888832	1.03763	0.205536	0.249496
Sympodiomycopsis	1.30318	1.87813	1.19534	1.86351	2.43073	2.54509	0.196848	0.124732	0.794054	1.07228	1.21308	3.03148
Papiliotrema	0.179524	0.678846	0.288597	0.783264	0.0647938	0.0647047	0.04447	0.0393428	0.597298	1.7158	0.557101	1.2544
Vishniacozyma	0.681566	1.54842	0.672639	1.02626	0.418851	0.369551	0.374891	0.372235	0.46845	0.723076	1.12859	1.50722
Meira	0.351683	0.941005	0.442794	0.865802	0.770234	1.36996	0.264575	0.735449	0.444053	0.951224	0.42747	0.796365
Symmetrospora	0.916467	2.68469	0.370047	0.555106	0.187967	0.255774	0.487432	0.666465	0.391412	0.855835	0.312242	0.509736
Hortaea	0.114638	0.190536	0.314923	0.345967	0.175036	0.152463	0.636541	0.899045	0.333784	0.402761	0.130901	0.253221
Ascochyta	0.88645	0.584533	0.321206	0.437745	0.200654	0.140192	0.35735	0.531944	0.318888	0.309773	0.296954	0.851959
Gibberella	0.0865166	0.081206	0.338284	0.431616	0.16108	0.197866	0.187794	0.143138	0.298922	0.603889	0.261876	0.759777
Bipolaris	0.066491	0.148913	0.33993	0.459399	0.410669	0.715104	0.442052	0.3674	0.271028	0.31886	0.0721831	0.228453
Rhodosporidiobolus	0.0817586	0.389465	0.626137	2.52638	0.151585	0.431862	0.0101594	0.0264744	0.256675	1.06905	0.219309	0.53998
Neodevriesia	0.0360526	0.0441723	0.181796	0.254059	0.234251	0.447757	0.147452	0.10764	0.24269	0.397562	0.0488731	0.0703458
Periconia	0.68954	0.664345	0.203068	0.283777	0.0642487	0.0687793	0.33638	0.280221	0.227048	0.209224	0.109889	0.331588
Neofusicoccum	0.166344	0.263063	0.0396178	0.0656207	0.0459992	0.0661692	0.0459389	0.0968528	0.212495	0.525552	0.294564	0.828626
Paraconiothyrium	0.0221344	0.0295788	0.121863	0.303423	0.0309734	0.0316191	0.0397494	0.0367975	0.151656	0.284723	0.0172183	0.0468994
Stagonospora	0.0724401	0.081688	0.0867033	0.069857	0.0783832	0.0687469	0.102044	0.126133	0.127573	0.103985	0.0220434	0.0186911
Stagonosporopsis	0.554726	0.567237	0.0766046	0.185956	0.0558489	0.0934837	0.115654	0.295979	0.117511	0.197192	0.0504955	0.174004
Stachybotrys	0.0114725	0.0256821	0.163766	0.209765	0.0762236	0.10347	0.0315026	0.0272382	0.104904	0.150777	0.0318899	0.0866917
Hannaella	0.262	0.301607	0.128003	0.231446	0.163481	0.322687	0.114209	0.154525	0.101388	0.135557	0.228679	0.33007
Peniophora	0.103047	0.112573	0.112429	0.116928	0.105158	0.085767	0.165121	0.1446	0.0921502	0.0993501	0.0228468	0.0460881
Stomiopeltis	0.943111	1.70561	0.0927485	0.351212	0.0044093	0.00802346	0.297319	0.940206	0.0893992	0.253588	0.0106409	0.0325764
Pestalotiopsis	0.665845	1.88255	0.128233	0.620161	0.405573	1.30754	0.015248	0.0361582	0.0826485	0.284043	0.344556	1.57718
Preussia	0.0035038	0.00789257	0.0422211	0.0825673	0.0338404	0.050108	0.0179162	0.0188071	0.0780108	0.331562	0.00227915	0.00615754
Kwoniella	0.0437425	0.100735	0.0267594	0.0836044	0.0104707	0.0195512	0.0106899	0.0144017	0.0753733	0.172291	0.0509509	0.118004
Lasiodiplodia	0.0207297	0.0689757	0.0592199	0.0783677	0.0456058	0.0508118	0.00504531	0.00696651	0.0685749	0.143505	0.0046568	0.0107564
Sterigmatomyces	0.0204589	0.0417983	0.0667596	0.111952	0.0364267	0.0718934	0.147443	0.156299	0.0677227	0.139939	0.00772987	0.0183696
Diaporthe	0.0979662	0.123379	0.127038	0.493808	0.329141	1.02725	0.0909567	0.199199	0.0662573	0.16409	0.0342712	0.125047
Toxicocladosporium	0.053068	0.117526	0.0297572	0.0401866	0.0328312	0.0505452	0.074309	0.117514	0.0607003	0.112241	0.0975894	0.435702
Pseudopithomyces	0.0325221	0.0460332	0.0585814	0.131867	0.0166623	0.022276	0.0372897	0.0397658	0.0575616	0.123569	0.0241331	0.0627867
Quambalaria	0.0798551	0.0978092	0.0928221	0.166605	0.0374185	0.0262781	0.272339	0.38519	0.0550558	0.0513842	0.156964	0.344927
Stenella	0.0193154	0.0677982	0.0399815	0.0474862	0.0367593	0.0369452	0.0201522	0.0347153	0.054346	0.080221	0.00749056	0.0202539
Stemphylium	0.190054	0.198506	0.0551766	0.0920306	0.0451463	0.0640015	0.0608718	0.126835	0.0538402	0.0962976	0.0179753	0.0554319
Acremonium	0.0112019	0.0209111	0.0582654	0.144665	0.0103266	0.0186105	0.0192069	0.0218779	0.0504987	0.0854392	0.00901743	0.0251566
Neodeightonia	0.00226304	0.0132642	0.0269343	0.0706834	0.000273682	0.000907702	0	0	0.0391911	0.106956	0.0110656	0.0429282
Penicillium	0.00544614	0.0088965	0.00540181	0.00898748	0.0085885	0.00867079	0.00754669	0.0107502	0.0389796	0.0646921	0.00418986	0.0070842
Malassezia	0.05225	0.051929	0.0700423	0.100306	0.0326681	0.0553286	0.081589	0.105003	0.03882	0.052609	0.0164894	0.0543359
Strelitziana	0.0545916	0.0891263	0.0273918	0.0620842	0.0460686	0.114264	0.0621575	0.0441916	0.0382342	0.0519475	0.0095827	0.01549
Sporidesmajora	0.321111	0.308041	0.0129635	0.0571369	0.00107337	0.00355997	0.341751	1.08071	0.0376639	0.143318	0.00298289	0.0134905
Ustilago	0.544099	0.711583	0.0362094	0.155842	0.0184054	0.0351212	0.0505486	0.111525	0.0360397	0.07717	0.0561948	0.251309
Leptoxyphium	0.0434437	0.182295	0.0434091	0.174568	0.0191027	0.0395983	0.252327	0.446898	0.0330074	0.0951915	0.0373497	0.125629
Coprinopsis	0.0526069	0.0648048	0.0288065	0.0370316	0.0255589	0.0191545	0.0530127	0.0770292	0.0327937	0.0681652	0.00557905	0.0125894
Helicoma	0.00140933	0.00458314	0.0132064	0.0375283	0.00268343	0.00889992	0.00111078	0.0035126	0.0311786	0.0726997	0.00616575	0.0216946
Porostereum	0.0483157	0.0542846	0.0396705	0.0672387	0.0284757	0.0180835	0.0458947	0.0423173	0.0297379	0.0223046	0.00980555	0.0261281
Kondoa	0.028021	0.0733269	0.196772	1.38622	0	0	0.000740521	0.00234173	0.0295785	0.141725	0.000589163	0.00230478
Pseudozyma	0.532797	2.18611	0.0499234	0.157262	0.0285021	0.047288	0.0516519	0.146292	0.0295532	0.0413883	0.0429569	0.0946286
Trametes	0.0376461	0.0406975	0.0371899	0.0440085	0.0310018	0.028423	0.0314506	0.0338701	0.028389	0.0342045	0.00831826	0.0107239
Eutypella	0.0175041	0.0321382	0.0581339	0.10379	0.0355282	0.0273956	0.0273545	0.0339036	0.0280843	0.0389249	0.00905277	0.0247556
Zeloasperisporium	0.0270808	0.0472804	0.0354564	0.157639	0	0	0.0122082	0.0337563	0.0279013	0.11211	0.00388788	0.0190467
Acaromyces	0.0060557	0.0209807	0.027146	0.0405761	0.0230612	0.0257922	0.00485749	0.0103097	0.0268801	0.0373101	0.0425173	0.0640858
Lophiostoma	0.000541193	0.00196344	0.0120735	0.0474748	0.0386534	0.0933979	0.0160645	0.0173693	0.0254893	0.0841715	0.00805496	0.019023
Deniquelata	0.00567885	0.0237254	0.0222762	0.0344318	0.0155336	0.0270946	0.00702264	0.00696595	0.0240403	0.0514888	0.00357146	0.0062567
Rhizophlyctis	0.000924633	0.00562432	0.044254	0.144664	0.00463124	0.0119798	0.00955416	0.0143971	0.0231342	0.0598395	0.000676901	0.00331613
Paradictyoarthrinium	0.00187616	0.00554613	0.0142229	0.0301633	0.0160447	0.0192573	0.00308365	0.00522989	0.0228474	0.0442207	0.00430449	0.00948808
Saccharomyces	0.0289605	0.0475593	0.0340363	0.0824664	0.0237901	0.0544894	0.0695889	0.0671566	0.0218203	0.0303108	0.00587651	0.0186421
Coprinellus	0.0401426	0.0420087	0.034088	0.0508485	0.0215162	0.0314053	0.0635043	0.0505471	0.02123	0.0213348	0.00822496	0.0198339
Mycosphaerella	0.264469	1.22306	0.0727769	0.301977	0.00968497	0.0129523	0.00545984	0.0109381	0.0207364	0.032479	0.00922411	0.0148078
Wrightoporia	0.0892873	0.106784	0.0233847	0.0368191	0.0140972	0.0130584	0.03502	0.0642407	0.0206145	0.028464	0.00451727	0.0106844
Leptospora	0.053144	0.105978	0.017784	0.0332319	0.011174	0.0174868	0.017674	0.0199167	0.0204856	0.0258312	0.00186031	0.00328344
Phaeosphaeria	0.162687	0.276568	0.0186023	0.0434562	0.00773418	0.0141019	0.0403276	0.077359	0.0198546	0.0359732	0.0182818	0.0796649
Coniothyrium	0.00261518	0.0134565	0.024931	0.0957879	0.00295711	0.00885532	0	0	0.0193358	0.0557375	0.00319558	0.0149729
Aspergillus	0.00299014	0.00686019	0.0131932	0.0234731	0.0045731	0.0078484	0.0206431	0.021004	0.0192659	0.0324053	0.00152833	0.00358716
Robillarda	0.00138364	0.00528103	0.0264	0.0897217	0.00754947	0.0113109	0.00214751	0.00369744	0.0189629	0.0476481	0.00366801	0.0132697
Bartalinia	0.0313557	0.0528327	0.0150913	0.0420223	0.0208527	0.023654	0.00682616	0.0112614	0.0182645	0.0502111	0.0252114	0.105937
Rhodotorula	0.0412596	0.134779	0.039747	0.112726	0.011641	0.0163332	0.00599001	0.0117077	0.0179097	0.0400856	0.00511706	0.0183555
Microascus	0.0419256	0.0971309	0.0161472	0.0379076	0.013993	0.0236708	0.0713824	0.105491	0.0173728	0.02508	0.00743273	0.0299441
Ganoderma	0.0212565	0.03617	0.0120777	0.020631	0.00376966	0.00676689	0.0204689	0.028331	0.0170495	0.023704	0.00313408	0.00685178
Devriesia	0.0292297	0.0366903	0.00549088	0.0135236	0.0129265	0.0235523	0.0105535	0.0207777	0.0167954	0.0503153	0.00171558	0.00626033
Pyrenochaeta	0.00108056	0.00565104	0.0368475	0.0927105	0.00385405	0.00591069	0.00376884	0.0119181	0.0166984	0.0314251	0.00166205	0.00673767
Golubevia	0.00290794	0.00607964	0.0047862	0.0154655	0.00198849	0.00450542	0.000370261	0.00117087	0.0158999	0.0672472	0.000954703	0.00252199
Lectera	0.00299366	0.0158907	0.00132945	0.00742894	0	0	0.00111078	0.0035126	0.0151353	0.0743427	0.000234702	0.0011498
Pyrenochaetopsis	0.099628	0.206888	0.0137452	0.0245052	0.00679039	0.0119712	0.0334819	0.0963864	0.0149479	0.0159781	0.0100271	0.0455402
Cercospora	0.0148396	0.0182749	0.00922628	0.0167017	0.012145	0.0137382	0.0125647	0.0184119	0.0146112	0.0157237	0.00523161	0.00935122
Uwebraunia	0.00150577	0.00599176	0.069967	0.234274	0.0175654	0.038015	0.000370261	0.00117087	0.0143558	0.0275742	0.00164544	0.00457928
Erythrobasidium	0.0699476	0.135133	0.0140183	0.0482413	0.00285594	0.00830271	0.0616789	0.112517	0.014324	0.0337639	0.00907727	0.0188146
Colletotrichum	0.0814588	0.309133	0.0144515	0.0443109	0.00232058	0.00358743	0.00426698	0.00748476	0.0140807	0.0561173	0.0130489	0.0397312
Trimmatostroma	0.00809067	0.0394454	0.000160665	0.00115857	0	0	0	0	0.0140478	0.0656577	0	0
Exobasidium	0.00128793	0.00392962	0.00693061	0.0144924	0.0103996	0.0165619	0.000853097	0.00269773	0.0138871	0.0305538	0.00474868	0.0119885
Wallemia	0.0141661	0.0484256	0.0683986	0.275415	0.0184927	0.035015	0.033677	0.0344495	0.0138383	0.0251748	0.00402066	0.0101457
Myrmecridium	0.00393148	0.00786608	0.00900207	0.0185163	0.00322846	0.00524803	0.016119	0.0212923	0.0137635	0.0264946	0.00389425	0.0120009
Schizophyllum	0.0242096	0.0430277	0.00898909	0.0141156	0.0179004	0.0217939	0.0126225	0.0173505	0.0135008	0.0162851	0.00111711	0.00254794
Acrocalymma	0.0157935	0.030808	0.0623522	0.375808	0.000314292	0.00104239	0.00462281	0.00975494	0.0134018	0.0187026	0.000272421	0.000950178
Dicyma	0.00703867	0.0169917	0.0132639	0.0283326	0.027033	0.0511193	0	0	0.0130999	0.0256703	0.00944117	0.0262191
Biatriospora	0.023366	0.0226272	0.00646988	0.0148797	0.0129525	0.0228541	0.013952	0.0179433	0.0129708	0.0180708	0.00376166	0.0112723
Botryosphaeria	0.0376625	0.133401	0.00576726	0.0195885	0	0	0.00222156	0.0070252	0.0127803	0.0447098	0.000833949	0.00348026
Camarosporium	0.000113174	0.000688409	0.00970936	0.0222165	0.00808021	0.0165598	0.00230827	0.00729939	0.0123802	0.0321468	0.00163452	0.00463046
Paraphaeosphaeria	0.0613128	0.048621	0.0102581	0.0214277	0.0093703	0.0168197	0.0273659	0.0802408	0.0123709	0.0135345	0.00966976	0.0360838
Psathyrella	0.0410098	0.0831038	0.0171771	0.0310107	0.00553212	0.0116535	0.00631543	0.0067347	0.0121995	0.016164	0.00219696	0.0039582
Favolus	0.0329493	0.0615513	0.00443158	0.0104095	0.00274355	0.00692154	0.00525324	0.0102729	0.0119145	0.0172266	0.00298914	0.00821997
Septoriella	0	0	0	0	0	0	0	0	0.0113809	0.0569047	0	0
Thermomyces	0.000434282	0.00150211	0.00389093	0.0074817	0.00269878	0.00364986	0.0148263	0.0196753	0.0109882	0.0216784	0.00149161	0.0040809
Cystobasidium	0.00871948	0.0207128	0.0156919	0.0482685	0.00429868	0.00939808	0.0138653	0.0221086	0.0107761	0.0130251	0.00789473	0.0137003
Setophaeosphaeria	0.0188797	0.0296381	0.0027957	0.00763283	0.00116794	0.00303951	0.00241312	0.00409681	0.0106572	0.0379474	0.000846879	0.00338378
Limonomyces	0.0022786	0.00680791	0.0118808	0.0245185	0.00809845	0.0122104	0.00825192	0.00988663	0.0101484	0.0182937	0.000105491	0.000516796
Letendraea	0.0258365	0.039199	0.0133927	0.0387439	0.012104	0.0296673	0.00751598	0.014729	0.00989257	0.0149187	0.00366405	0.00729798
Sporobolomyces	0.0576123	0.217924	0.0276561	0.110249	0.00263543	0.00554114	0.00345231	0.00932287	0.00959823	0.0164232	0.00909478	0.0149239
Gibbago	0.000588048	0.0025414	0.0179987	0.0469456	0.0145763	0.0232265	0.0623364	0.175048	0.00910167	0.0237141	0.00105088	0.00265645
Buckleyzyma	0.0199047	0.032353	0.00576564	0.0135102	0.01195	0.0191966	0.00956024	0.0121608	0.00885927	0.0111341	0.00707998	0.0250114
Paramycosphaerella	0.0265823	0.0341331	0.00747885	0.0170361	0.00955491	0.0219886	0.0115583	0.0289678	0.00853814	0.014546	0.000169978	0.000832718
Pseudobensingtonia	0.0166391	0.0648332	0.00504458	0.0158394	0.00579367	0.0192154	0.00098044	0.00310042	0.00850568	0.0308843	0.000698062	0.00201543
Phanerochaete	0.0459358	0.0569098	0.0195539	0.0798492	0.0018743	0.00322846	0.00905512	0.0244713	0.0084616	0.0120083	0.00115977	0.00349423
Ochroconis	0.00183302	0.00355061	0.00311579	0.0117373	0.00175275	0.00389941	0.00404777	0.00829889	0.00797709	0.0145894	0.00170574	0.00451799
Zasmidium	0.0122909	0.0477494	0.00938394	0.0248153	0.00460771	0.0104566	0.000370261	0.00117087	0.0079292	0.0232789	0.00626389	0.0199937
Parasola	0.000938584	0.0044593	0.0161993	0.0250341	0.00641801	0.0108456	0.0464535	0.0543713	0.00766046	0.0147719	0.00576261	0.0231472
Dioszegia	0.0307836	0.0403352	0.00499491	0.0136353	0.00395122	0.00885997	0.00932796	0.0206663	0.00728174	0.0309411	0.00287206	0.00980012
Cyphellophora	0.0112552	0.0222936	0.0059178	0.00896874	0.00572257	0.0101717	0.00355709	0.00688612	0.00705127	0.00949454	0.00201725	0.00573017
Resinicium	0.0344209	0.0443013	0.0172151	0.0257201	0.0114828	0.0212526	0.0202579	0.042375	0.00698262	0.0120113	0.00450807	0.0147351
Septobasidium	0.0405577	0.1121	0.0111932	0.0376875	0.00858249	0.0163337	0.0304319	0.0302486	0.00672854	0.0127994	0.00457238	0.0127954
Botrytis	0.00886792	0.0159617	0.00704745	0.0173572	0.00689086	0.0145187	0.00271178	0.00702399	0.00625548	0.0147512	0.0145064	0.0552379
Aplosporella	0.0451822	0.0702028	0.0493509	0.30548	0.0174023	0.0420393	0.0344882	0.0778999	0.00613488	0.0116988	0.000436158	0.00119096
Pallidocercospora	0.012864	0.0165069	0.00409846	0.00932466	0.00536907	0.00797235	0.00153733	0.00362007	0.00604258	0.0115016	0.00145403	0.00320158
Spegazzinia	0.0395438	0.063662	0.00252172	0.0150902	0.000273682	0.000907702	0.0160492	0.0375989	0.00582129	0.0221629	0.0211679	0.0762815
Flavodon	0.00752654	0.0174142	0.00311974	0.00755471	0.0020981	0.00532814	0.00342221	0.00854313	0.00579352	0.0102018	0.000954976	0.00249699
Talaromyces	0.00238237	0.00815753	0.00141244	0.00477577	0.000526857	0.00174739	0.0187518	0.0226925	0.00574286	0.0213415	0.000307951	0.00104852
Exidia	0.0202383	0.0468378	0.00342189	0.0103153	0.00180902	0.00599983	0.00276807	0.00585317	0.00565221	0.00783423	0.00181193	0.00623909
Dissoconium	0.0188535	0.0471463	0.00879585	0.0457301	0.00255952	0.0064975	0.0196238	0.062056	0.0055822	0.0067232	0.000389736	0.00108202
Laetisaria	0.00167496	0.00431056	0.00266169	0.0079962	0.00251399	0.00833797	0.0181462	0.0326761	0.00553888	0.0185624	0	0
Gonatobotryum	0.0373365	0.0850904	0	0	0	0	0.00518365	0.0163921	0.00551296	0.0214829	0.000211861	0.0010379
Cryptococcus	0.119814	0.370545	0.00765284	0.0213972	0.00938417	0.0208788	0.00777745	0.0141886	0.00536816	0.0154559	0.0112675	0.0440139
Antennariella	0.055557	0.229601	0.00283448	0.00788502	0.00487821	0.0110212	0.553659	0.711089	0.00534511	0.0186837	0.0462708	0.183514
Hanseniaspora	9.43879e-05	0.000574139	0	0	0	0	0	0	0.00522163	0.0252993	0	0
Phlebiopsis	0.0231242	0.0481845	0.00574385	0.0153745	0.00949823	0.0189217	0.00921824	0.0121342	0.00517084	0.00938791	0.00100382	0.00329746
Peroneutypa	0.0121081	0.0196908	0.0018412	0.00498706	0.00359804	0.00832729	0.00510738	0.0118955	0.00483544	0.00710862	0.000864281	0.00326299
Bullera	0.0254903	0.057617	0.00292542	0.00983845	0.00294856	0.00542353	0.00493335	0.0139634	0.00482609	0.01831	0.00150376	0.00297161
Sporisorium	0.0265974	0.0660295	0.000341673	0.00175002	0.000942877	0.00312717	0.00111078	0.0035126	0.00459291	0.0191736	0.00172856	0.00652597
Graphiola	0.0209548	0.0399234	0.00455944	0.00979538	0.000536685	0.00177998	0.0100815	0.0142875	0.00439658	0.00904479	0.00443817	0.0101291
Coriolopsis	0.00292386	0.00758245	0.00304707	0.00615358	0.00323194	0.00595014	0.00356542	0.00521063	0.00415591	0.0105762	0.00304798	0.0116073
Phellinus	0.00796546	0.0156647	0.00597213	0.0183769	0.000263428	0.000873693	0.00430163	0.00824515	0.00390538	0.00760525	0.00149986	0.00627927
Psilocybe	0.0131529	0.0185852	0.00527016	0.0130127	0.000526857	0.00174739	0.00380046	0.00633171	0.00390157	0.00755568	0.0026566	0.0124431
Candida	0.00919616	0.0168417	0.00289833	0.00804555	0.00237085	0.00786323	0.0122078	0.0337233	0.00388718	0.00724783	0.00594894	0.027997
Ramularia	0.00161612	0.00521265	0.00785334	0.0241139	0.00153068	0.00417702	0	0	0.00374153	0.00893141	0	0
Hymenochaete	0.0130125	0.019711	0.00383522	0.0101239	0.00482902	0.00833137	0.00486189	0.0139654	0.00373622	0.00760186	0.00354667	0.01125
Hyphodontia	0.0205358	0.0290336	0.0128291	0.0621255	0.00643736	0.0145794	0.00736687	0.01302	0.00361724	0.00780582	0.000635582	0.00311371
Kockovaella	0.00165669	0.00517012	0.00192731	0.00850137	0.000314292	0.00104239	0	0	0.00361286	0.0100807	0.00182219	0.00541501
Agrocybe	0.00437012	0.0132493	0.000747608	0.00420037	0	0	0.00513789	0.010989	0.00354838	0.0118591	0	0
Peniophorella	0.00451703	0.00805776	0.00131813	0.00411545	0.00237459	0.00455802	0.00299322	0.00669167	0.00350004	0.00894614	0	0
Ceraceosorus	0.00635947	0.014281	0.000881603	0.00551919	0	0	0.00125628	0.00397271	0.00340876	0.0102035	0.00213274	0.0104483
Eupenidiella	0.00147954	0.0043434	0.00769053	0.0166274	0.00344363	0.00581444	0.00268168	0.00848023	0.00337851	0.00941128	0.000555486	0.00214689
Corticium	0.0384251	0.0532302	0.00234507	0.00657022	0.00308962	0.00748462	0.00640055	0.0083118	0.00335831	0.00641518	0.00279744	0.011574
Anthracocystis	0.00723584	0.0162064	0.00578211	0.0163629	0.00340635	0.010373	0.0308315	0.0962039	0.00335674	0.00994941	0.0340238	0.15289
Uromyces	0.00931305	0.0224954	0.000568098	0.00191061	0.000800113	0.0019028	0.016542	0.0433057	0.00326898	0.0141585	0.00169489	0.00830321
Filobasidium	0.17513	0.66243	0.21372	1.38703	0.033594	0.109035	0.00458863	0.0108409	0.0031246	0.00511199	0.00426786	0.0190098
Hypoxylon	0.00590787	0.0154942	0.00707141	0.0184297	0.00428703	0.010272	0.0107158	0.0301859	0.0030448	0.00690193	0	0
Cryptotrichosporon	0.000160474	0.000976125	0.013082	0.0537889	0.00574553	0.014095	0.00049022	0.00155021	0.0030076	0.00928599	0.00307839	0.0132239
Euteratosphaeria	0.000345137	0.00146801	0.000199708	0.000816584	0.00032187	0.00106752	0.000370261	0.00117087	0.00299362	0.00565818	0.000558817	0.00178028
Asperisporium	0.000201004	0.00122266	0.000977867	0.00519112	0	0	0	0	0.00298469	0.00920621	0	0
Exophiala	0.00355014	0.0074799	0.00393977	0.0123567	0.00246317	0.00726058	0.0126986	0.029682	0.00296723	0.00708283	0.000228699	0.00112039
Pseudorobillarda	0.000335489	0.0020407	0.00193949	0.00925906	0.00554537	0.0183919	0.00125628	0.00397271	0.00291479	0.0110038	0	0
Neopestalotiopsis	0.00455309	0.0115185	0.000784578	0.00272397	0.000942747	0.00312674	0.00280255	0.00694543	0.00282375	0.00763319	0.00229634	0.0103777
Strigula	0.0125401	0.0188494	0.00134573	0.00576997	0.0013479	0.00308496	0.00740521	0.0234173	0.00282097	0.0103297	0.00194042	0.00750934
Epicoccum	0.0327132	0.136712	0.00127229	0.00699009	0.00444076	0.0147283	0.00123915	0.00286455	0.00281654	0.00993782	0	0
Austroafricana	0.00379949	0.00652708	0.00194538	0.00700451	0.0041277	0.00614832	0.00509213	0.0136999	0.00277577	0.00642951	0.000635582	0.00311371
Orbilia	0.00563679	0.0220882	0.00126648	0.00418956	0.00121222	0.00269927	0.000577067	0.00182485	0.00271963	0.0059052	0.000228699	0.00112039
Pleurotus	0.0030361	0.00758848	0.00172562	0.00625066	0	0	0.00164991	0.0040857	0.00271002	0.0057083	0.00279816	0.0100394
Torulaspora	0.00267793	0.00906121	0.000958791	0.00395702	0.000536685	0.00177998	0.000370261	0.00117087	0.00268542	0.00740817	0	0
Monographella	0.019734	0.0326747	0.00714329	0.0212564	0.0148159	0.026429	0.00234152	0.00588724	0.00267604	0.00542019	0	0
Sakaguchia	0.000144607	0.000879609	0.00223571	0.0105177	0	0	0	0	0.00261323	0.00733041	0.000154121	0.000755037
Hohenbuehelia	0.0159624	0.0470141	0.00527361	0.0155519	0.00439949	0.0145914	0.0053298	0.0102567	0.00256655	0.0100872	0.000250037	0.000847775
Neocamarosporium	8.31882e-05	0.000506014	0	0	0	0	0	0	0.00256575	0.0128287	0	0
Vonarxula	0.000539888	0.00198652	0	0	0	0	0	0	0.00254765	0.0127383	0	0
Edenia	0.0163082	0.0495358	0.0122925	0.0541049	0.000273682	0.000907702	0.0319318	0.0769801	0.00248711	0.00461517	0.00328221	0.0155547
Lepidosphaeria	0	0	0.0045549	0.0195863	0.000273682	0.000907702	0	0	0.00247398	0.00749904	0	0
Pleurophoma	0.000680094	0.00245488	0.000374019	0.00196868	0.000628498	0.00208449	0.000740521	0.00234173	0.00246959	0.00967617	0	0
Chaenothecopsis	0.0023783	0.00820441	0.0248998	0.153979	0.00538034	0.0130982	0.000370261	0.00117087	0.00240815	0.00660639	0.000645915	0.00206652
Gymnopilus	0.00830594	0.0171577	0.00210605	0.00858117	0.00584224	0.0147776	0.00111078	0.0035126	0.00237294	0.00462747	0	0
Debaryomyces	0.026795	0.0579357	0.0250814	0.158738	0.105138	0.345276	0.00353478	0.00860861	0.00233617	0.00935397	0.000741073	0.00313406
Fomitopsis	0.00200776	0.00545998	0.00153121	0.00458181	0	0	0.0159832	0.0320334	0.00231027	0.00787313	0.000847443	0.00415161
Melampsora	0.000554583	0.00205103	0.00781328	0.0549946	0	0	0.0018513	0.00585434	0.00225377	0.00915437	0.000847443	0.00415161
Lentinellus	0.0175403	0.0269495	0.00119076	0.00475802	0.000942747	0.00312674	0.0108098	0.024093	0.00224041	0.005344	0.000635582	0.00311371
Rogersella	0.00218957	0.00552988	0.000460344	0.00239041	0	0	0.00226009	0.00481659	0.00222587	0.00734939	0.000676901	0.00331613
Marasmius	0.00660083	0.0184873	0.000511337	0.00215898	0.00155165	0.00366301	0.00217581	0.0068805	0.00222335	0.0111167	0	0
Naganishia	0.00811998	0.0274212	0.00198232	0.00792593	0.000575185	0.00128153	0.00333235	0.0105378	0.00215598	0.00599563	0.000358542	0.00126409
Occultifur	0.00246667	0.00604869	0.00578105	0.0174119	0	0	0.0105705	0.01858	0.00213783	0.00585066	0.00335029	0.0116228
Hyphodermella	0.012671	0.0213985	0.00177939	0.00625216	0.000942747	0.00312674	0.00690563	0.0161878	0.00204403	0.0033174	0.00246335	0.00942156
Endosporium	0.00883787	0.0196205	0.00283927	0.0103436	0.00291822	0.00789121	0.0191773	0.0270631	0.00201321	0.00400987	0.00156174	0.00462858
Pseudocoleophoma	0	0	0.00303231	0.0144122	0	0	0.000370261	0.00117087	0.00197614	0.0057543	0	0
Heterochaete	0.0182202	0.0328554	0.0019154	0.0083877	0.000942747	0.00312674	0.00196388	0.00418453	0.00196226	0.00424374	0	0
Saitozyma	0.0109457	0.0253055	0.00293992	0.0103517	0	0	0.00727215	0.0149327	0.00196223	0.00488014	0.00352803	0.0135172
Roussoella	0.000850504	0.00344035	0.00117359	0.00276643	0.00106397	0.00268666	0	0	0.00192936	0.004354	0.0013538	0.00663225
Sistotrema	0.00771424	0.0105517	0.0043989	0.0131281	0.000526857	0.00174739	0.00111078	0.0035126	0.00192267	0.00447272	0.00259431	0.00996681
Conocybe	0.00699683	0.0394229	0	0	0	0	0	0	0.0018846	0.00674533	0	0
Knufia	0.00061537	0.00188086	0.000839223	0.00285481	0.00157124	0.00521123	0.00303354	0.00740412	0.00185026	0.00391905	0.000234145	0.000798407
Cyberlindnera	0.00226944	0.0121078	0.01332	0.0734664	0	0	0.00509536	0.010953	0.00179076	0.00895378	0.000636035	0.00311592
Dictyosporium	0.00437807	0.00773611	0.00309264	0.0125131	0	0	0.00592417	0.0187339	0.00176906	0.00499779	0.00109298	0.00375627
Lycoperdon	0.0012571	0.00276981	0.00714282	0.0212865	0.00394425	0.00895502	0.00254607	0.00684996	0.00175517	0.00424969	0	0
Bovista	0.000259918	0.00113439	0.0020603	0.00623699	0	0	0.000837521	0.00264847	0.00174636	0.00545196	0.000715936	0.00249949
Phyllosticta	0.0119541	0.0175363	0.00928309	0.0469936	0.000273682	0.000907702	0.00420293	0.0109393	0.00174064	0.00372522	0.000842067	0.00412527
Phialophora	0.00123712	0.00380009	0.000604206	0.00334509	0	0	0.000740521	0.00234173	0.00173563	0.00471633	0.000211861	0.0010379
Mycena	0.0101959	0.0204611	0.003716	0.0123619	0	0	0.000370261	0.00117087	0.00173472	0.00450892	0.000513726	0.00141075
Waitea	0.00869084	0.0154349	0.0121466	0.073356	0.000263428	0.000873693	0.00283174	0.00631287	0.00173192	0.00500507	0.000423722	0.0020758
Gregarithecium	0.0179549	0.0299217	0.00286923	0.0167126	0	0	0.014368	0.0362438	0.00173015	0.00718341	0.000861368	0.00315968
Peltaster	0.000962235	0.00336462	0	0	0	0	0	0	0.00169635	0.00848176	0	0
Crepidotus	0.00462094	0.00977441	0.00190857	0.00803388	0	0	0.000740521	0.00234173	0.00166614	0.00528052	0.000423722	0.0020758
Millerozyma	0	0	0.000546604	0.00251341	0.000273682	0.000907702	0	0	0.0016578	0.0075801	0	0
Coniophora	0.00162252	0.00546327	0.0022692	0.00736669	0.00237145	0.00677472	0.00041876	0.00132424	0.00165035	0.00644818	0	0
Trechispora	0.00813154	0.0149625	0.00181375	0.007701	0.000314249	0.00104225	0.00488729	0.00789357	0.00164338	0.0043009	0.00187262	0.00831101
Fuscoporia	0.0018289	0.00587653	0.00251887	0.00967208	0	0	0.0148046	0.0215518	0.0016217	0.00422478	0.00190675	0.00934112
Moesziomyces	0.00885154	0.0221415	0.00145932	0.00494178	0.000314292	0.00104239	0	0	0.00155217	0.00456502	0.000358421	0.00125162
Funalia	0	0	0.00467873	0.0172713	0.00568704	0.0169435	0.00400524	0.00818789	0.00154067	0.00415967	0	0
Myriangium	0.00349734	0.00971286	0.00220702	0.0101511	0.000942747	0.00312674	0	0	0.00150926	0.00560344	0.00256763	0.00934562
Bulleribasidium	0.001344	0.0055014	4.63783e-05	0.000334439	0	0	0.000370261	0.00117087	0.0014961	0.00574189	0.000228699	0.00112039
Annulohypoxylon	0.00575741	0.0155115	0.00609583	0.0363909	0.000547365	0.0018154	0.00206088	0.0035615	0.0014711	0.00405223	0.000959799	0.00267792
Ceratobasidium	0.00345162	0.0117844	0	0	0	0	0	0	0.00144376	0.00396799	0.000105491	0.000516796
Phlebia	0.0253309	0.0644319	0.005032	0.0161783	0.00987423	0.0180272	0.0120508	0.0270213	0.00136597	0.00436466	0.000228699	0.00112039
Setophoma	0.00204236	0.00747078	0.000197395	0.0010363	0	0	0.00148104	0.00468347	0.00133189	0.00337037	0.000228699	0.00112039
Capnodium	0.00152611	0.00791459	0.00825421	0.0426177	0.00612341	0.0167103	0.00767672	0.0110846	0.00132511	0.00494323	0.0115521	0.0490223
Gibellulopsis	0.00299849	0.00867941	0.00241665	0.00852334	0.00377602	0.0115605	0.00131759	0.00280431	0.00129893	0.00201443	0.000114268	0.000559796
Geastrum	0	0	0.00140539	0.00668615	0.00295939	0.00802418	0.00310823	0.00843752	0.00129842	0.004414	0.00120705	0.00520848
Tetrapyrgos	0.00400475	0.0105708	0.000284437	0.0020511	0	0	0	0	0.00129424	0.00435438	0.00148303	0.00726531
Efibulobasidium	0	0	0	0	0	0	0	0	0.00129103	0.00645515	0	0
Ramimonilia	0	0	0	0	0	0	0	0	0.00128287	0.00641437	0	0
Pseudoseptoria	0.017284	0.0257629	0.00139981	0.0052403	0	0	0.00111078	0.0035126	0.00120021	0.00349682	0.00232044	0.0049875
Hyphoderma	0.00489695	0.0131435	0.000484182	0.00219972	0.00114927	0.00295464	0.00300156	0.00949177	0.00119164	0.00367493	0.000636035	0.00311592
Ceriporia	0.00743878	0.0241195	0.00272494	0.00828079	0.00085136	0.0014641	0.00808448	0.0208867	0.00117206	0.00405926	0	0
Didymella	0.000393388	0.0013957	0	0	0	0	0.000740521	0.00234173	0.00114033	0.00570166	0	0
Poaceascoma	0.000367024	0.00127951	0	0	0	0	0	0	0.00113138	0.00565691	0	0
Rigidoporus	0.00609183	0.014928	0.000611294	0.00366592	0.000536685	0.00177998	0.000740521	0.00234173	0.00112725	0.00262327	0.000120295	0.000589324
Xylaria	0.00946874	0.0199165	0.00114758	0.00403602	0	0	0.00321857	0.00821546	0.00112347	0.00329051	0.000864734	0.00326507
Microdochium	0.0355263	0.120197	0	0	0	0	0.00152954	0.00361363	0.00111406	0.00329317	0.00233047	0.0114169
Astrosphaeriella	0.000798577	0.00485755	0	0	0	0	0.00049022	0.00155021	0.00110354	0.00551768	0	0
Craterocolla	0	0	0	0	0	0	0	0	0.00109965	0.00436838	0	0
Oxyporus	0	0	0.00123192	0.00596917	0.000273682	0.000907702	0	0	0.00109697	0.00408725	0	0
Medicopsis	0.000778832	0.00473745	0.00231448	0.0126292	0.00310192	0.00933324	0	0	0.00109492	0.00547458	0.000120295	0.000589324
Neosetophoma	0.00865163	0.0281452	7.11092e-05	0.000512776	0	0	0.000370261	0.00117087	0.00109185	0.00545926	0.000835854	0.00237026
Lophiotrema	0.000565674	0.00291626	0.000776973	0.00258459	0.00172659	0.0040492	0.00049022	0.00155021	0.00108934	0.00435583	0.000129843	0.000636099
Arthrinium	0.00452617	0.00845291	0.00102508	0.00379523	0	0	0	0	0.00106471	0.00387498	0	0
Inonotus	0.00570298	0.0221008	0.00102094	0.00403949	0	0	0.000740521	0.00234173	0.00103635	0.00342524	0.000211861	0.0010379
Curvibasidium	0.0254043	0.0653905	0.0138101	0.0943957	0.00210743	0.00698954	0	0	0.00103616	0.00325884	0	0
Oliveonia	0.00317149	0.00775984	0.00122844	0.00797894	0	0	0.00196388	0.00418453	0.00102402	0.00357588	0	0
Dendryphiella	0.000723034	0.00439805	0.000683257	0.00492704	0	0	0	0	0.00101061	0.00505306	0.00160985	0.0062609
Trichocladium	0.000180614	0.00109863	0.000874473	0.00371609	0.000341597	0.00113295	0	0	0.000971168	0.00336525	0.00116361	0.00519245
Punctulariopsis	0.000967391	0.00384651	0.00131996	0.00738242	0	0	0.000370261	0.00117087	0.000945367	0.00331442	0.000120295	0.000589324
Stictis	0.000483388	0.00176274	5.57252e-05	0.00040184	0.000263428	0.000873693	0	0	0.000945135	0.00341074	0	0
Burgella	0	0	9.27566e-05	0.000668878	0	0	0	0	0.000933152	0.00397196	0	0
Panaeolus	0.00114588	0.00394144	0.000784152	0.00515732	0.00337075	0.0111795	0.00341905	0.00774091	0.000932544	0.00286553	0.000169978	0.000832718
Arthroxylaria	0	0	0	0	0	0	0	0	0.000926033	0.00463017	0	0
Ophiosphaerella	0.00583868	0.0155849	0.00132019	0.00731046	0	0	0.000370261	0.00117087	0.000909877	0.00454938	0.000423722	0.0020758
Pseudocercospora	0.00168389	0.00717178	0.000895027	0.00296164	0	0	0.000740521	0.00234173	0.000887173	0.0025187	0	0
Daldinia	0.00281149	0.00820852	0.00177946	0.00819217	0	0	0	0	0.000853178	0.00305041	0	0
Xenobotrytis	0	0	8.14414e-05	0.000587283	0	0	0.000868885	0.00274766	0.000846919	0.0042346	0	0
Scopuloides	0.00170627	0.00855592	0.00111438	0.00322515	0.00107337	0.00355997	0.00156686	0.00495484	0.000843302	0.00332101	0	0
Tremella	0.0107923	0.034604	0.000142218	0.00102555	0	0	0.000370261	0.00117087	0.000808489	0.00404245	0.000465375	0.00130792
Sugitazyma	0.00145248	0.00671415	0.000768945	0.00470535	0	0	0	0	0.000804291	0.00231419	0.000120295	0.000589324
Bjerkandera	0.00374672	0.0102552	0.00264231	0.00891936	0.00117586	0.00262373	0.00892333	0.0126065	0.00079444	0.00290745	0.00177318	0.00541774
Macrohyporia	0.000196168	0.00119324	0.000213328	0.00153833	0	0	0	0	0.000786937	0.00393468	0.000635582	0.00311371
Beltrania	0	0	0.000426655	0.00307665	0	0	0	0	0.000770827	0.00312365	0	0
Volvocisporium	0.00369438	0.00987646	0	0	0	0	0	0	0.000766835	0.00302616	0	0
Lepteutypa	0.00660331	0.0132824	0.00135588	0.00459911	0.0033002	0.00759266	0.000740521	0.00234173	0.000741123	0.00306638	0.000259484	0.00127121
Hyphopichia	0.00770158	0.0243753	0.00112896	0.00690544	0	0	0	0	0.000727901	0.00363951	0.000389226	0.00190681
Byssomerulius	0.00172735	0.00914552	0.00131037	0.00550593	0.00528376	0.0112894	0	0	0.000723506	0.00284021	0.0010593	0.00518951
Asterostroma	0.000958998	0.00423144	6.75309e-05	0.000486972	0	0	0.00111078	0.0035126	0.000716842	0.0028314	0	0
Mycoacia	0.000751186	0.00269036	0.00244931	0.0118108	0	0	0.00111078	0.0035126	0.000712708	0.00356354	0	0
Trichosporon	0	0	0.00256963	0.0125662	0.00580714	0.0192601	0.000853097	0.00269773	0.000688468	0.00279226	0	0
Postia	0	0	0	0	0	0	0	0	0.000684322	0.00342161	0	0
Asteromella	0.0113416	0.0377839	0.00638276	0.0234785	0.00338646	0.00587356	0	0	0.000668403	0.00165704	0.0020098	0.00692996
Ramichloridium	0.00673912	0.0148375	0.00207603	0.0073842	0.000536685	0.00177998	0.0040225	0.00853793	0.000668132	0.00277834	0.000376443	0.00130715
Schizopora	0.00948101	0.0224922	0.0012646	0.00730249	0.000314249	0.00104225	0.00705655	0.0159109	0.000665984	0.0023767	0	0
Xylodon	0.000668605	0.00214581	0.000266721	0.00157844	0	0	0	0	0.000659762	0.00232915	0	0
Trichomonascus	0	0	0.000520737	0.0030329	0.000536685	0.00177998	0	0	0.000649213	0.00276325	0	0
Fibulobasidium	7.36893e-05	0.000448235	0.00107378	0.00437042	0.00188549	0.00625348	0.000868885	0.00274766	0.000637409	0.00259544	0.00166166	0.00365891
Pseudosydowia	0.00548268	0.0191632	0.000160665	0.00115857	0	0	0	0	0.000625869	0.00181072	0	0
Trimorphomyces	0.0171798	0.0486984	0.0015285	0.00652637	0	0	0.000740521	0.00234173	0.00062062	0.00233919	0	0
Tomentella	0.000753251	0.00323325	0	0	0	0	0	0	0.000590623	0.00171384	0	0
Calyptella	0.00129627	0.00511735	0.00296681	0.0150339	0	0	0.00148104	0.00468347	0.000573628	0.00215869	0.000228699	0.00112039
Cenococcum	0	0	0.00100525	0.00600283	0.000904508	0.00299991	0	0	0.000570166	0.00285083	0	0
Bensingtonia	0.000945888	0.00285382	0.000252571	0.00182132	0	0	0	0	0.000566073	0.0020444	0	0
Surculiseries	0	0	6.75309e-05	0.000486972	0	0	0.000740521	0.00234173	0.000553481	0.00153438	0.000104302	0.000510975
Hexagonia	0	0	0	0	0	0	0	0	0.000551002	0.00275501	0	0
Junghuhnia	0.00503925	0.0148564	6.79773e-05	0.000490191	0	0	0.000740521	0.00234173	0.000545601	0.0019989	0.000423722	0.0020758
Thanatephorus	0.000728922	0.00329514	0.000506778	0.00365443	0	0	0	0	0.000532588	0.00266294	0	0
Cylindrobasidium	0.00357643	0.017767	0.000584522	0.00421505	0	0	0.00417237	0.00890921	0.000529412	0.00155056	0.000847443	0.00415161
Elmerina	0.00135902	0.00518516	0.00147159	0.00502716	0.00493967	0.00800546	0.000740521	0.00234173	0.000524625	0.00262312	0.000219759	0.00074518
Sordaria	0.000261453	0.00114479	0.00014118	0.00101806	0	0	0.00120062	0.00379671	0.000524625	0.00262312	0.000211861	0.0010379
Fibrodontia	0.000924712	0.0056248	0.000859092	0.0053701	0	0	0.000370261	0.00117087	0.000520115	0.00206215	0	0
Tubulicrinis	0.000926981	0.00255508	0.000241068	0.00173836	0	0	0	0	0.000510166	0.00193264	0.000423722	0.0020758
Pluteus	0.00240669	0.00625274	0	0	0	0	0	0	0.000508152	0.00254076	0	0
Tilletiopsis	0.000615576	0.00218419	0.000268887	0.00193897	0	0	0	0	0.000505465	0.00252733	0	0
Seiridium	0.00092181	0.00431738	0	0	0	0	0	0	0.000500815	0.0019173	0	0
Tilletia	0.000375349	0.00228316	0.0026864	0.0115801	0	0	0	0	0.000478047	0.00133003	0	0
Fibroporia	0	0	0	0	0	0	0	0	0.000472944	0.00236472	0	0
Fulvifomes	0.00316186	0.00855218	0.000704378	0.00338896	0	0	0.0013507	0.00319012	0.000436547	0.001586	0	0
Entoloma	0	0	0	0	0	0	0	0	0.000427933	0.00213967	0	0
Antrodia	0.00217552	0.00492611	0.00128956	0.00715963	0	0	0	0	0.000427625	0.00213812	0	0
Meripilus	0.000497568	0.0024977	0.000130291	0.000662036	0.000273682	0.000907702	0	0	0.000427625	0.00213812	0	0
Acarosporina	0	0	0	0	0	0	0	0	0.000427625	0.00213812	0	0
Modicella	0	0	0.000305173	0.00220063	0	0	0	0	0.000427625	0.00213812	0	0
Dictyocheirospora	0	0	0	0	0	0	0	0	0.00042594	0.00161771	0.000440731	0.00215913
Lactocollybia	0	0	0.000368315	0.00265596	0	0	0	0	0.000413252	0.00206626	0	0
Macrophomina	0	0	0.000366207	0.00264076	0	0	0	0	0.000413252	0.00206626	0	0
Pyricularia	0	0	0	0	0	0	0	0	0.000407021	0.00203511	0.000938913	0.00338062
Perenniporia	0.0081959	0.0163615	0.00380438	0.0137232	0.000821047	0.00272311	0.00148104	0.00468347	0.000405758	0.00152453	0.000903972	0.00319153
Penidiella	0.00139421	0.00392296	0.000895575	0.00468106	0	0	0	0	0.000386968	0.00143872	0.000423722	0.0020758
Blastobotrys	0	0	0	0	0	0	0	0	0.000380167	0.00136893	0	0
Vialaea	0.00477241	0.0152726	0.000252571	0.00182132	0	0	0	0	0.000363951	0.00181975	0	0
Heterocephalacria	0.00162174	0.00707081	0.000476616	0.00343693	0.00225309	0.00747266	0	0	0.000363951	0.00181975	0	0
Tulasnella	0.000499391	0.00303768	0.000104294	0.000752075	0	0	0.00212495	0.00541081	0.000363951	0.00181975	0	0
Endoconidioma	0.000113174	0.000688409	0	0	0	0	0	0	0.000363951	0.00181975	0	0
Deconica	0.000633186	0.00278675	0	0	0	0	0.00145054	0.004587	0.000360004	0.00180002	0	0
Helicogloea	0.000670979	0.0040814	0.0012847	0.00638076	0.00032187	0.00106752	0	0	0.000352097	0.00176049	0	0
Acidomelania	0.00241837	0.00831489	0.00121405	0.00734888	0	0	0	0	0.00034227	0.00118721	0	0
Marchandiomyces	0	0	0	0	0	0	0	0	0.000338768	0.00169384	0	0
Spiromastix	0	0	0	0	0	0	0	0	0.000338768	0.00169384	0	0
Oedocephalum	0.000283164	0.00172242	0.000749257	0.00348601	0	0	0.000577067	0.00182485	0.00032059	0.00160295	0	0
Mortierella	0	0	0.000175907	0.00126849	0	0	0	0	0.00032059	0.00160295	0	0
Gjaerumia	0.000155766	0.00094749	0.000162883	0.00117457	0	0	0.010879	0.0344025	0.000285083	0.00142542	0.000211861	0.0010379
Melanoderma	0	0	0	0	0	0	0	0	0.000285083	0.00142542	0	0
Vuilleminia	0.00542765	0.0113766	0.00164394	0.00533914	0.000526857	0.00174739	0.00343275	0.00709112	0.000275501	0.00137751	0.000136353	0.000667989
Clitopilus	0.00263162	0.00769528	0.000469358	0.00225671	0	0	0	0	0.000266294	0.00133147	0	0
Dactylella	0	0	0.000148265	0.000765376	0	0	0	0	0.00026205	0.000931254	0	0
Tubeufia	8.16847e-05	0.000496869	0.000780866	0.0056309	0	0	0	0	0.000258515	0.00129257	0.000104302	0.000510975
Auricularia	0.00919696	0.0182092	0.0211244	0.140899	0.00233489	0.00774397	0.00111078	0.0035126	0.000252733	0.00126366	0	0
Trichaptum	0	0	0	0	0	0	0.00125349	0.00396387	0.000252733	0.00126366	0	0
Plectosphaerella	0.000325566	0.00150406	0.00044961	0.00198542	0.00107337	0.00355997	0	0	0.000242417	0.00121208	0.000114268	0.000559796
Amylosporus	0.000811595	0.00375514	0.000270405	0.00157654	0	0	0	0	0.000241349	0.00120675	0	0
Rachicladosporium	0.000113174	0.000688409	0.000798475	0.00499074	0.000536685	0.00177998	0	0	0.000241349	0.00120675	0	0
Thyrostroma	0	0	0	0	0	0	0	0	0.000241349	0.00120675	0	0
Phlebiporia	0.00150214	0.00661234	0	0	0	0	0.000740521	0.00234173	0.000212044	0.00106022	0	0
Trullula	0	0	0	0	0	0	0	0	0.000212044	0.00106022	0	0
Anomoloma	0.00141984	0.0081634	0.000868354	0.00385686	0.000263428	0.000873693	0.00254607	0.00684996	0.000203511	0.00101755	0	0
Pseudolagarobasidium	0.00437765	0.0141927	0.000876854	0.00313547	0	0	0.00176946	0.00326704	0.000202122	0.00101061	0	0
Pseudofusicoccum	0.00423821	0.0176326	0.000220777	0.00123882	0.000273682	0.000907702	0.023508	0.0472713	0.000202122	0.00101061	0.000782032	0.00383116
Eutypa	0.000314178	0.00138638	7.11092e-05	0.000512776	0	0	0	0	0.000202122	0.00101061	0.000211861	0.0010379
Sidera	9.04852e-05	0.0005504	0.000183092	0.0013203	0	0	0	0	0.000202122	0.00101061	0	0
Bannoa	0.00381877	0.0130397	0.000413236	0.00213933	0	0	0.000740521	0.00234173	0.000181975	0.000909877	0	0
Stereum	0.00311473	0.00719316	0.00359329	0.0206978	0.000273682	0.000907702	0.000370261	0.00117087	0.000181975	0.000909877	0	0
Uncobasidium	0.00228534	0.00709201	0.000766707	0.00431529	0.000273682	0.000907702	0	0	0.000181975	0.000909877	0	0
Sphaceloma	0.0020173	0.00975375	0.00606649	0.0437461	0	0	0	0	0.000181975	0.000909877	0.000131765	0.000645513
Derxomyces	0.00186575	0.00570891	0	0	0	0	0	0	0.000181975	0.000909877	0.000228699	0.00112039
Brevicellicium	0.00155705	0.00483556	0	0	0	0	0.000370261	0.00117087	0.000181975	0.000909877	0.000211861	0.0010379
Melanconiella	0.00139174	0.00424342	0	0	0	0	0.00689768	0.0205444	0.000181975	0.000909877	0	0
Nematoctonus	0.000555293	0.00221363	0.00118294	0.0072339	0.00466979	0.0154879	0.00268168	0.00848023	0.000181975	0.000909877	0	0
Ellurema	0.000370843	0.00225575	0	0	0	0	0	0	0.000181975	0.000909877	0	0
Chlorophyllum	0.000283164	0.00172242	0	0	0	0	0	0	0.000181975	0.000909877	0	0
Torula	0	0	7.11092e-05	0.000512776	0	0	0	0	0.000181975	0.000909877	0	0
Resupinatus	0.00622048	0.0158407	0.000445802	0.00321472	0.00210743	0.00698954	0.000370261	0.00117087	0.000180002	0.000900009	0	0
Abundisporus	0	0	0.000213328	0.00153833	0	0	0	0	0.000180002	0.000900009	0	0
Cladophialophora	0.00134313	0.00401698	0.000142218	0.00102555	0	0	0	0	0.000176049	0.000880243	0	0
Noosia	0	0	0.000194781	0.00140459	0	0	0.000370261	0.00117087	0.000176049	0.000880243	0.00270761	0.0132645
Rhizoctonia	0.000499391	0.00303768	0.0148881	0.10321	0.000875585	0.00290399	0.000837521	0.00264847	0.000169384	0.000846919	0	0
Anthopsis	0.000954674	0.00414365	0.000152551	0.00077203	0	0	0	0	0.000160295	0.000801475	0	0
Sporormiella	0.000163369	0.000993738	0.000703418	0.00404099	0.000273682	0.000907702	0.00127965	0.00404659	0.000157648	0.000788239	0.000295487	0.00144759
Genolevuria	0.0100725	0.0612684	0	0	0	0	0	0	0.000142542	0.000712708	0	0
Gloeodontia	0.00249952	0.0118726	0	0	0	0	0	0	0.000142542	0.000712708	0.0013538	0.00663225
Septoria	0.000563024	0.00342474	0.000135062	0.000973944	0	0	0	0	0.000142542	0.000712708	0	0
Wojnowicia	0	0	0	0	0	0	0	0	0.000142542	0.000712708	0.000105491	0.000516796
Ductifera	0.00530576	0.0306747	0.00056041	0.00404117	0	0	0.00268168	0.00848023	0.000133147	0.000665735	0	0
Dichostereum	0.000697927	0.00295997	0	0	0	0	0	0	0.000133147	0.000665735	0	0
Amyloxenasma	0.000177681	0.00108079	0.000449813	0.00203349	0	0	0	0	0.000133147	0.000665735	0.000228699	0.00112039
Liberomyces	0.00285305	0.00904411	0.00329055	0.017134	0.00502868	0.0166782	0.00817432	0.0245761	0.000121208	0.000606042	0.00158852	0.00726122
Gymnopus	0.00102721	0.00571846	0.000269652	0.00148603	0	0	0	0	0.000121208	0.000606042	0	0
Zygophiala	0.00303501	0.00883501	0.00101028	0.00728527	0	0	0.000740521	0.00234173	0.000120675	0.000603373	0	0
Cainia	0.000671049	0.00360093	0	0	0	0	0	0	0.000120675	0.000603373	0	0
Agaricus	0.000177681	0.00108079	0.00356115	0.0146005	0	0	0.000426548	0.00134886	0.000120675	0.000603373	0.000147744	0.000723793
Physisporinus	0	0	0.000852656	0.00372743	0	0	0.000837521	0.00264847	0.000120675	0.000603373	0.000129843	0.000636099
Monosporascus	0	0	0.000693592	0.00366736	0	0	0	0	0.000101755	0.000508776	0.000222068	0.00108791
Chaetocalathus	0.0102983	0.0250822	0.000135062	0.000973944	0	0	0.000789021	0.00166733	0	0	0	0
Allophoma	0.00941835	0.0213868	0	0	0	0	0	0	0	0	0.000169978	0.000832718
Pleurophragmium	0.00823516	0.0484805	0	0	0	0	0	0	0	0	0	0
Nigrograna	0.00789976	0.0221875	0.00184884	0.0133322	0	0	0	0	0	0	0	0
Hyalorbilia	0.00761185	0.0350245	0.000240997	0.00173786	0	0	0	0	0	0	0	0
Wickerhamomyces	0.00756422	0.0306359	0	0	0	0	0	0	0	0	0	0
Sistotremastrum	0.00739697	0.018311	0.00125951	0.008575	0.00561791	0.0186325	0.000370261	0.00117087	0	0	0	0
Leptosphaeria	0.0070516	0.031545	0.000184256	0.00132869	0	0	0	0	0	0	0	0
Gloeoporus	0.00556601	0.0296671	0	0	0	0	0	0	0	0	0	0
Marasmiellus	0.00474511	0.0141111	0	0	0	0	0	0	0	0	0	0
Pseudomicrostroma	0.00443894	0.0247812	0	0	0	0	0	0	0	0	0	0
Nemania	0.00436541	0.0188019	0.000135375	0.000684384	0	0	0	0	0	0	0	0
Simocybe	0.00403634	0.0141258	0.000142218	0.00102555	0	0	0.00152208	0.00261062	0	0	0	0
Merismodes	0.00402442	0.0103477	0	0	0	0	0.00115928	0.00255895	0	0	0	0
Sarcinomyces	0.00393402	0.0187693	0.00118603	0.00376687	0.00158057	0.00524216	0	0	0	0	0	0
Solicoccozyma	0.00389385	0.0236854	0	0	0	0	0	0	0	0	0	0
Serendipita	0.00345028	0.0117268	0	0	0	0	0	0	0	0	0	0
Recurvomyces	0.00341783	0.00971273	0.000126286	0.000910658	0	0	0	0	0	0	0.000147744	0.000723793
Conlarium	0.00284107	0.0143207	0	0	0	0	0.000370261	0.00117087	0	0	0	0
Sclerostagonospora	0.00264675	0.0105728	0.00101761	0.00525455	0	0	0	0	0	0	0.00510624	0.0243599
Coleosporium	0.00250149	0.00835682	0	0	0	0	0.00259182	0.00819607	0	0	0	0
Acanthophysellum	0.00215087	0.00855847	0	0	0	0	0	0	0	0	0	0
Chaetospermum	0.00205641	0.00706702	0	0	0	0	0.000370261	0.00117087	0	0	0	0
Lepista	0.00199735	0.00995065	0.000214105	0.00121401	0	0	0	0	0	0	0	0
Gloeocystidiellum	0.00189743	0.00828846	0	0	0	0	0	0	0	0	0	0
Neophaeomoniella	0.00183154	0.0090758	0	0	0	0	0.000853097	0.00269773	0	0	0.00127207	0.00623185
Crinipellis	0.00181239	0.00725112	0	0	0	0	0.000868885	0.00274766	0	0	0.000129843	0.000636099
Gloeophyllum	0.00164541	0.00744024	0	0	0	0	0	0	0	0	0	0
Biscogniauxia	0.00157217	0.00593953	0	0	0	0	0	0	0	0	0.000169978	0.000832718
Beltraniella	0.00149832	0.0049194	0	0	0	0	0	0	0	0	0.0010593	0.00518951
Endocarpon	0.00143776	0.00639096	0	0	0	0	0	0	0	0	0	0
Saccharicola	0.00140327	0.00853577	0	0	0	0	0	0	0	0	0	0
Rhinocladiella	0.00135773	0.00311951	7.11092e-05	0.000512776	0	0	0	0	0	0	0	0
Hypholoma	0.00134541	0.00549578	0.000213328	0.00153833	0	0	0.000370261	0.00117087	0	0	0	0
Dothiorella	0.00131021	0.0079697	0.000126286	0.000910658	0	0	0	0	0	0	0.000139246	0.000682165
Libertasomyces	0.00120524	0.00733118	0.000722608	0.0052108	0.00341597	0.0113295	0	0	0	0	0	0
Chamaeota	0.00120489	0.00589019	8.14414e-05	0.000587283	0	0	0	0	0	0	0	0
Teichospora	0.00111253	0.00676725	0.000541651	0.0039059	0	0	0	0	0	0	0.000104302	0.000510975
Farysia	0.00105672	0.0064278	0.000184256	0.00132869	0	0	0	0	0	0	0	0
Lentinus	0.00105348	0.00640807	0.000649981	0.00468708	0	0	0.0048025	0.0151868	0	0	0.000635582	0.00311371
Gyrophanopsis	0.0010403	0.00632791	0	0	0	0	0	0	0	0	0	0
Apiotrichum	0.00100647	0.00612211	0	0	0	0	0	0	0	0	0	0
Itersonilia	0.00099812	0.00453797	0	0	0	0	0.00125628	0.00397271	0	0	0	0
Taphrina	0.000928025	0.00408276	0	0	0	0	0	0	0	0	0	0
Gerronema	0.000921174	0.00482932	7.05898e-05	0.00050903	0	0	0	0	0	0	0	0
Holtermanniella	0.000879711	0.00383209	0.000184256	0.00132869	0	0	0	0	0	0	0	0
Udeniozyma	0.000867641	0.00527766	0	0	0	0	0	0	0	0	0	0
Rhynchogastrema	0.000858625	0.00430926	0.000126286	0.000910658	0	0	0	0	0	0	0	0
Fonsecazyma	0.000820815	0.0025924	7.11092e-05	0.000512776	0	0	0.00484183	0.0136758	0	0	0.000139246	0.000682165
Arizonaphlyctis	0.000755103	0.00459311	0	0	0	0	0	0	0	0	0	0
Veronaea	0.000753525	0.00364566	0.000126315	0.000642313	0.000263428	0.000873693	0	0	0	0	0.000104302	0.000510975
Datronia	0.000723034	0.00439805	0	0	0	0	0	0	0	0	0	0
Pterula	0.000709338	0.00253514	0	0	0	0	0	0	0	0	0	0
Castanediella	0.00070232	0.00427205	0	0	0	0	0	0	0	0	0	0
Megasporoporiella	0.00070232	0.00427205	0	0	0	0	0.000370261	0.00117087	0	0	0	0
Megasporoporia	0.000697637	0.003004	0.000142218	0.00102555	0	0	0	0	0	0	0.000741526	0.00313624
Cystofilobasidium	0.000679043	0.00413045	0	0	0	0	0	0	0	0	0	0
Mucronella	0.000665671	0.00282321	0	0	0	0	0	0	0	0	0	0
Ruinenia	0.000660715	0.00401897	0.000126286	0.000910658	0	0	0	0	0	0	0	0
Scleroramularia	0.000655168	0.0034721	0	0	0	0	0	0	0	0	0	0
Spencerozyma	0.000648975	0.00394756	0	0	0	0	0	0	0	0	0	0
Zygosaccharomyces	0.000603013	0.00366798	0	0	0	0	0	0	0	0	0	0
Ceraceomyces	0.000582395	0.00217436	7.11092e-05	0.000512776	0	0	0	0	0	0	0	0
Exidiopsis	0.000565869	0.00344205	0.000142218	0.00102555	0	0	0	0	0	0	0	0
Neoidriella	0.000565869	0.00344205	0	0	0	0	0	0	0	0	0.000177728	0.000870688
Coprinus	0.000563193	0.00210685	0	0	0	0	0	0	0	0	0	0
Polyporus	0.000552038	0.00256535	0.000506937	0.00265335	0	0	0.00111078	0.0035126	0	0	0	0
Sigarispora	0.000528362	0.0032139	0.000790703	0.00374481	0.000821047	0.00272311	0	0	0	0	0.000446717	0.00122064
Ogataea	0.00052674	0.00320403	0	0	0	0	0	0	0	0	0	0
Pyrenophora	0.000518316	0.00254024	0	0	0	0	0	0	0	0	0	0
Phallus	0.000495273	0.00301263	0	0	0	0	0	0	0	0	0	0
Cyrenella	0.000463554	0.00281969	0	0	0	0	0	0	0	0	0	0
Cytospora	0.000442136	0.00268941	0	0	0	0	0	0	0	0	0	0
Laetiporus	0.000408424	0.00248434	0	0	0	0	0	0	0	0	0	0
Hermatomyces	0.000377552	0.00229656	0	0	0	0	0	0	0	0	0	0
Pseudohyphozyma	0.00036208	0.00170697	0	0	0	0	0	0	0	0	0	0
Sphaerobolus	0.00035116	0.00213602	0.00136388	0.00983511	0	0	0	0	0	0	0	0
Rhodocybe	0.000346767	0.0021093	0	0	0	0	0	0	0	0	0	0
Lindtneria	0.000343508	0.00146436	0	0	0	0	0	0	0	0	0	0
Terana	0.000311533	0.00189498	0	0	0	0	0	0	0	0	0	0
Chaetomella	0.000284745	0.00127475	6.10307e-05	0.000440099	0	0	0	0	0	0	0	0
Neonothopanus	0.000283778	0.00172615	0	0	0	0	0	0	0	0	0	0
Naemacyclus	0.000283164	0.00172242	0	0	0	0	0	0	0	0	0	0
Cryptovalsa	0.000278132	0.00169181	0.000424649	0.00228683	0	0	0	0	0	0	0	0
Flagelloscypha	0.000278132	0.00169181	0	0	0	0	0	0	0	0	0	0
Retiarius	0.000250831	0.00152574	8.03324e-05	0.000579285	0	0	0	0	0	0	0	0
Galerina	0.000231178	0.0014062	0	0	0	0	0.000740521	0.00234173	0	0	0	0
Kurtzmanomyces	0.000231178	0.0014062	0.00129996	0.00937416	0	0	0	0	0	0	0	0
Leucocoprinus	0.000198487	0.00120735	0	0	0	0	0	0	0	0	0	0
Saccharomycopsis	0.000198487	0.00120735	0.000592908	0.00343447	0.000628498	0.00208449	0	0	0	0	0	0
Naohidea	0.000191119	0.00116253	0.000126286	0.000910658	0	0	0	0	0	0	0	0
Cutaneotrichosporon	0.000191057	0.000824756	6.42654e-05	0.000463424	0	0	0	0	0	0	0	0
Henningsomyces	0.000177681	0.00108079	0.00392536	0.0223863	0	0	0	0	0	0	0	0
Plectania	0.00017558	0.00106801	0	0	0	0	0.00125349	0.00396387	0	0	0	0
Heteroacanthella	0.000172029	0.00072999	0	0	0	0	0.000740521	0.00234173	0	0	0	0
Cephaliophora	0.000166376	0.00101203	0	0	0	0	0	0	0	0	0	0
Creosphaeria	0.000160474	0.000976125	0.000318897	0.0022996	0.00150751	0.00499986	0	0	0	0	0	0
Phaeococcomyces	0.000144607	0.000879609	0	0	0	0	0	0	0	0	0	0
Diplodia	0.000135047	0.000821461	0	0	0	0	0	0	0	0	0.00473831	0.0232129
Fomes	0.000135047	0.000821461	0	0	0	0	0	0	0	0	0	0
Phaeosclera	0.000135047	0.000821461	0	0	0	0	0	0	0	0	0	0
Arthrobotrys	0.000126709	0.000770741	0	0	0	0	0	0	0	0	0	0
Athelopsis	0.000126709	0.000770741	0	0	0	0	0	0	0	0	0	0
Arthrocatena	0.000113174	0.000688409	0.000252174	0.00181845	0	0	0	0	0	0	0	0
Fuscostagonospora	0.000113174	0.000688409	0	0	0	0	0	0	0	0	0	0
Neocatenulostroma	0.000113174	0.000688409	0	0	0	0	0	0	0	0	0	0
Phoma	0.000113174	0.000688409	0	0	0	0	0	0	0	0	0	0
Pichia	0.000113174	0.000688409	0	0	0	0	0	0	0	0	0	0
Tyromyces	0.000113174	0.000688409	0	0	0	0	0.000370261	0.00117087	0	0	0	0
Cystidiodontia	9.92437e-05	0.000603676	7.11092e-05	0.000512776	0	0	0.00296209	0.00936694	0	0	0	0
Erythromyces	9.92437e-05	0.000603676	0	0	0	0	0	0	0	0	0	0
Setosphaeria	9.92437e-05	0.000603676	0	0	0	0	0	0	0	0	0	0
Auriscalpium	9.45927e-05	0.000575385	0	0	0	0	0.000370261	0.00117087	0	0	0	0
Xenasmatella	9.45927e-05	0.000575385	0.00024696	0.00178085	0.00116745	0.00387198	0	0	0	0	0	0
Gloiothele	9.43879e-05	0.000574139	0	0	0	0	0.000370261	0.00117087	0	0	0	0
Hericium	9.43879e-05	0.000574139	0	0	0	0	0.00540281	0.0170852	0	0	0.000147744	0.000723793
Neoascochyta	9.04852e-05	0.0005504	0.000398854	0.00287618	0.00188549	0.00625348	0.000740521	0.00234173	0	0	0.000129843	0.000636099
Tetraplosphaeria	8.31882e-05	0.000506014	0.00057009	0.00411098	0	0	0	0	0	0	0	0
Phaeosphaeriopsis	7.78832e-05	0.000473745	0	0	0	0	0	0	0	0	0	0
Acanthostigma	0	0	0.000469444	0.00291103	0.00188549	0.00625348	0	0	0	0	0	0
Allophaeosphaeria	0	0	0	0	0	0	0	0	0	0	0	0
Amaurodon	0	0	0.000368402	0.00209408	0	0	0	0	0	0	0	0
Ampelomyces	0	0	0	0	0	0	0	0	0	0	0	0
Amyloporia	0	0	0.000135619	0.000684716	0.00032187	0.00106752	0	0	0	0	0	0
Angustimassarina	0	0	0	0	0	0	0	0	0	0	0	0
Antrodiella	0	0	0.0100235	0.0722804	0	0	0	0	0	0	0	0
Aquastroma	0	0	0.000275969	0.00141193	0.000547365	0.0018154	0	0	0	0	0	0
Articulospora	0	0	0	0	0	0	0	0	0	0	0	0
Ascosphaera	0	0	0	0	0	0	0	0	0	0	0	0
Athelia	0	0	0	0	0	0	0	0	0	0	0	0
Aurantiporus	0	0	0	0	0	0	0	0	0	0	0	0
Battarrea	0	0	0.000305173	0.00220063	0	0	0.00125628	0.00397271	0	0	0	0
Bryochiton	0	0	0	0	0	0	0	0	0	0	0.000105491	0.000516796
Burgoa	0	0	0.000389681	0.00281003	0	0	0	0	0	0	0	0
Caliciopsis	0	0	0	0	0	0	0	0	0	0	0	0
Calocybe	0	0	0	0	0	0	0	0	0	0	0	0
Canalisporium	0	0	0.000581405	0.00357371	0	0	0	0	0	0	0	0
Capronia	0	0	0	0	0	0	0	0	0	0	0	0
Carestiella	0	0	0	0	0	0	0	0	0	0	0	0
Cataractispora	0	0	0.00206628	0.00986102	0	0	0	0	0	0	0	0
Catenulostroma	0	0	0	0	0	0	0	0	0	0	0	0
Chaetosphaeronema	0	0	0	0	0	0	0	0	0	0	0	0
Chlamydotubeufia	0	0	0.000510161	0.00367883	0	0	0	0	0	0	0	0
Clematidis	0	0	0	0	0	0	0	0	0	0	0	0
Colacogloea	0	0	0	0	0	0	0.00376996	0.00927957	0	0	0	0
Comoclathris	0	0	0	0	0	0	0	0	0	0	0	0
Cristinia	0	0	0	0	0	0	0	0	0	0	0	0
Crocicreas	0	0	0	0	0	0	0	0	0	0	0	0
Cyclaneusma	0	0	0	0	0	0	0	0	0	0	0	0
Cyphella	0	0	0	0	0	0	0.00148104	0.00468347	0	0	0	0
Cystobasidiopsis	0	0	0.000347038	0.00250253	0	0	0	0	0	0	0	0
Dacrymyces	0	0	0	0	0	0	0.00148104	0.00468347	0	0	0	0
Dacryopinax	0	0	0.000173683	0.00125245	0.000821047	0.00272311	0	0	0	0	0	0
Dactylaria	0	0	0.000846764	0.0061061	0	0	0	0	0	0	0	0
Dichomitus	0	0	0	0	0	0	0	0	0	0	0	0
Discosia	0	0	0	0	0	0	0	0	0	0	0	0
Drechslera	0	0	0	0	0	0	0.00536337	0.0169605	0	0	0	0
Entodesmium	0	0	0	0	0	0	0	0	0	0	0	0
Entyloma	0	0	0	0	0	0	0	0	0	0	0	0
Evernia	0	0	0	0	0	0	0	0	0	0	0	0
Farysizyma	0	0	0	0	0	0	0	0	0	0	0	0
Fellomyces	0	0	0	0	0	0	0	0	0	0	0	0
Fenestella	0	0	0	0	0	0	0	0	0	0	0	0
Gelidatrema	0	0	0	0	0	0	0	0	0	0	0	0
Gymnosporangium	0	0	0	0	0	0	0	0	0	0	0	0
Halokirschsteiniothelia	0	0	0	0	0	0	0	0	0	0	0	0
Heterobasidion	0	0	0	0	0	0	0	0	0	0	0	0
Hormonema	0	0	0	0	0	0	0	0	0	0	0	0
Hyalotiella	0	0	0.00280222	0.0187953	0	0	0	0	0	0	0	0
Hydnocystis	0	0	0	0	0	0	0	0	0	0	0	0
Hygrocybe	0	0	0.000373606	0.00269411	0	0	0	0	0	0	0	0
Hyperphyscia	0	0	0	0	0	0	0	0	0	0	0	0
Hypochnicium	0	0	0.000471004	0.00285862	0	0	0	0	0	0	0	0
Hypogymnia	0	0	0	0	0	0	0	0	0	0	0	0
Inocutis	0	0	0.000552767	0.00398606	0	0	0	0	0	0	0	0
Irpex	0	0	0.000473548	0.0034148	0	0	0	0	0	0	0	0
Kalmanozyma	0	0	0	0	0	0	0	0	0	0	0	0
Kazachstania	0	0	0	0	0	0	0	0	0	0	0	0
Keissleriella	0	0	0	0	0	0	0	0	0	0	0	0
Kluyveromyces	0	0	0	0	0	0	0	0	0	0	0	0
Kotlabaea	0	0	0	0	0	0	0	0	0	0	0	0
Kuehneola	0	0	0	0	0	0	0	0	0	0	0	0
Lapidomyces	0	0	0	0	0	0	0	0	0	0	0	0
Lecanora	0	0	0	0	0	0	0	0	0	0	0	0
Leucosporidium	0	0	0	0	0	0	0	0	0	0	0	0
Marchandiobasidium	0	0	0.000186345	0.00102612	0.000628498	0.00208449	0	0	0	0	0	0
Massaria	0	0	0	0	0	0	0	0	0	0	0	0
Massarina	0	0	0	0	0	0	0	0	0	0	0	0
Melampsoridium	0	0	0	0	0	0	0	0	0	0	0	0
Meredithiella	0	0	0.0021474	0.0126412	0	0	0	0	0	0	0	0
Microbotryum	0	0	0	0	0	0	0	0	0	0	0	0
Microstroma	0	0	0	0	0	0	0	0	0	0	0	0
Milospium	0	0	0.000199427	0.00143809	0.000942747	0.00312674	0	0	0	0	0	0
Mollisina	0	0	0	0	0	0	0	0	0	0	0	0
Monochaetia	0	0	0	0	0	0	0	0	0	0	0	0
Murilentithecium	0	0	0	0	0	0	0	0	0	0	0	0
Muriphaeosphaeria	0	0	0	0	0	0	0	0	0	0	0	0
Murispora	0	0	0	0	0	0	0	0	0	0	0	0
Mycenella	0	0	0	0	0	0	0	0	0	0	0	0
Naevala	0	0	0	0	0	0	0	0	0	0	0	0
Neohendersonia	0	0	0	0	0	0	0	0	0	0	0	0
Neolentinus	0	0	0	0	0	0	0	0	0	0	0	0
Neostagonospora	0	0	0	0	0	0	0	0	0	0	0	0
Ophioceras	0	0	0.000974203	0.00702508	0	0	0	0	0	0	0	0
Paraphoma	0	0	0	0	0	0	0.000426548	0.00134886	0	0	0	0
Parastagonospora	0	0	0	0	0	0	0	0	0	0	0	0
Perusta	0	0	0	0	0	0	0	0	0	0	0	0
Phaeobotryon	0	0	0	0	0	0	0	0	0	0	0	0
Phaeotheca	0	0	7.11092e-05	0.000512776	0	0	0	0	0	0	0	0
Phaeothecoidea	0	0	0	0	0	0	0	0	0	0	0	0
Phyllozyma	0	0	0.00049392	0.00356171	0.00233489	0.00774397	0	0	0	0	0	0
Pilidium	0	0	0	0	0	0	0	0	0	0	0	0
Pithomyces	0	0	0	0	0	0	0	0	0	0	0	0
Populocrescentia	0	0	0	0	0	0	0	0	0	0	0	0
Porodisculus	0	0	0.000615828	0.0044408	0	0	0	0	0	0	0	0
Powellomyces	0	0	0	0	0	0	0	0	0	0	0	0
Pseudoplectania	0	0	0.000543818	0.00392153	0	0	0	0	0	0	0	0
Pucciniastrum	0	0	0	0	0	0	0	0	0	0	0	0
Radulidium	0	0	0	0	0	0	0	0	0	0	0	0
Rhizopus	0	0	0.000651571	0.00469855	0	0	0	0	0	0	0	0
Sampaiozyma	0	0	0	0	0	0	0	0	0	0	0	0
Sirobasidium	0	0	0	0	0	0	0	0	0	0	0	0
Soloacrosporiella	0	0	0	0	0	0	0	0	0	0	0	0
Sphaerellopsis	0	0	0	0	0	0	0	0	0	0	0	0
Sporormia	0	0	0	0	0	0	0	0	0	0	0	0
Steccherinum	0	0	0.000139135	0.00100332	0	0	0	0	0	0	0	0
Stigmina	0	0	0	0	0	0	0	0	0	0	0	0
Terfezia	0	0	0.00192493	0.0114957	0	0	0	0	0	0	0	0
Tetragoniomyces	0	0	0	0	0	0	0	0	0	0	0	0
Tranzschelia	0	0	0	0	0	0	0	0	0	0	0	0
Truncatella	0	0	0.000731233	0.005273	0.00345674	0.0114647	0	0	0	0	0	0
Tubaria	0	0	0	0	0	0	0	0	0	0	0	0
Typhula	0	0	0	0	0	0	0	0	0	0	0	0
Udeniomyces	0	0	0	0	0	0	0	0	0	0	0	0
Venturia	0	0	0	0	0	0	0	0	0	0	0	0
Whalleya	0	0	0	0	0	0	0.00213274	0.00674432	0	0	0	0
Wolfiporia	0	0	0	0	0	0	0	0	0	0	0	0
Xanthoria	0	0	0	0	0	0	0	0	0	0	0	0
Yamadazyma	0	0	0.000184256	0.00132869	0	0	0	0	0	0	0	0
Yunzhangia	0	0	0	0	0	0	0	0	0	0	0	0
Zalerion	0	0	0	0	0	0	0	0	0	0	0	0
Zymoseptoria	0	0	0	0	0	0	0	0	0	0	0	0

## Sheet: Species
	Plot				Cultivars				Fruit parts
	St-Pierre (Mean ± SD)		St-Gilles (Mean ± SD)		Cogshall (Mean ± SD)		José (Mean ± SD)		Cogshall PE (Mean ± SD)		Cogshall SE (Mean ± SD)
Species	Mean	SD	Mean	SD	Mean	SD	Mean	SD	Mean	SD	Mean	SD
Passalora_fulva	21.0394	13.2835	55.9177	18.0482	60.1836	14.4685	36.7018	20.0438	53.1701	22.8093	66.0813	26.1561
Cladosporium_sphaerospermum	0.582741	1.14065	6.17967	5.49805	5.22923	5.92464	4.39109	2.24192	6.75984	11.0029	4.75409	5.93706
Aureobasidium_namibiae	22.7101	18.4964	0.7712	2.44658	0.0780894	0.0726703	2.08512	5.62773	5.85477	16.493	2.64703	10.6477
Exserohilum_rostratum	0.769925	1.03554	6.61831	6.9254	8.88998	6.55123	7.64952	6.89179	4.817	6.65615	0.912136	3.30073
Cladosporium_dominicanum	0.899784	2.61602	5.3141	5.53549	4.83241	5.20827	16.499	12.4709	4.36549	3.69717	4.81754	6.8018
Jaminaea_angkorensis	4.71731	6.89194	2.97131	5.53533	2.88919	2.10563	8.49576	7.93213	3.82109	5.17645	5.19972	7.90902
Aureobasidium_thailandense	6.27544	8.12952	0.197318	0.625375	0.0316639	0.0574012	0.249978	0.734344	3.18833	13.753	1.7456	8.09557
Aureobasidium_pullulans	13.546	15.8189	3.08414	11.5738	0.463994	0.251387	6.76327	11.953	2.1068	3.94676	3.07663	10.6131
Curvularia_hawaiiensis	0.305102	0.340482	2.69679	2.48206	2.66279	1.43644	3.2254	2.87306	1.84597	2.91494	0.388069	1.26223
Passalora_zambiae	5.47146	10.7206	0.115166	0.410059	0.0087331	0.0179152	2.81	8.87944	1.0017	4.83575	0.0490562	0.230446
Nigrospora_oryzae	5.41676	5.46133	1.3639	1.57518	1.05492	0.850922	0.866033	1.70199	0.869803	0.932198	0.372053	1.26662
Phaeophleospora_hymenocallidicola	3.5666	4.64055	0.94909	2.66714	0.93405	1.49715	0.457751	0.722526	0.853571	1.32195	0.260073	0.339543
Sympodiomycopsis_paphiopedili	0.220086	0.364143	1.09998	1.98075	2.90574	3.64385	0.113909	0.151116	0.724081	1.13236	1.23325	3.43542
Symmetrospora_marina	1.27463	4.0319	0.633249	1.00234	0.296615	0.397892	0.599117	0.855232	0.612427	1.44553	0.474562	0.696125
Meira_argovae	0.307805	1.26852	0.692701	1.41038	1.09397	1.90871	0.00810716	0.0183875	0.577516	1.4248	0.998412	3.07304
Hortaea_werneckii	0.156934	0.266925	0.496928	0.517338	0.282682	0.243107	0.753889	1.00306	0.542165	0.646296	0.178529	0.304382
Ascochyta_manawaorae	1.21475	0.906535	0.514273	0.707009	0.320964	0.228187	0.459882	0.682115	0.482635	0.493529	0.459776	1.39589
Curvularia_verruculosa	0.0832236	0.109309	0.449791	0.505782	0.340715	0.267079	0.344822	0.354211	0.476148	0.513875	0.0699799	0.2629
Vishniacozyma_taibaiensis	0.423773	1.81829	0.797624	1.38879	0.447164	0.55396	0.379217	0.377438	0.463311	0.911174	1.36219	1.75894
Gibberella_intricans	0.117325	0.120132	0.521419	0.656307	0.289538	0.432726	0.235352	0.187019	0.4626	0.879297	0.324769	0.845008
Rhodosporidiobolus_odoratus	0.125154	0.67491	0.979927	3.89692	0.221824	0.680182	0.0114438	0.029504	0.406299	1.79178	0.444916	1.33692
Papiliotrema_flavescens	0.0186083	0.0485742	0.0520842	0.283438	0.00299756	0.00566394	0.00188244	0.0059528	0.377305	1.78567	0.490942	1.73978
Bipolaris_cynodontis	0.0455121	0.144774	0.484478	0.703633	0.598006	1.11524	0.565361	0.524221	0.323325	0.335167	0.0710903	0.270432
Neofusicoccum_parvum	0.207365	0.360472	0.0460493	0.0934294	0.033438	0.0534756	0.0444336	0.123442	0.254504	0.677099	0.416122	1.09959
Curvularia_clavata	0.142554	0.139941	0.271761	0.452205	0.542931	0.64553	0.277101	0.242635	0.227049	0.362617	0.0231926	0.0498759
Curvularia_lunata	0.0836402	0.11797	0.304213	0.599672	0.046508	0.0767674	0.0715824	0.0593828	0.212351	0.44351	0.0243397	0.0543236
Cladosporium_halotolerans	0.149585	0.303147	0.24876	0.266974	0.179328	0.291799	0.134189	0.112055	0.195295	0.190831	0.0802266	0.342478
Curvularia_sorghina	0.0471774	0.0582757	0.178054	0.17498	0.196274	0.146696	0.228582	0.220812	0.193233	0.290887	0.0335806	0.0963829
Curvularia_americana	0.0613656	0.116125	0.260189	0.309411	0.217752	0.12683	0.0977117	0.110639	0.173198	0.201613	0.0553853	0.186551
Periconia_digitata	0.550919	0.705893	0.164532	0.201682	0.0522221	0.0610984	0.32519	0.289353	0.171963	0.160478	0.0902874	0.295524
Papiliotrema_terrestris	0.18047	1.04609	0.255566	1.44868	0.00400699	0.00919133	0.000941221	0.0029764	0.1597	0.500239	0.0528964	0.114871
Neodevriesia_pakbiae	0.0124423	0.0600541	0.152991	0.246417	0.132101	0.143825	0	0	0.152794	0.292447	0.0713743	0.164878
Cladosporium_fusiforme	0.0428652	0.20058	0.0776304	0.131855	0.0801538	0.164847	0.0400954	0.0407589	0.120035	0.341084	0.27634	0.489438
Stagonosporopsis_dennisii	0.748961	0.857958	0.101566	0.257201	0.062394	0.13179	0.136424	0.366393	0.119819	0.249169	0.0649422	0.221326
Papiliotrema_nemorosus	0.0181427	0.0316554	0.0115438	0.0486239	0.012648	0.0401877	0.00141183	0.0044646	0.118584	0.51899	0.00602005	0.0188498
Lasiodiplodia_crassispora	0.0328494	0.118528	0.0945584	0.122238	0.0747917	0.0895238	0.00590975	0.0081288	0.100935	0.206943	0.00811693	0.0192655
Preussia_terricola	0.000147487	0.00089713	0.033535	0.103628	0.0165205	0.0547922	0.00141183	0.0044646	0.098403	0.434538	0.00176513	0.00533665
Curvularia_tuberculata	0.000646031	0.00277594	0.0774619	0.19985	0.00923804	0.0148143	0.0472117	0.0573103	0.0969947	0.244907	0.0117706	0.0454935
Stenella_musae	0.027048	0.100887	0.065605	0.0812322	0.0600053	0.0583246	0.0267018	0.0466787	0.093606	0.146736	0.0124125	0.0321177
Sterigmatomyces_halophilus	0.028288	0.078136	0.0925194	0.165321	0.0495458	0.116326	0.182284	0.200827	0.0916213	0.199892	0.00823617	0.0255374
Pestalotiopsis_trachicarpicola	0.861038	2.40632	0.068392	0.206971	0.0867027	0.230904	0.0183292	0.0431415	0.0833703	0.249112	0.432794	1.98916
Acremonium_breve	0.0147902	0.0397379	0.0888946	0.216396	0.0151827	0.029125	0.0220967	0.025555	0.0799634	0.133208	0.0125246	0.0345561
Meira_nashicola	0.00865857	0.0229439	0.0343856	0.104412	0.0874564	0.203542	0.28102	0.804741	0.076729	0.34198	0.0665591	0.196253
Stemphylium_vesicarium	0.238365	0.257024	0.0763231	0.149319	0.0645819	0.0902392	0.0631798	0.142429	0.0737576	0.127405	0.0224111	0.0754314
Toxicocladosporium_irritans	0.0690898	0.152114	0.035343	0.0565538	0.0426029	0.0789397	0.0349876	0.0389819	0.0720508	0.147494	0.00571142	0.0129025
Quambalaria_simpsonii	0.102873	0.147404	0.124265	0.228825	0.0393785	0.0317865	0.318589	0.433083	0.0666909	0.065594	0.18488	0.4095
Neodeightonia_phoenicum	0.00338169	0.0198718	0.0401792	0.106124	0.000521029	0.00172806	0	0	0.0633403	0.161826	0.0164362	0.0592865
Curvularia_pseudorobusta	0.156466	0.191682	0.0480106	0.122138	0.0389081	0.0586415	0.139737	0.168161	0.0604167	0.119341	0.0165306	0.0581945
Strelitziana_africana	0.0765338	0.131835	0.0415258	0.0875044	0.067964	0.156531	0.076377	0.0558854	0.0585272	0.0798526	0.0175206	0.0359851
Sporidesmajora_pennsylvaniensis	0.417571	0.40302	0.0180292	0.0784258	0.00149325	0.00495255	0.434373	1.37361	0.0582303	0.232516	0.00402627	0.0182882
Hannaella_siamensis	0.122	0.178199	0.077722	0.147918	0.0510009	0.110482	0.0578711	0.0924675	0.057918	0.0948003	0.189791	0.359063
Meira_miltonrushii	0.163377	0.432052	0.0195789	0.0740806	0.0111402	0.0255154	0.00423549	0.0133938	0.0578392	0.217998	0.00927243	0.0235207
Bipolaris_yamadae	0.0011441	0.00620849	0.0268257	0.106476	0.0314495	0.0902534	0.00333396	0.00883018	0.0529017	0.179838	0.000736147	0.00288093
Hannaella_sinensis	0.0722133	0.0978916	0.107324	0.350985	0.246054	0.696691	0.0387484	0.0371291	0.0522346	0.0704527	0.109761	0.217362
Leptoxyphium_madagascariense	0.0504988	0.194141	0.0821307	0.354755	0.0392199	0.0876505	0.334243	0.634121	0.0502848	0.136153	0.0443474	0.13593
Curvularia_trifolii	0.00352425	0.0127109	0.0325403	0.0893868	0.0254826	0.0433948	0.0431491	0.0823475	0.0453645	0.104872	0.00113258	0.00329455
Zeloasperisporium_searsiae	0.0355636	0.0596797	0.0491144	0.214888	0	0	0.015247	0.0428914	0.0440074	0.185184	0.00496275	0.0243124
Porostereum_spadiceum	0.0653522	0.0762916	0.0633042	0.117446	0.0462163	0.0307873	0.0563528	0.0541791	0.0438732	0.0324544	0.0128821	0.0339521
Acaromyces_ingoldii	0.00952608	0.0342641	0.0460729	0.0703839	0.0368134	0.0393895	0.00614646	0.0130213	0.0423118	0.0616334	0.0714442	0.12367
Malassezia_restricta	0.0367075	0.0395082	0.0774335	0.124624	0.0322856	0.0554422	0.0551642	0.06356	0.0422995	0.0724108	0.0179954	0.063331
Diaporthe_tersa	0.0431284	0.118746	0.0705472	0.226155	0.0530009	0.138607	0.0855133	0.216224	0.0393774	0.102789	0.00914323	0.0260569
Kwoniella_botswanensis	0.000502862	0.00178152	0.00186108	0.00877781	0.00592264	0.0178254	0	0	0.0393308	0.158517	0.0154637	0.0727436
Pseudozyma_hubeiensis	0.640661	2.61092	0.0661159	0.198378	0.0380956	0.0663803	0.0630781	0.18365	0.0371209	0.0455619	0.0647923	0.137318
Deniquelata_barringtoniae	0.00777157	0.0332096	0.0346131	0.0537283	0.022732	0.0378333	0.00851822	0.00877702	0.0363431	0.0755027	0.00557171	0.00945925
Cladosporium_aphidis	0.0493303	0.075846	0.116407	0.476969	0.337929	1.03376	0.015902	0.0157659	0.0355454	0.0506096	0.0786195	0.200295
Neodevriesia_lagerstroemiae	0.00202404	0.00639902	0.0265715	0.0641309	0.0406567	0.119856	0.0411686	0.0564245	0.035429	0.113936	0.0061494	0.0103787
Paradictyoarthrinium_tectonicola	0.00242944	0.0072654	0.0219214	0.0456625	0.0238323	0.028089	0.00392973	0.00670405	0.0350356	0.0707125	0.00716583	0.0137664
Eutypella_cryptovalsoidea	0.01924	0.0483986	0.0764905	0.147301	0.0534519	0.0466974	0.0240388	0.0297787	0.0342394	0.0538907	0.0108914	0.0321661
Septoriella_phragmitis	0	0	0	0	0	0	0	0	0.0341551	0.170776	0	0
Coniothyrium_multiporum	0.00391445	0.0201566	0.0364385	0.1378	0.00425415	0.0123291	0	0	0.0332981	0.0871234	0.00390643	0.0182707
Passalora_intermedia	0.0990313	0.176086	0.0973511	0.255778	0.0538076	0.129665	0.010824	0.0342286	0.0331791	0.0822496	0.0113626	0.0235791
Lophiostoma_cynaroidis	0.000645844	0.00234116	0.0174409	0.0677308	0.0543791	0.128515	0.0199498	0.0221469	0.033007	0.109582	0.0117776	0.0285469
Ustilago_xerochloae	0.703096	1.09817	0.0378052	0.194226	0.0194033	0.0428077	0.0393739	0.105794	0.0325119	0.0878023	0.0727937	0.312509
Leptospora_rubella	0.0694835	0.137764	0.0273126	0.0500664	0.0170357	0.0254862	0.0219946	0.0250993	0.0317152	0.0442133	0.00208745	0.00316726
Golubevia_pallescens	0.00376116	0.00780806	0.00806511	0.0262158	0.00316833	0.00704986	0.00047061	0.0014882	0.0294316	0.122117	0.00207281	0.00628904
Wrightoporia_tropicalis	0.124735	0.155067	0.0359019	0.0536729	0.0217761	0.0194138	0.0436007	0.0817012	0.0288096	0.0397596	0.00572349	0.0142705
Robillarda_sessilis	0.00191226	0.00728193	0.038101	0.127676	0.01094	0.0156532	0.00157749	0.00357361	0.027815	0.0703903	0.00596875	0.0188265
Hannaella_kunmingensis	0.108427	0.148821	0.0203074	0.082061	0.010896	0.0311398	0.0240143	0.0742556	0.0269009	0.0898585	0.0138713	0.0413236
Uwebraunia_musae	0.00240783	0.010074	0.116576	0.371971	0.032574	0.0720615	0.00047061	0.0014882	0.02678	0.0502423	0.00404175	0.0120881
Microascus_niger	0.0620621	0.154088	0.0246303	0.056224	0.0237046	0.0384685	0.095607	0.146388	0.0262145	0.036026	0.0102376	0.0406329
Pestalotiopsis_adusta	0.00564703	0.0277905	0.173729	1.19145	0.78245	2.59072	0	0	0.0238879	0.100339	0.00461764	0.0176669
Trametes_hirsuta	0.0362092	0.0508571	0.0197281	0.0258745	0.0153781	0.0242672	0.0173712	0.029058	0.0236836	0.0328787	0.00503821	0.0102116
Papiliotrema_aurea	0.000249238	0.00107567	0.00051265	0.00306639	0.00196656	0.00652234	0	0	0.0225778	0.112889	0.00240396	0.011777
Myrmecridium_schulzeri	0.00572174	0.0118839	0.0135915	0.0268803	0.00522369	0.00911407	0.0198525	0.0254853	0.0217424	0.040511	0.00539796	0.0163504
Paraconiothyrium_variabile	0.0213558	0.0400507	0.0127058	0.0267723	0.00716187	0.00765639	0.0253111	0.0392075	0.0212549	0.0261501	0.00513844	0.0170504
Dicyma_funiculosa	0.00992012	0.0246601	0.0228765	0.0502922	0.0450105	0.0877701	0	0	0.0212338	0.0447002	0.0133323	0.0375742
Coprinopsis_scobicola	0.000463223	0.00196505	0.0058127	0.0128462	0.00453618	0.0104375	0.0141538	0.0258383	0.0211781	0.0673705	0.00130292	0.00395024
Trametes_socotrana	0.0104387	0.0190753	0.0359757	0.0719224	0.0334849	0.0370982	0.0130165	0.0223455	0.0201197	0.0317485	0.00432761	0.00654939
Rhodosporidiobolus_ruineniae	0.00362329	0.00733805	0.0171096	0.0925658	0.0143786	0.0294247	0.00117827	0.00372603	0.0199925	0.0493939	0.00125334	0.00456061
Lectera_longa	0	0	0.00126568	0.00912696	0	0	0	0	0.0199833	0.0976575	0.00025896	0.00126864
Rhizophlyctis_rosea	0	0	0.0129085	0.0735413	0.00149325	0.00495255	0.00479049	0.0105574	0.0194972	0.0656828	0	0
Schizophyllum_commune	0.0336161	0.0606028	0.0142315	0.0230306	0.0298394	0.0371042	0.0163273	0.0232228	0.0194657	0.0227641	0.00144079	0.00321984
Cercospora_delaireae	0.00504941	0.00908766	0.0127428	0.0249094	0.0179861	0.0222724	0.012469	0.0233641	0.0193675	0.0211783	0.00506961	0.00783961
Paraphaeosphaeria_michotii	0.083006	0.0712267	0.0160028	0.0333129	0.014077	0.0237974	0.0345059	0.102059	0.01919	0.0228158	0.0128311	0.0489013
Curvularia_intermedia	0.0931052	0.147044	0.0501352	0.172422	0.125447	0.352931	0.029552	0.0560624	0.0188366	0.0338303	0.015997	0.0703118
Papiliotrema_mangalensis	0.002073	0.00745105	0.0153524	0.0369629	0.00409888	0.0135945	0.00791359	0.0175507	0.018724	0.0475709	0.0218052	0.0576845
Ustilago_affinis	0.0985182	0.131334	0.0171497	0.0456008	0.00688973	0.0161427	0.0250009	0.0434008	0.0186845	0.0381406	0.00667948	0.028318
Favolus_grammocephalus	0.0452714	0.0896535	0.00691875	0.0167	0.00572758	0.0157519	0.00683735	0.0134296	0.0184597	0.0304729	0.00402776	0.0112575
Trimmatostroma_cordae	0.0122689	0.0621317	0.000214785	0.00154884	0	0	0	0	0.017889	0.081943	0	0
Vishniacozyma_heimaeyensis	0.127321	0.256085	0.0166271	0.0553942	0.0017213	0.00423811	0.00941221	0.029764	0.0177652	0.0605786	0.0492183	0.153372
Periconia_variicolor	0.000491848	0.00299179	0.0185515	0.0547195	0.000521029	0.00172806	0.00102255	0.00323358	0.0176768	0.0539716	0.00398133	0.0182962
Zasmidium_angulare	0.00326808	0.019879	0.0102116	0.028657	0.00751201	0.0165184	0	0	0.0171401	0.0580662	0.0124724	0.0471441
Setophaeosphaeria_badalingensis	0.0250009	0.0378538	0.00414569	0.0108347	0.00194605	0.00470216	0.00313986	0.00528112	0.017072	0.0629655	0.00111968	0.00462759
Pyrenochaetopsis_leptospora	0.0462508	0.076382	0.0113247	0.0283843	0.00631426	0.0129071	0.00855231	0.0236711	0.0169767	0.0395416	0.00667366	0.0294529
Botryosphaeria_dothidea	0.0364397	0.158106	0.0020232	0.00944513	0	0	0.00235305	0.007441	0.0163011	0.0590365	0.000965127	0.00387689
Thermomyces_lanuginosus	0.00054692	0.00190812	0.00617507	0.0121252	0.00435305	0.0055032	0.0175621	0.0232663	0.0159802	0.0302302	0.00187847	0.00487428
Aspergillus_niger	0.000643969	0.00322683	0.0112863	0.0215863	0.00373508	0.00633502	0.0179935	0.0281573	0.0156869	0.0254522	0.000128724	0.000630616
Letendraea_helminthicola	0.0349013	0.0521751	0.0206204	0.0599981	0.0175904	0.040841	0.00938197	0.0185633	0.0150408	0.0224324	0.00557283	0.0103454
Quambalaria_cyanescens	0.00704752	0.0177281	0.0137834	0.0435627	0.0211414	0.0303609	0.00560172	0.0177142	0.0146685	0.0287389	0.0029507	0.00974335
Biatriospora_mackinnonii	0.0068929	0.0141576	0.00558495	0.0217408	0.0155737	0.0397627	0.0101946	0.011891	0.0145255	0.0220245	0.00215756	0.00722502
Wallemia_hederae	0.00665032	0.0205061	0.0863561	0.38498	0.0229658	0.0527139	0.0212309	0.0230559	0.0144012	0.0265795	0.00338881	0.0075774
Gibbago_trianthemae	0.000828382	0.00356923	0.0270807	0.0672309	0.0251556	0.0457334	0.0868288	0.246955	0.0142844	0.0344561	0.00241613	0.00769592
Mycosphaerella_tassiana	0.303884	1.45815	0.102269	0.523879	0.00828132	0.0196702	0.00248731	0.00565523	0.0141323	0.0647655	0.004948	0.0160067
Malassezia_globosa	0.0358713	0.0542987	0.0291979	0.0455523	0.0148805	0.0218197	0.0540679	0.0926462	0.0139856	0.0159062	0.00535036	0.016664
Hannaella_phetchabunensis	0.0356091	0.0920819	0.00261235	0.00888394	0.00502494	0.0146111	0.0028763	0.00650053	0.0137291	0.0351908	0.0120624	0.0348236
Phaeosphaeria_podocarpi	0.0327895	0.0573422	0.00277017	0.00761501	0.00466975	0.0107169	0.0111124	0.0220206	0.0135127	0.0291243	0.00482835	0.0224955
Devriesia_compacta	0	0	0.00218348	0.00998026	0.00932451	0.0207595	0	0	0.012879	0.0535703	0.000394463	0.00136788
Penicillium_steckii	0.000790363	0.00480759	0.00500003	0.0149242	0.00600153	0.0123473	0	0	0.0126931	0.0252718	0.00186351	0.00442253
Erythrobasidium_hasegawianum	0.0398443	0.140247	0.0181902	0.083393	0.00393312	0.0130447	0.0387627	0.0823294	0.0110175	0.0257372	0.0131311	0.0241602
Coprinellus_pallidus	0.0129573	0.0220424	0.00761827	0.0224383	0.00254116	0.00466342	0.00894863	0.0179843	0.0107653	0.0229199	0.00264097	0.00996024
Sympodiomycopsis_kandeliae	0.00757697	0.0261176	0.0291077	0.0735783	0.0282207	0.0669632	0.000925863	0.00197973	0.0103701	0.0261616	0.00196741	0.00394127
Coprinopsis_cinerea	0.0471666	0.10565	0.0143699	0.025663	0.0183249	0.0296159	0.0385016	0.0894581	0.0103609	0.0320499	0.00375741	0.0140441
Alternaria_eichhorniae	0.00246856	0.00519798	0.0153485	0.0286673	0.0131429	0.0133028	0.0181358	0.030781	0.0103415	0.0131847	0.00623818	0.0086407
Ochroconis_musae	0.00177842	0.00458944	0.00458618	0.0224351	0.00111644	0.00249249	0.00509439	0.0103732	0.0103158	0.0178551	0.0016266	0.00478307
Coprinopsis_urticicola	0.0255424	0.0391481	0.0155316	0.0290687	0.0132503	0.0180205	0.00380962	0.00622797	0.00992676	0.0140103	0.00104848	0.0033455
Resinicium_saccharicola	0.0390822	0.0597778	0.0220412	0.0378888	0.0179867	0.0359022	0.0215408	0.0596603	0.00963453	0.0152882	0.00560379	0.018797
Cyphellophora_oxyspora	0.000998575	0.00458142	0.00746863	0.0138812	0.00923148	0.0158208	0.00152815	0.00246331	0.00955373	0.0212303	0.0011457	0.00311915
Sporobolomyces_phaffii	0.00842633	0.018771	0.0129837	0.0436132	0.00379648	0.00727872	0.00147433	0.0032536	0.00954316	0.0228584	0.0113314	0.0210563
Acrocalymma_fici	0.00133258	0.00501438	0.0846164	0.53458	0.00049164	0.00163058	0.00338581	0.0107069	0.00948866	0.019219	0.000445354	0.00157598
Sterigmatomyces_elviae	0.00357604	0.0198711	0.0105345	0.0391597	0.00766162	0.0199627	0.00300129	0.00665045	0.00942091	0.0266982	0.00315878	0.00575816
Limonomyces_culmigenus	0.00135759	0.00424418	0.0126631	0.0325494	0.00794477	0.0138622	0.00345114	0.00569962	0.00925687	0.0147619	0	0
Dioszegia_var._zsoltii	0.0190808	0.0321213	0.000755018	0.0039277	0	0	0.0104961	0.0248643	0.00920331	0.0391498	0.00173755	0.00588696
Botrytis_caroliniana	0.0121393	0.0218724	0.0106906	0.0258117	0.0107339	0.0228262	0.00335677	0.00890099	0.00907453	0.0224228	0.0236473	0.0861123
Antennariella_placitae	0.0728356	0.305199	0.00498081	0.0140391	0.00701525	0.016247	0.681122	0.910058	0.00901662	0.0320547	0.0536657	0.193997
Coprinellus_aureogranulatus	0.0150984	0.0276584	0.0140718	0.0400385	0.00377083	0.00747667	0.00862281	0.0115995	0.00898561	0.0160584	0.00222001	0.00733518
Bartalinia_robillardoides	0.0112558	0.0249541	0.0198065	0.0643564	0.0265338	0.0404279	0.00384621	0.00915262	0.00859832	0.018356	0.0338074	0.14376
Septobasidium_pallidum	0.00669781	0.0175337	0.00940821	0.0311096	0.0106157	0.0165774	0.0386268	0.0400499	0.00857554	0.016044	0.00570581	0.0148542
Pallidocercospora_ventilago	0.0169393	0.0209375	0.0064291	0.0147015	0.00955574	0.0153184	0.0019231	0.00457631	0.00852959	0.017357	0.00204912	0.00439239
Kwoniella_heveanensis	0.000383761	0.00233433	0.000223339	0.00112787	0.000516265	0.00171226	0	0	0.00838527	0.0370859	0.00468521	0.0190696
Periconia_macrospinosa	0.00672262	0.0222131	0.00317368	0.00995813	0.00156309	0.00518417	0.00192192	0.00466475	0.00836315	0.014132	0.00149459	0.0048261
Papiliotrema_laurentii	0.0191384	0.0446275	0.00541483	0.0142595	0.00120036	0.00398114	0.00981441	0.02645	0.00835688	0.0250859	0.023206	0.0555911
Penicillium_fluviserpens	0	0	0.000136631	0.000985258	0	0	0	0	0.0082768	0.0381068	0	0
Dissoconium_eucalypti	0.0245499	0.0599379	0.0126081	0.0634668	0.00467973	0.0122379	0.0249424	0.0788746	0.00825917	0.00968771	0.000558059	0.00156243
Peroneutypa_scoparia	0.0160345	0.0267831	0.00272015	0.00705394	0.00506779	0.0110336	0.00655054	0.0152912	0.00729113	0.0109154	0.0011537	0.00439817
Coriolopsis_gallica	0.00144818	0.0041664	0.00396685	0.00880392	0.0051967	0.00885601	0.00240795	0.00403033	0.00678443	0.0200732	0.00404322	0.0160099
Hanseniaspora_opuntiae	0.000125311	0.000762236	0	0	0	0	0	0	0.00677033	0.0328496	0	0
Devriesia_strelitziicola	0.0390354	0.0545069	0.00480798	0.0130921	0.00924281	0.0177561	0.0131899	0.0263334	0.00676028	0.015216	0.00185227	0.00843973
Wallemia_mellicola	0.00142232	0.00592036	0.00919265	0.0469509	0.00481574	0.015972	0.0120956	0.0226215	0.00651628	0.0193152	0.00212163	0.00735129
Graphiola_phoenicis	0.0287865	0.0577126	0.006985	0.0146118	0.000746625	0.00247628	0.0124007	0.0178017	0.00649603	0.0128685	0.00577087	0.0135542
Phellinus_gilvus	0.0114623	0.0234807	0.00980057	0.0310878	0.000600179	0.00199057	0.00511403	0.00986154	0.0064939	0.0123505	0.00201547	0.00850234
Bullera_penniseticola	0.00107761	0.00312576	0.00270573	0.00832791	0.00478958	0.0101792	0.00100372	0.00212114	0.00643456	0.0306623	0.00209562	0.00388121
Eutypella_citricola	0.0057569	0.0135598	0.0103486	0.0229516	0.0040643	0.0102708	0.0109589	0.0178358	0.00628693	0.0136665	0.000872017	0.00264907
Cystobasidium_slooffiae	0.00992968	0.0288055	0.00788656	0.0188397	0.00393312	0.0130447	0.000981884	0.00207221	0.00628296	0.0134017	0.0037234	0.0120551
Gonatobotryum_apiculatum	0.0479878	0.108262	0	0	0	0	0.00658855	0.0208348	0.00625668	0.0238259	0.000287257	0.00140727
Alternaria_venezuelensis	0.00599346	0.0191426	0.0274929	0.100011	0.0186055	0.0617076	0.00188244	0.0059528	0.00592634	0.0233228	0.000376495	0.00184444
Gibberella_zeae	0.00368843	0.0072406	0.00199318	0.00730638	0	0	0.00141183	0.0044646	0.00590827	0.0170945	0.00121867	0.00494628
Sporisorium_scitamineum	0.0362876	0.0934629	0.000525416	0.00270084	0.00147492	0.00489175	0.00141183	0.0044646	0.00585036	0.0239571	0.0023074	0.00879634
Paramycosphaerella_sticheri	0.000787912	0.00328616	0.00445636	0.0118181	0.00913412	0.0192723	0.00413242	0.00718574	0.00578715	0.0123846	0	0
Sakaguchia_lamellibrachiae	0.000215458	0.00131058	0.00319403	0.01493	0	0	0	0	0.00562473	0.0190854	0.000285917	0.0014007
Penicillium_sumatraense	0.000249834	0.00151968	0.0010687	0.00411487	0.00274915	0.00617623	0.00169291	0.00535344	0.00554701	0.0240725	0	0
Periconia_pseudodigitata	0.0307076	0.0585118	0.00160754	0.00788646	0.000521029	0.00172806	0.00377072	0.0090971	0.00554374	0.0111931	0.0036308	0.0129424
Coprinellus_micaceus	0.00992307	0.0168278	0.00991105	0.0346856	0.00466068	0.0110349	0.0228504	0.0252367	0.00536058	0.00980828	0.000898528	0.00305477
Preussia_persica	0.00202238	0.00824614	0.0237246	0.0515163	0.0349315	0.0392242	0.0178441	0.0251573	0.00529136	0.0164113	0.00143629	0.00703634
Asperisporium_caricicola	0.000236809	0.00144045	0.00140783	0.00739169	0	0	0	0	0.0052555	0.017592	0	0
Spegazzinia_tessarthra	0.0154874	0.0277965	0.00149741	0.0100192	0.000521029	0.00172806	0.00940461	0.0266218	0.00504064	0.0252032	0.0112909	0.0421738
Eupenidiella_venezuelensis	0.00238478	0.00758727	0.0117027	0.0254721	0.00488623	0.00818015	0.0033456	0.0105797	0.00499097	0.0138179	0.000738828	0.00289354
Psathyrella_candolleana	0.00911455	0.0232878	0.00848658	0.0216181	0.00155832	0.0037004	0.00093362	0.00295236	0.00495925	0.00914808	0.00109786	0.00278548
Mycosphaerella_ellipsoidea	0.00538292	0.0113494	0.0052073	0.0134472	0.00155356	0.0036783	0.00444265	0.0124833	0.00494283	0.0101064	0.00338675	0.0110468
Ceraceosorus_bombacis	0.00827601	0.0189153	0.00130244	0.00774898	0	0	0.00145131	0.00458944	0.00493916	0.0160218	0.00269368	0.0131963
Euteratosphaeria_verrucosiafricana	0.000427014	0.00183847	0.000317645	0.00130652	0.000516265	0.00171226	0.00047061	0.0014882	0.00480403	0.0097877	0.000733898	0.00217393
Hypoxylon_begae	0	0	0.00784388	0.0239639	0.00609723	0.0143713	0.0135433	0.0428275	0.0047575	0.0153274	0	0
Curvularia_kusanoi	0.0118736	0.0352624	0.00494337	0.0309691	0.00189543	0.00455043	0.00282366	0.0089292	0.00468934	0.0120806	0	0
Rhodosporidiobolus_poonsookiae	0.0034689	0.0155749	0.00237644	0.0113149	0.000600179	0.00199057	0	0	0.00468901	0.0133649	0.00175558	0.00438523
Hannaella_oryzae	0.00684973	0.0134094	0.000994902	0.00374176	0.000521029	0.00172806	0.0160722	0.0352516	0.00467587	0.015318	0.00444084	0.0137828
Neofusicoccum_ribis	0.000903837	0.00268142	0.00103628	0.00354021	0.00104206	0.00345611	0.00047061	0.0014882	0.00444952	0.0154925	0.0256935	0.0630971
Coprinellus_curtus	9.60346e-05	0.000584156	0.0032309	0.0146627	0.00607817	0.020159	0.020436	0.0613001	0.00442697	0.0110717	0.000467167	0.00228864
Epicoccum_draconis	0.0454853	0.186802	0.00164448	0.00889285	0.00561274	0.0186153	0.00141767	0.00319273	0.00424396	0.0141175	0	0
Agrocybe_rivulosa	0.00449833	0.0149245	0.000286002	0.00206239	0	0	0.00280086	0.00885709	0.00423801	0.0165191	0	0
Vonarxula_javanica	0.000702274	0.00262554	0	0	0	0	0	0	0.00421941	0.021097	0	0
Ganoderma_mbrekobenum	0.000566267	0.00252944	0.00175682	0.00835859	0	0	0	0	0.00420796	0.0118523	0	0
Hyphodontia_niemelaei	0.0269215	0.0433897	0.00292516	0.00649718	0.00290513	0.00426429	0.00905472	0.0163521	0.0042008	0.00872106	0	0
Moesziomyces_aphidis	0.0121313	0.0306175	0.002478	0.00901195	0.00049164	0.00163058	0	0	0.00417662	0.0129768	0.000774421	0.00302868
Austroafricana_parva	0.00486645	0.00819196	0.00281184	0.00961999	0.00654012	0.0101669	0.00654294	0.0176333	0.00406839	0.00904413	0.000861772	0.0042218
Exidia_nucleata	0.0142849	0.0338177	0.00333679	0.00933735	0.00269174	0.0089275	0.00145249	0.00322546	0.00404356	0.00850696	0.00143629	0.00703634
Devriesia_fici	0.000249834	0.00151968	0.001127	0.00532663	0	0	0	0	0.00395764	0.0115459	0	0
Edenia_gomezpompae	0.0240236	0.0743725	0.0189603	0.0801456	0.000521029	0.00172806	0.0386681	0.0925543	0.00389612	0.00745534	0.00446723	0.0210895
Debaryomyces_hansenii	0.0350336	0.073749	0.0351768	0.218313	0.144743	0.474703	0.00436815	0.0107137	0.00389067	0.0155177	0.000990496	0.00424144
Papiliotrema_fuscus	0.000118353	0.000719911	0.00374804	0.0173137	0.00120036	0.00398114	0	0	0.00388851	0.018616	0	0
Strigula_melanobapha	0.0168912	0.0258525	0.00206211	0.00825349	0.00276344	0.00621267	0.00941221	0.029764	0.00381677	0.0131743	0.00259465	0.0101376
Neodevriesia_poagena	0.000878499	0.0053437	0.00205433	0.00748998	0.00290389	0.00717025	0.00141183	0.0044646	0.00381244	0.0147161	0.000837196	0.00250528
Cryptotrichosporon_tibetense	0.000225818	0.0013736	0.003227	0.0148446	0.00944188	0.0259049	0.000533106	0.00168583	0.0038016	0.0127631	0.00385656	0.0182931
Bipolaris_sorokiniana	0.0223459	0.065466	0.000174889	0.00126114	0	0	0.00282366	0.0089292	0.00372587	0.0137406	0.017423	0.0656716
Filobasidium_magnum	0.0754331	0.185213	0.406111	2.77265	0.0719461	0.235258	0.0056868	0.0136674	0.00370201	0.00659839	0.00553699	0.0242679
Torulaspora_delbrueckii	0.00358766	0.0123826	0.00138189	0.00561427	0.000746625	0.00247628	0.00047061	0.0014882	0.00354045	0.00965297	0	0
Lepidosphaeria_nicotiae	0	0	0.00625128	0.0259548	0.000521029	0.00172806	0	0	0.00351545	0.010335	0	0
Rogersella_griseliniae	0.00285417	0.00720722	0.000716769	0.00368681	0	0	0.00260003	0.00559106	0.00349922	0.0122822	0.000934335	0.00457729
Ganoderma_cupreum	0.00966057	0.020886	0.00765646	0.0250963	0	0	0.0018956	0.00455579	0.00340497	0.0078524	0.000291926	0.00143014
Pleurotus_djamor	0.00434268	0.0109527	0.00234479	0.00839906	0	0	0.00047061	0.0014882	0.00332372	0.00761039	0.00372537	0.0138009
Hohenbuehelia_portegna	0.020784	0.0623767	0.00793445	0.0246649	0.00573843	0.0190322	0.00668054	0.0128947	0.00330302	0.0124444	0.000653117	0.00252049
Aspergillus_penicillioides	0.00177295	0.00810328	0.00525227	0.0147407	0.00439813	0.0089398	0.00240468	0.00342823	0.00328135	0.00725597	0.000934335	0.00457729
Wallemia_canadensis	0.0106849	0.0601811	0.00340838	0.0114833	0.000521029	0.00172806	0.00048377	0.00152981	0.00324966	0.0089118	0	0
Rhodotorula_toruloides	0.000374751	0.00227952	0.000743219	0.00313632	0	0	0	0	0.00323695	0.0122485	0	0
Robillarda_roystoneae	0	0	0.00283016	0.0117394	0	0	0.000941221	0.0029764	0.00321785	0.010939	0	0
Coprinopsis_igarashii	0.00120291	0.00676034	0.00074695	0.00538634	0	0	0.0033456	0.0105797	0.00320379	0.00859605	0.000291926	0.00143014
Peltaster_cerophilus	0.000893147	0.00392794	0	0	0	0	0	0	0.00318345	0.0159172	0	0
Neodevriesia_capensis	0.00607925	0.0161482	0.00140474	0.00481653	0.00298036	0.00816691	0.00294865	0.00650721	0.00317281	0.00976399	0	0
Ganoderma_australe	0.00971803	0.0213072	0.00262582	0.00830539	0.00238618	0.00574529	0.00235305	0.007441	0.0030891	0.00518478	0.000866441	0.00310111
Diaporthe_infecunda	0.0106915	0.0325923	0.00233559	0.00720133	0.00286922	0.00951612	0.00426566	0.00906994	0.00301386	0.0150693	0.0005685	0.00159015
Gymnopilus_dilepis	0.00623569	0.0209417	0.0031315	0.0145894	0.00930458	0.0267752	0	0	0.00300443	0.00693325	0	0
Chaenothecopsis_schefflerae	0.00309892	0.0108615	0.00643999	0.0188098	0.00749998	0.017649	0.00047061	0.0014882	0.00297762	0.0079496	0.000910364	0.00273216
Buckleyzyma_phyllomatis	0.0072081	0.022206	0.00149526	0.00578783	0.00374752	0.0100131	0.000392758	0.00124201	0.0029333	0.00759773	0.000357061	0.00121166
Heterochaete_shearii	0.0231243	0.0453133	0.00133254	0.00393491	0	0	0.00243438	0.0052135	0.0028501	0.00628221	0	0
Waitea_var._circinata	0.011363	0.0202131	0.0216537	0.133433	0.000600179	0.00199057	0.00341926	0.00782057	0.00284724	0.00817083	0.000574515	0.00281453
Cercospora_pileicola	0.0113346	0.0205912	0.0017255	0.0062987	0.00204944	0.00679723	0.00338581	0.0107069	0.00279835	0.00731503	0.000549307	0.00150677
Orbilia_euonymi	0	0	0.000978228	0.00485055	0.0016224	0.00360986	0.000794407	0.00251214	0.0027916	0.0080755	0	0
Roussoella_solani	0.00112561	0.00474332	0.00190993	0.00454755	0.00232157	0.00604843	0	0	0.00277697	0.00620567	0.00186867	0.00915458
Paraconiothyrium_archidendri	0.00129568	0.00379608	0.000571019	0.00248467	0	0	0	0	0.00277235	0.0138618	0.00121052	0.00467811
Pseudocoleophoma_calamagrostidis	0	0	0.00433163	0.0206519	0	0	0.00047061	0.0014882	0.00275534	0.00816506	0	0
Papiliotrema_anemochoreius	0.00272004	0.00775289	0.00310068	0.0167693	0	0	0.00047061	0.0014882	0.00275029	0.00762656	0	0
Pseudobensingtonia_ingoldii	0.00746015	0.0412073	0.00757408	0.0254842	0.00929277	0.0308206	0	0	0.00273717	0.00700901	0.00023223	0.00113769
Exidia_uvapassa	0.0120577	0.0331364	0.00197106	0.0134509	0	0	0.00194494	0.0045937	0.00273636	0.00603227	0.000953498	0.00199369
Sporobolomyces_roseus	0.0257552	0.14385	0.0288335	0.196058	0	0	0	0	0.00271803	0.0126957	0.000754148	0.00263338
Coprinellus_marculentus	0	0	0.00808271	0.0324865	0.0187265	0.0405992	0.0182159	0.0287028	0.00265518	0.00856546	0.00411146	0.0161931
Dictyosporium_heptasporum	0.00624892	0.0128794	0.00414667	0.0159562	0	0	0.00752977	0.0238112	0.00255501	0.00768884	0.00144562	0.00499548
Rhodotorula_graminis	0.0255623	0.145203	0.0202458	0.143671	0.000409888	0.00135945	0	0	0.00252366	0.0126183	0.000741367	0.00363194
Buckleyzyma_kluyveri_nielii	0.00768229	0.0164924	0.00340504	0.0171042	0.000983279	0.00326117	0.00570766	0.0150359	0.00252287	0.00709921	0.000291926	0.00143014
Cystobasidium_benthicum	0.000338727	0.0020604	0.000409213	0.00173751	0.00138889	0.00324714	0.00189412	0.00598973	0.00248683	0.00799083	0.000672477	0.00329445
Funalia_caperata	0	0	0.00688274	0.02425	0.00938145	0.0271373	0.00480911	0.00978983	0.0024603	0.00700151	0	0
Alternaria_longissima	0.00012792	0.00077811	0.00164147	0.00611556	0.00232157	0.00604843	0	0	0.00244744	0.0110255	0.000657255	0.00321988
Neodevriesia_shakazului	0.000374751	0.00227952	0.00156512	0.00771487	0.000521029	0.00172806	0.000533106	0.00168583	0.00244092	0.00888906	0.000935633	0.00270277
Aspergillus_aculeatus	0	0	0.00236934	0.00803949	0.000600179	0.00199057	0.00620964	0.0108731	0.00243704	0.00863542	0	0
Zasmidium_syzygii	0.000112909	0.000686799	0.00745401	0.0305343	0	0	0	0	0.00243372	0.00788642	0.00225071	0.00684299
Dioszegia_var._yunnanensis	0.0195673	0.0317029	0.00679058	0.0192559	0.00584935	0.01326	0.00047061	0.0014882	0.00241109	0.0120555	0.00202948	0.00696049
Phyllosticta_capitalensis	0.0160882	0.024478	0.0148905	0.0748533	0.000521029	0.00172806	0.00570766	0.0150359	0.00240706	0.00515146	0.00347968	0.0170469
Aspergillus_steynii	0	0	0	0	0	0	0	0	0.00240661	0.012033	0	0
Trametes_marianna	0.000112909	0.000686799	0.00519137	0.0212304	0.000926153	0.00207711	0.00776919	0.011597	0.0023928	0.00583406	0.00194999	0.0043498
Exophiala_jeanselmei	0.000947881	0.00330127	0.000752495	0.00542632	0	0	0	0	0.00238336	0.00948116	0.000291926	0.00143014
Acrocalymma_vagum	0.00845311	0.0320297	0.00041733	0.00173914	0	0	0	0	0.00237076	0.00620379	0	0
Bulleribasidium_hainanense	0.00175904	0.00761094	7.01802e-05	0.000506076	0	0	0.00047061	0.0014882	0.00231238	0.00928458	0.000291926	0.00143014
Peniophorella_guttulifera	0.000180036	0.00109512	0.00122249	0.0046929	0.0040428	0.00810161	0.00255637	0.00808395	0.00220277	0.00981069	0	0
Millerozyma_farinosa	0	0	0.000421681	0.00304079	0	0	0	0	0.00220018	0.00996487	0	0
Diaporthe_eucalyptorum	0.00189478	0.00775458	0.00074695	0.00538634	0	0	0	0	0.00218782	0.0109391	0.000731979	0.00358595
Fuscoporia_senex	0.00276593	0.00925184	0.00352161	0.013542	0	0	0.0144433	0.026654	0.00217537	0.00553908	0.00114903	0.00562907
Candida_parapsilosis	0	0	0.00145186	0.0065218	0.00240072	0.00796227	0	0	0.00216765	0.0086343	0	0
Gregarithecium_curvisporum	0.0237263	0.0401041	0.00417965	0.0249508	0	0	0.0198475	0.0509283	0.00215458	0.00895471	0.00148759	0.00478464
Setophoma_sacchari	0.00341143	0.0143516	0.000281596	0.00146442	0	0	0.00188244	0.0059528	0.002136	0.00561716	0.000291926	0.00143014
Ascochyta_medicaginicola	0.000124732	0.000758718	0.000499436	0.00360148	0	0	0	0	0.002083	0.00616304	0	0
Neopestalotiopsis_magna	0.00482527	0.0139123	0.000326211	0.00192628	0.00122966	0.00407834	0.00358637	0.00892913	0.00205711	0.00800351	0.00309705	0.0140678
Rhodotorula_evergladensis	0	0	0.00120247	0.0067809	0	0	0	0	0.00203862	0.00520715	0.000285917	0.0014007
Melampsora_iranica	0	0	0.00652522	0.0470541	0	0	0	0	0.00199068	0.0099534	0	0
Monographella_nivalis	0.0139558	0.0286513	0.00683013	0.0235737	0.0117042	0.0191479	0.00194494	0.0045937	0.00198517	0.00449477	0	0
Pseudoseptoria_obscura	0.0221976	0.032516	0.00208274	0.00789063	0	0	0.00141183	0.0044646	0.00194664	0.0061884	0.00277549	0.00587838
Ochroconis_mirabilis	0.000225818	0.0013736	0.000696159	0.00351585	0.00160525	0.005324	0	0	0.00193235	0.00753722	0	0
Coprinellus_hiascens	0.000110685	0.00067327	0	0	0	0	0	0	0.00191678	0.00567323	0.00091186	0.0026819
Ramimonilia_apicalis	0	0	0	0	0	0	0	0	0.00188551	0.00942754	0	0
Naganishia_albida	0.00958507	0.0310128	0.00141414	0.0087746	0.000448624	0.00148792	0.00423549	0.0133938	0.00188061	0.00641157	0.000291926	0.00143014
Neosetophoma_samararum	0.012	0.0413026	0.000106707	0.000769476	0	0	0.00047061	0.0014882	0.00180832	0.00904159	0.00107212	0.00301441
Mycosphaerella_nawae	0.0016265	0.00688478	0.00125139	0.00465564	0.00236571	0.00558586	0	0	0.00177929	0.00615918	0.000487986	0.00239063
Arthroxylaria_elegans	0	0	0	0	0	0	0	0	0.00176639	0.00883197	0	0
Bipolaris_papendorfii	0.00226997	0.0115319	0.0403471	0.218107	0.148647	0.469428	0	0	0.00174259	0.00782281	0.000941237	0.0046111
Bipolaris_microlaenae	0.00980424	0.0596369	0.002494	0.0149596	0.00960286	0.0318491	0	0	0.00173513	0.00867566	0.000243993	0.00119532
Craterocolla_cerasi	0	0	0	0	0	0	0	0	0.00172281	0.00652663	0	0
Peniophorella_praetermissa	0.00312569	0.00922966	0.000239636	0.00172804	0	0	0.00047061	0.0014882	0.00169925	0.00641772	0	0
Capnodium_coffeae	0.00168814	0.0084071	0.0128972	0.0650519	0.00995035	0.0263128	0.00932409	0.0136068	0.0016866	0.00633835	0.0287906	0.132285
Phanerochaete_sordida	0.00623103	0.026577	0.000634053	0.00337432	0	0	0	0	0.00168461	0.00493831	0	0
Daldinia_eschscholtzii	0.000565878	0.00201485	0.0010677	0.00545687	0	0	0	0	0.00165617	0.0058132	0	0
Rhodotorula_mucilaginosa	0.00272626	0.00823376	0.0117881	0.0359027	0.00805875	0.0140101	0	0	0.0016311	0.00416653	0.00467167	0.0228864
Trichocladium_pyriforme	0.000284495	0.00173052	0.00142626	0.00621786	0.000431749	0.00143195	0	0	0.00162066	0.00563385	0.00159466	0.00704537
Tetrapyrgos_nigripes	0.00525319	0.0139113	0.000426829	0.00307791	0	0	0	0	0.00160524	0.00539839	0.0020108	0.00985087
Poaceascoma_helicoides	0.000483466	0.00166866	0	0	0	0	0	0	0.00158589	0.00792943	0	0
Sistotrema_brinkmannii	0.00142416	0.00535628	0.000774227	0.00469829	0	0	0	0	0.00158347	0.00488431	0	0
Phialophora_chinensis	0	0	0.000905343	0.00465738	0	0	0	0	0.00155853	0.00618366	0	0
Ceriporia_lacerata	0.00823074	0.0286054	0.00117325	0.00376912	0.0015311	0.00266414	0.0102522	0.0292631	0.00154904	0.00536302	0	0
Lophiotrema_rubi	0.000748579	0.00384819	0.00121267	0.00412304	0.0029233	0.00707179	0.000533106	0.00168583	0.00152601	0.00626187	0.000188247	0.00092222
Conocybe_deliquescens	0	0	0	0	0	0	0	0	0.0015242	0.00762098	0	0
Curvibasidium_cygneicollum	0.0366712	0.0972557	0.0191227	0.126284	0.00480143	0.0159245	0	0	0.00147511	0.00462765	0	0
Pseudocercospora_plumeriifolii	0.00224008	0.00966086	0.00100597	0.00386116	0	0	0.000941221	0.0029764	0.00146547	0.00419303	0	0
Punctulariopsis_subglobispora	0.00126927	0.00498034	0.00186495	0.010427	0	0	0.00047061	0.0014882	0.0014247	0.00512163	0.000497097	0.00243527
Medicopsis_romeroi	0.000960346	0.00584156	0.00325051	0.0178168	0.00421002	0.0121841	0	0	0.00142165	0.00710827	0.000497097	0.00243527
Lycoperdon_pratense	0.000654998	0.00202239	0.00944523	0.0343969	0.00321049	0.010648	0.00327147	0.00881667	0.0014022	0.00456966	0	0
Orbilia_aristata	0.00533414	0.0250211	0.00045717	0.00262393	0	0	0	0	0.00139786	0.00505977	0.000291926	0.00143014
Diaporthe_ueckerae	0	0	0.000456658	0.00329301	0.00215875	0.00715975	0.00169291	0.00535344	0.00139572	0.0048792	0	0
Astrosphaeriella_trochus	0.0008859	0.00538872	0	0	0	0	0.000533106	0.00168583	0.00136625	0.00683127	0	0
Oliveonia_pauxilla	0.00433382	0.010841	0.00178534	0.011366	0	0	0.00243438	0.0052135	0.0013304	0.0046815	0	0
Annulohypoxylon_moriforme	0.00311977	0.0120137	0.0116471	0.0749936	0	0	0	0	0.00132964	0.00491725	0.000337628	0.00165403
Vishniacozyma_psychrotolerans	0.00040775	0.00248025	0	0	0	0	0	0	0.00131521	0.00657606	0	0
Phanerochaete_chrysosporium	0.00512744	0.013305	0.000940976	0.00372996	0	0	0.00047061	0.0014882	0.00129284	0.00326133	0	0
Dendryphiella_paravinosa	0.00107729	0.00655289	0.0012439	0.00896993	0	0	0	0	0.00126016	0.0063008	0.00210467	0.00846122
Hypoxylon_hypomiltum	0	0	0.000422633	0.00226815	0	0	0	0	0.00126016	0.0063008	0	0
Beltrania_pseudorhombica	0	0	0.000640243	0.00461686	0	0	0	0	0.00123273	0.0043769	0	0
Xenobotrytis_acaducospora	0	0	0.000124859	0.00090037	0	0	0.000947059	0.00299486	0.00122911	0.00614553	0	0
Geastrum_xerophilum	0	0	0.00212365	0.00989586	0.00463105	0.0120584	0.00385687	0.0105235	0.00120807	0.00363789	0.000168814	0.000827016
Symmetrospora_coprosmae	0.028331	0.0966309	0.00322487	0.0164703	0	0	0.00047061	0.0014882	0.00120555	0.00602773	0.00195735	0.00623419
Hyphopichia_burtonii	0.0106469	0.0338222	0.00219995	0.0136469	0	0	0	0	0.00120555	0.00602773	0.00046806	0.00229301
Burgella_lutea	0	0	0.00014036	0.00101215	0	0	0	0	0.00117821	0.00511142	0	0
Gibellulopsis_chrysanthemi	0.00393451	0.0114215	0.00172742	0.00886623	0.00481574	0.015972	0.00173563	0.00367535	0.00116018	0.00298234	0	0
Botryosphaeria_auasmontanum	0.0113499	0.0285568	0.00202986	0.00644327	0	0	0.00047061	0.0014882	0.00114632	0.0023878	0	0
Trichosporon_asahii	0	0	0.0034318	0.0168183	0.00733973	0.0243431	0.00102255	0.00323358	0.00111366	0.00459785	0	0
Gibellulopsis_piscis	0	0	0.00197383	0.0103896	0.000521029	0.00172806	0	0	0.00109819	0.00288819	0.000243993	0.00119532
Exidia_glandulosa	0	0	0	0	0	0	0	0	0.00109601	0.00548005	0	0
Hyphoderma_nudicephalum	0.00761072	0.0234279	0.000597066	0.00304809	0.00120393	0.003993	0.00423227	0.0133836	0.00107571	0.00342457	0.000672477	0.00329445
Sugitazyma_miyagiana	0.00215836	0.0104829	0.00103403	0.00629812	0	0	0	0	0.00106488	0.00297841	0.000497097	0.00243527
Vishniacozyma_victoriae	0.0609911	0.262975	0.00825159	0.0586057	0	0	0.00290262	0.00917888	0.00105255	0.00446165	0	0
Rhodotorula_paludigena	0.0101812	0.0348278	0.00481483	0.0271592	0.00216327	0.00536415	0.00047061	0.0014882	0.0010475	0.00523752	0.000287257	0.00140727
Pyrenochaetopsis_microspora	0	0	0	0	0	0	0	0	0.00104108	0.0052054	0	0
Schizopora_flavipora	0.01194	0.0309492	0.00126049	0.00847507	0.000409888	0.00135945	0.00795301	0.0204135	0.00103662	0.00359222	0	0
Panaeolus_papilionaceus	0.000226632	0.00137855	0.00139247	0.00928862	0.00607817	0.020159	0.00458946	0.0105326	0.00103436	0.00391713	0.000185342	0.000907985
Macrohyporia_dictyopora	0.000310959	0.00189149	0.000320122	0.00230843	0	0	0	0	0.00101613	0.00508066	0.000861772	0.0042218
Bullera_arundinariae	0.0212201	0.0691026	0.00183621	0.0114701	0	0	0.00423549	0.0133938	0.00100813	0.00504064	0	0
Saitozyma_paraflava	0.000824039	0.00435727	0.000385429	0.00195459	0	0	0	0	0.00100813	0.00504064	0.00143629	0.00703634
Inonotus_griseus	0.00750579	0.0288456	0.00103637	0.00484218	0	0	0.000941221	0.0029764	0.000999499	0.00400983	0	0
Hymenochaete_denticulata	0	0	0	0	0	0	0	0	0.000983284	0.00491642	0	0
Knufia_perforans	0.000118353	0.000719911	0.000405452	0.00216597	0	0	0	0	0.000976226	0.00337891	0	0
Conocybe_zeylanica	0.00062298	0.00222535	0	0	0	0	0	0	0.000969168	0.00484584	0	0
Annulohypoxylon_nitens	0.00356751	0.0116036	0.000334564	0.00177561	0.00104206	0.00345611	0.0024607	0.00421335	0.000962117	0.00481058	0.00156871	0.00551831
Oedocephalum_adhaerens	0.000375932	0.00228671	0.00140464	0.00708875	0	0	0.000794407	0.00251214	0.000962117	0.00481058	0	0
Byssomerulius_corium	0.0021097	0.0110433	0.00182163	0.00715534	0.00720709	0.0144519	0	0	0.000953119	0.00370684	0.00143629	0.00703634
Volvocisporium_triumfetticola	0.00562522	0.0158237	0	0	0	0	0	0	0.000949685	0.00351725	0	0
Psathyrella_sulcatotuberculosa	0.00101071	0.003216	0.00134436	0.00552074	0	0	0	0	0.000945662	0.00281338	0	0
Asteromella_pistaciarum	0.0147856	0.048667	0.0110848	0.04258	0.00543091	0.00864782	0	0	0.000929012	0.00233008	0.00291898	0.00919534
Exophiala_salmonis	0.00058183	0.0018178	0.000320122	0.00230843	0	0	0	0	0.000914214	0.00351243	0	0
Naganishia_diffluens	0.00012792	0.00077811	0.00161673	0.00835921	0.000521029	0.00172806	0	0	0.000904855	0.00452427	0.000188247	0.00092222
Mycena_abramsii	0.00697619	0.0173718	0.00133952	0.00628298	0	0	0.00047061	0.0014882	0.000904159	0.0045208	0	0
Crepidotus_cesatii	0.000315755	0.00192066	0.000150499	0.00108526	0	0	0	0	0.000904159	0.0045208	0	0
Postia_pelliculosa	0	0	0	0	0	0	0	0	0.000888533	0.00444267	0	0
Fomitopsis_pinicola	0	0	0	0	0	0	0	0	0.000883197	0.00441599	0	0
Cyphellophora_guyanensis	0.00317938	0.0112473	0	0	0	0	0	0	0.000882	0.00307449	0	0
Periconia_homothallica	0.000835943	0.00232417	0.00168564	0.00824013	0.00521705	0.017303	0.00047061	0.0014882	0.00087513	0.00437565	0	0
Xylodon_detriticus	0.000549268	0.00269887	0.000386211	0.00234794	0	0	0	0	0.000855092	0.00301606	0	0
Sporobolomyces_koalae	0.0139586	0.045906	0.00038289	0.00194063	0.000983279	0.00326117	0.00282366	0.0089292	0.000841351	0.00236257	0.00060099	0.00294424
Cenococcum_geophilum	0	0	0.00171105	0.0104489	0.00134587	0.00446375	0	0	0.000838003	0.00419002	0	0
Vishniacozyma_dimennae	0.0375426	0.139029	0.00659887	0.0250783	0.00752235	0.0170516	0.000511274	0.00161679	0.000837929	0.00235481	0.00313842	0.0126916
Trichomonascus_ciferrii	0	0	0.000782235	0.00462198	0.000746625	0.00247628	0	0	0.000836105	0.00358311	0	0
Surculiseries_rugispora	0	0	0.000150499	0.00108526	0	0	0.000941221	0.0029764	0.000799239	0.00221988	0.000158374	0.000775872
Buckleyzyma_aurantiaca	0.00502722	0.0145533	0	0	0	0	0	0	0.00078761	0.0028064	0	0
Pseudosydowia_eucalypti	0.00640138	0.0215953	0.000214785	0.00154884	0	0	0	0	0.000784493	0.00226245	0	0
Acidomelania_panicicola	0.00348247	0.0123091	0.00189087	0.0115152	0	0	0	0	0.000782445	0.00278464	0	0
Seiridium_ceratosporum	0.00117597	0.00559394	0	0	0	0	0	0	0.000780479	0.0031064	0	0
Hyphodermella_rosae	0.00756729	0.0164106	0.00130708	0.00800558	0	0	0.0033756	0.00777674	0.00076599	0.00213879	0.00118098	0.00443791
Peniophorella_pubera	0.00043925	0.00267185	0	0	0	0	0	0	0.000756096	0.00378048	0	0
Candida_silvicultrix	0	0	0.00117779	0.00849316	0	0	0	0	0.000746738	0.00263622	0	0
Fibrodontia_gossypina	0.00126302	0.00768264	0.00121711	0.00763658	0	0	0.00047061	0.0014882	0.000739322	0.0027809	0	0
Xylaria_curta	0.00694505	0.0184892	0.000353775	0.00182531	0	0	0.00188244	0.0059528	0.000738256	0.00269129	0	0
Pluteus_plautus	0.000374197	0.00227615	0	0	0	0	0	0	0.000737463	0.00368732	0	0
Parasola_lilatincta	0.000180036	0.00109512	0.000650748	0.00287463	0	0	0	0	0.000737463	0.00368732	0.00513884	0.0251751
Aspergillus_flavipes	0	0	0.000150499	0.00108526	0	0	0	0	0.000726879	0.00265514	0.000224473	0.00109969
Acremonium_stromaticum	0	0	0.000448976	0.00233958	0	0	0	0	0.000724668	0.00208743	0	0
Coprinopsis_clastophylla	0.000666431	0.00341554	0.000680872	0.00367302	0	0	0.00047061	0.0014882	0.000723884	0.00361942	0.000574515	0.00281453
Hexagonia_apiaria	0	0	0	0	0	0	0	0	0.000723884	0.00361942	0	0
Ramichloridium_punctatum	0.00739777	0.0178232	0.00219106	0.00891791	0	0	0.00536302	0.0113261	0.000710827	0.00355413	0.00046074	0.00162062
Mycena_laevigata	0.000556226	0.00270933	0.000606266	0.00437185	0	0	0	0	0.000710827	0.00355413	0.000285917	0.0014007
Gymnopilus_iriomotensis	0.000147487	0.00089713	0.000132179	0.000953159	0	0	0.00141183	0.0044646	0.000710827	0.00355413	0	0
Sistotrema_coroniferum	0	0	0	0	0	0	0	0	0.000710827	0.00355413	0	0
Thanatephorus_cucumeris	0.000986717	0.00455145	0.000950137	0.00685153	0	0	0	0	0.000694053	0.00347026	0	0
Sordaria_fimicola	0.000382703	0.00165292	0.000239636	0.00172804	0	0	0.00169291	0.00535344	0.000677421	0.0033871	0.000287257	0.00140727
Curvularia_affinis	0.00130892	0.00555331	0.00277433	0.0160068	0.00300089	0.00995284	0.0123384	0.0212099	0.000676793	0.0025904	0.00607318	0.0297524
Candida_insectorum	0	0	0	0	0	0	0.0033456	0.0105797	0.000648298	0.00324149	0.00775595	0.0379962
Perenniporia_pyricola	0.00917007	0.0163057	0.00580006	0.0206994	0.00156309	0.00518417	0.00188244	0.0059528	0.000637784	0.00232265	0.00139168	0.00448506
Mycena_auricoma	0.000479671	0.00226624	0.00102855	0.0062594	0	0	0	0	0.000636974	0.00184687	0.000287257	0.00140727
Antrodia_oleracea	0.00243744	0.00763522	0.000426829	0.00307791	0	0	0	0	0.000628503	0.00314251	0	0
Meripilus_giganteus	0.000588627	0.00294568	0.000245951	0.00124869	0.000521029	0.00172806	0	0	0.000628503	0.00314251	0	0
Acarosporina_microspora	0	0	0	0	0	0	0	0	0.000628503	0.00314251	0	0
Modicella_malleola	0	0	0.000420639	0.00303327	0	0	0	0	0.000628503	0.00314251	0	0
Phialophora_geniculata	0	0	0	0	0	0	0	0	0.000628503	0.00314251	0	0
Uromyces_setariae_italicae	0.0116899	0.0318809	0.000427959	0.00233911	0.000600179	0.00199057	0.000794407	0.00251214	0.00061692	0.00251134	0.00229806	0.0112581
Dactylella_ramosa	0	0	0.000233277	0.00119562	0	0	0	0	0.000606336	0.00246013	0	0
Vialaea_minutella	0.00624252	0.0204313	0.000349778	0.00252228	0	0	0	0	0.000602773	0.00301386	0	0
Candida_vaughaniae	0.00137135	0.00495447	0.00036728	0.00264849	0	0	0	0	0.000602773	0.00301386	0	0
Tulasnella_eremophila	0.000636679	0.00387277	0.000133984	0.000966175	0	0	0.00252886	0.00647811	0.000602773	0.00301386	0	0
Endoconidioma_populi	0.000135917	0.000826749	0	0	0	0	0	0	0.000602773	0.00301386	0	0
Resinicium_monticola	0	0	0	0	0	0	0	0	0.000602773	0.00301386	0	0
Dictyocheirospora_garethjonesii	0	0	0	0	0	0	0	0	0.000594616	0.00213462	0.000638423	0.00312762
Agrocybe_aegerita	0.00196412	0.00882931	0.000786642	0.00567255	0	0	0.00376488	0.0119056	0.000590742	0.0020684	0	0
Favolus_tenuiculus	0.000633002	0.00218224	0.000262302	0.00132515	0	0	0	0	0.000585537	0.00292769	0	0
Fibroporia_vaillantii	0	0	0	0	0	0	0	0	0.000585537	0.00292769	0	0
Fulvifomes_melleoporus	0.00436719	0.0119185	0.0010045	0.00481035	0	0	0.00153682	0.00353097	0.000577959	0.00220952	0	0
Penidiella_aggregata	0.0010875	0.00327255	0	0	0	0	0	0	0.000565809	0.00201225	0.000574515	0.00281453
Macrophomina_phaseolina	0	0	0.000504767	0.00363992	0	0	0	0	0.000542913	0.00271456	0	0
Candida_membranifaciens	0.00592981	0.0130221	0.000253103	0.00182515	0	0	0.000941221	0.0029764	0.000504064	0.00252032	0.000291926	0.00143014
Acremonium_hennebertii	0.00125299	0.00693796	0.00218019	0.0105975	0.00156309	0.00518417	0.00047061	0.0014882	0.000504064	0.00252032	0.000188247	0.00092222
Exophiala_heteromorpha	0.000245924	0.0014959	0	0	0	0	0	0	0.000504064	0.00252032	0	0
Pyricularia_parasitica	0	0	0	0	0	0	0	0	0.000501112	0.00250556	0.00134714	0.00470886
Auricularia_nigricans	0.00557222	0.0165718	0.00213618	0.00867605	0.00321049	0.010648	0.00047061	0.0014882	0.000493705	0.00246853	0	0
Trichaptum_byssogenum	0	0	0	0	0	0	0.00157103	0.00496803	0.000493705	0.00246853	0	0
Neofusicoccum_mangiferae	0.0040937	0.024901	0.000122959	0.000886669	0	0	0.00239837	0.00519401	0.000491642	0.00245821	0	0
Marchandiomyces_corallinus	0	0	0	0	0	0	0	0	0.000491642	0.00245821	0	0
Spiromastix_asexualis	0	0	0	0	0	0	0	0	0.000491642	0.00245821	0	0
Helicogloea_alba	0.000878499	0.0053437	0.00196024	0.00982781	0	0	0	0	0.000484584	0.00242292	0	0
Bullera_alba	0.00706978	0.025164	0.000510734	0.00215365	0.00104206	0.00345611	0.000941221	0.0029764	0.000481058	0.00240529	0	0
Buckleyzyma_armeniaca	0.00460264	0.0163402	0.000349778	0.00252228	0	0	0.00235305	0.007441	0.000481058	0.00240529	0.0020108	0.00985087
Blastobotrys_nivea	0	0	0	0	0	0	0	0	0.000477872	0.00170604	0	0
Candida_railenensis	0	0	0.000239636	0.00172804	0	0	0	0	0.000477872	0.00170604	0	0
Lophiostoma_armatisporum	0	0	0.000267969	0.00193235	0	0	0	0	0.000445352	0.00222676	0.000461629	0.00226151
Amylosporus_bracei	0.00107749	0.00506552	0.0004561	0.00267089	0	0	0	0	0.000437565	0.00218782	0	0
Thyrostroma_cornicola	0	0	0	0	0	0	0	0	0.000437565	0.00218782	0	0
Gjaerumia_minor	0.000192069	0.00116831	0.000249718	0.00180074	0	0	0.0140043	0.0442855	0.000419002	0.00209501	0.000287257	0.00140727
Inonotus_henanensis	0	0	0.000616202	0.00444349	0	0	0	0	0.000419002	0.00209501	0.000287257	0.00140727
Phlebiporia_bubalina	0.00212374	0.00938837	0	0	0	0	0.000941221	0.0029764	0.000397931	0.00198965	0	0
Pleurotus_cystidiosus	0	0	0.000213414	0.00153895	0	0	0.00153382	0.00485037	0.000397931	0.00198965	0	0
Trullula_melanochlora	0	0	0	0	0	0	0	0	0.000397931	0.00198965	0	0
Aureobasidium_iranianum	0.000279361	0.00121146	0.000700453	0.00242144	0.000940263	0.00209463	0.000533106	0.00168583	0.000397544	0.00137944	0.0019445	0.00498048
Tilletia_barclayana	0	0	0.00102106	0.00543809	0	0	0	0	0.000393364	0.00136618	0	0
Phlebia_rufa	0.00614459	0.0209056	0.0027987	0.0197016	0	0	0.00188244	0.0059528	0.000383014	0.00133199	0	0
Acremonium_fusidioides	0.00124872	0.00656209	0	0	0	0	0	0	0.000383014	0.00133199	0	0
Colletotrichum_chlorophyti	0	0	0	0	0	0	0	0	0.00037731	0.00138369	0.00861772	0.042218
Tubeufia_cerea	0.000113611	0.000691071	0.00142161	0.0102513	0	0	0	0	0.000370302	0.00185151	0.000158374	0.000775872
Tomentella_hjortstamiana	0	0	0	0	0	0	0	0	0.000361942	0.00180971	0	0
Pseudobensingtonia_musae	0.000496664	0.0023536	0	0	0	0	0.00106621	0.00337166	0.000355413	0.00177707	0.000319211	0.00156381
Hyphodontia_setulosa	0	0	0.0183599	0.128153	0.000521029	0.00172806	0	0	0.000354506	0.0012283	0.000861772	0.0042218
Exophiala_bergeri	0	0	0.00284637	0.0150091	0.00286922	0.00951612	0.0146027	0.0327458	0.000354484	0.0012272	0	0
Clitopilus_hobsonii	0.00298362	0.0102363	0.000601718	0.0033033	0	0	0	0	0.000347026	0.00173513	0	0
Peniophora_piceae	0	0	0	0	0	0	0	0	0.000347026	0.00173513	0	0
Coprinopsis_brunneofibrillosa	0.000368743	0.00224298	0.000110218	0.000794791	0.000521029	0.00172806	0	0	0.00033871	0.00169355	0	0
Bannoa_syzygii	0.0049708	0.0167606	0.000564562	0.00293387	0	0	0.000941221	0.0029764	0.000301386	0.00150693	0	0
Coprinellus_plagioporus	0.00474946	0.014082	0.000241653	0.00174259	0	0	0	0	0.000301386	0.00150693	0	0
Sistotrema_coronilla	0.00333076	0.00892257	0.0029714	0.0179992	0.00120036	0.00398114	0.00047061	0.0014882	0.000301386	0.00150693	0.00297644	0.0137212
Resinicium_confertum	0.00305637	0.00838432	0.00255423	0.0154177	0	0	0.000947059	0.00299486	0.000301386	0.00150693	0.000287257	0.00140727
Septobasidium_carestianum	0.00303735	0.0108712	0	0	0	0	0	0	0.000301386	0.00150693	0	0
Hypoxylon_carneum	0.00301768	0.00879888	0.000571536	0.00251981	0	0	0.00047061	0.0014882	0.000301386	0.00150693	0	0
Gymnopilus_luteofolius	0.0030118	0.0107451	0.000330653	0.00238437	0.00156309	0.00518417	0	0	0.000301386	0.00150693	0	0
Derxomyces_mrakii	0.00255629	0.00780652	0	0	0	0	0	0	0.000301386	0.00150693	0.000291926	0.00143014
Hymenochaete_tenuis	0.00227048	0.00759959	0	0	0	0	0	0	0.000301386	0.00150693	0.0014015	0.00686593
Melanconiella_spodiaea	0.00178805	0.0055858	0	0	0	0	0.00887319	0.0264473	0.000301386	0.00150693	0	0
Brevicellicium_exile	0.00115472	0.00472846	0	0	0	0	0.00047061	0.0014882	0.000301386	0.00150693	0.000287257	0.00140727
Coprinellus_xanthothrix	0.00080582	0.00310709	0	0	0	0	0	0	0.000301386	0.00150693	0	0
Nematoctonus_concurrens	0.000713298	0.00287273	0.00172556	0.0100962	0.00642098	0.021296	0.0033456	0.0105797	0.000301386	0.00150693	0	0
Ellurema_indica	0.000499668	0.00303936	0	0	0	0	0	0	0.000301386	0.00150693	0	0
Chlorophyllum_hortense	0.000375932	0.00228671	0	0	0	0	0	0	0.000301386	0.00150693	0	0
Psathyrella_luteopallida	0	0	0.000174889	0.00126114	0	0	0	0	0.000301386	0.00150693	0	0
Junghuhnia_autumnale	0	0	0	0	0	0	0	0	0.000296901	0.00148451	0	0
Rhodotorula_taiwanensis	0.00985414	0.0334003	0.00141745	0.00697391	0	0	0	0	0.000252032	0.00126016	0	0
Pseudolagarobasidium_acaciicola	0.00549802	0.017284	0.00122776	0.00436845	0	0	0.00202059	0.00362711	0.000252032	0.00126016	0	0
Pseudofusicoccum_adansoniae	0.00503332	0.020264	0.000359935	0.00195403	0.000521029	0.00172806	0.0297382	0.0604918	0.000252032	0.00126016	0.000923259	0.00452303
Sidera_lowei	0.000101751	0.000618925	0	0	0	0	0	0	0.000252032	0.00126016	0	0
Colletotrichum_capsici	0.0742367	0.449868	0.00536316	0.0249438	0	0	0.000995043	0.00209874	0.000250556	0.00125278	0.000574515	0.00281453
Calyptella_capula	0.000981732	0.00428313	0.0045614	0.023802	0	0	0.00188244	0.0059528	0.000245821	0.00122911	0.000291926	0.00143014
Rhizoctonia_zeae	0.000636679	0.00387277	0.0304302	0.213593	0.00120393	0.003993	0.000967539	0.00305963	0.000245821	0.00122911	0	0
Asterostroma_muscicola	0.000368974	0.00166773	0.000150499	0.00108526	0	0	0.00141183	0.0044646	0.000245821	0.00122911	0	0
Cladophialophora_scillae	0.000501243	0.00304894	0.000213414	0.00153895	0	0	0	0	0.000242292	0.00121146	0	0
Noosia_banksiae	0	0	0.000253136	0.00182539	0	0	0.00047061	0.0014882	0.000242292	0.00121146	0.00373734	0.0183092
Cyphellophora_suttonii	0.00177741	0.00873528	0.000892485	0.00317593	0	0	0.00047061	0.0014882	0.000219202	0.00109601	0.0014015	0.00686593
Phlebia_margaritae	0.00431603	0.0160369	0.000349778	0.00252228	0	0	0.00141183	0.0044646	0.000218782	0.00109391	0	0
Zygophiala_musae	0.00392537	0.0120891	0.00139911	0.0100891	0	0	0.000941221	0.0029764	0.000218782	0.00109391	0	0
Occultifur_externus	0.0014214	0.0054045	0.0024554	0.00718511	0	0	0	0	0.000218782	0.00109391	0.00118538	0.00298135
Trechispora_invisitata	0.00108752	0.00529137	0.00120906	0.00871865	0	0	0	0	0.000218782	0.00109391	0.000224473	0.00109969
Cainia_anthoxanthis	0.00104931	0.00569895	0	0	0	0	0	0	0.000218782	0.00109391	0	0
Peniophora_versiformis	0.00327308	0.0105805	0	0	0	0	0.00282366	0.0089292	0.000212393	0.00106197	0.00110576	0.00433746
Filobasidium_wieringae	0.0274408	0.138953	0.00431625	0.0302491	0	0	0	0	0.000209501	0.0010475	0	0
Genolevuria_amylolytica	0.0120966	0.0735806	0	0	0	0	0	0	0.000209501	0.0010475	0	0
Gloeodontia_eriobotryae	0.000744012	0.00289632	0	0	0	0	0	0	0.000209501	0.0010475	0	0
Septoria_cretae	0.000679242	0.00413167	0	0	0	0	0	0	0.000209501	0.0010475	0	0
Wojnowicia_dactylidicola	0	0	0	0	0	0	0	0	0.000209501	0.0010475	0.000128724	0.000630616
Filobasidium_stepposum	0.0513998	0.271058	0.00593696	0.0415926	0	0	0	0	0.000195179	0.000975895	0	0
Cyphellophora_fusarioides	0.00193073	0.00707825	0	0	0	0	0.000941221	0.0029764	0.000195179	0.000975895	0	0
Sporormiella_minima	0.000227223	0.00138214	0.00103722	0.00577932	0.000521029	0.00172806	0.00153382	0.00485037	0.000195179	0.000975895	0.000337628	0.00165403
Candida_tropicalis	0.00147695	0.00898393	0.00111506	0.00525561	0.00300089	0.00995284	0	0	0.000185151	0.000925754	0	0
Coriolopsis_strumosa	0.00252341	0.00883256	0.000790461	0.00465866	0	0	0.00188828	0.00398087	0.000180971	0.000904855	0.000497097	0.00243527
Ductifera_sucina	0.00781577	0.0454719	0.000792259	0.00571306	0	0	0.0033456	0.0105797	0.000173513	0.000867566	0	0
Dichostereum_granulosum	0.00096548	0.00409537	0	0	0	0	0	0	0.000173513	0.000867566	0	0
Arthrinium_jatrophae	0.00271701	0.00923932	0.000572505	0.00291142	0	0	0	0	0.000162075	0.000810373	0	0
Peniophorella_odontiiformis	0.000561914	0.00167634	0.00036728	0.00264849	0	0	0	0	0.000162075	0.000810373	0	0
Ochroconis_sexualis	0.000476466	0.00202323	0.000174889	0.00126114	0	0	0	0	0.000162075	0.000810373	0	0
Gymnopus_gibbosus	0.000110685	0.00067327	0.000392026	0.0021253	0	0	0	0	0.000148451	0.000742253	0	0
Annulohypoxylon_stygium	0.0013025	0.00547366	0	0	0	0	0	0	0.000125278	0.00062639	0	0
Monosporascus_cannonballus	0	0	0.000928444	0.00491042	0	0	0	0	0.000125278	0.00062639	0.00060099	0.00294424
Vishniacozyma_tephrensis	0.101894	0.571219	0.00603092	0.0434896	0	0	0	0	0	0	0	0
Vishniacozyma_carnescens	0.0890141	0.46327	0.00729823	0.051034	0.00049164	0.00163058	0.000947059	0.00299486	0	0	0	0
Septobasidium_wilsonianum	0.0266386	0.0942453	0.00476189	0.0327959	0	0	0	0	0	0	0	0
Sporobolomyces_symmetricus	0.0212406	0.116153	0.00234711	0.0151442	0	0	0	0	0	0	0.000291926	0.00143014
Phlebia_floridensis	0.0146993	0.0827478	0.000213414	0.00153895	0	0	0	0	0	0	0	0
Alternaria_breviramosa	0.014354	0.0603546	0.00131107	0.00945426	0	0	0	0	0	0	0	0
Chaetocalathus_fragilis	0.0140279	0.0347048	0.000300998	0.00217053	0	0	0.00095438	0.00201225	0	0	0	0
Allophoma_minor	0.0121024	0.0278582	0	0	0	0	0	0	0	0	0.000185342	0.000907985
Zasmidium_nocoxi	0.0110773	0.054754	0	0	0	0	0.00047061	0.0014882	0	0	0	0
Meira_geulakonigii	0.0108526	0.0298246	0.0107985	0.06449	0	0	0	0	0	0	0	0
Wickerhamomyces_anomalus	0.0100756	0.040904	0	0	0	0	0	0	0	0	0	0
Conocybe_fiorii	0.00961816	0.058505	0	0	0	0	0	0	0	0	0	0
Hyalorbilia_erythrostigma	0.00933339	0.041826	0.000322177	0.00232325	0	0	0	0	0	0	0	0
Bipolaris_chloridis	0.00930376	0.0328388	0.000174889	0.00126114	0	0	0.000941221	0.0029764	0	0	0.00947949	0.0464398
Alternaria_infectoria	0.00861196	0.0402744	0.000786642	0.00567255	0	0	0.00714967	0.0226092	0	0	0	0
Saitozyma_flava	0.00820187	0.0309955	0.00187876	0.00747159	0	0	0.00843367	0.0211777	0	0	0.000747546	0.00260786
Leptosphaeria_rubefaciens	0.00759948	0.0368912	0.000262214	0.00189085	0	0	0	0	0	0	0	0
Sistotremastrum_guttuliferum	0.00694294	0.0171472	0.00224965	0.0154571	0.0101303	0.0335983	0.00047061	0.0014882	0	0	0	0
Marasmiellus_candidus	0.00624347	0.0189965	0	0	0	0	0	0	0	0	0	0
Nemania_diffusa	0.00623576	0.0275251	0.000222117	0.00112232	0	0	0	0	0	0	0	0
Simocybe_rhabarbarina	0.0054922	0.0206854	0.000213414	0.00153895	0	0	0.0019155	0.00331261	0	0	0	0
Pseudomicrostroma_phylloplanum	0.00531271	0.0297545	0	0	0	0	0	0	0	0	0	0
Solicoccozyma_keelungensis	0.00524651	0.0319133	0	0	0	0	0	0	0	0	0	0
Serendipita_indica	0.00492645	0.0180373	0	0	0	0	0	0	0	0	0	0
Lepteutypa_sambuci	0.00470475	0.0117515	8.48853e-05	0.000612117	0	0	0.000941221	0.0029764	0	0	0.00015602	0.000764338
Trametes_elegans	0.00463707	0.0252166	0.000320122	0.00230843	0	0	0	0	0	0	0.000620004	0.00235878
Curvularia_tsudae	0.00460479	0.0206548	0.0031377	0.018259	0.0129162	0.0391875	0.00102255	0.00323358	0	0	0.00028698	0.00140591
Resinicium_friabile	0.00392421	0.0114	0.00214015	0.0110008	0.000521029	0.00172806	0.00431314	0.0106817	0	0	0.000168814	0.000827016
Coleosporium_cimicifugatum	0.00361685	0.0128931	0	0	0	0	0.00329427	0.0104174	0	0	0	0
Lectera_colletotrichoides	0.00353367	0.0187229	0.000533536	0.00384738	0	0	0.00141183	0.0044646	0	0	0	0
Cyberlindnera_jadinii	0.00347987	0.0190421	0.0228534	0.149695	0	0	0.00665111	0.0146588	0	0	0	0
Cercospora_cryptomeriicola	0.00332949	0.0116935	0	0	0	0	0	0	0	0	0.00258532	0.0126654
Sistotrema_diademiferum	0.00326579	0.00703639	0.00245786	0.0123761	0	0	0	0	0	0	0.000337628	0.00165403
Hannaella_luteola	0.0031776	0.00897233	0.000271468	0.00195758	0	0	0.00047061	0.0014882	0	0	0	0
Marasmius_curreyi	0.00305068	0.0100502	0	0	0	0	0	0	0	0	0	0
Liberomyces_macrosporus	0.00304146	0.0110303	0.000107392	0.000774418	0	0	0	0	0	0	0	0
Hypoxylon_griseobrunneum	0.00302485	0.0183994	0.00145362	0.0097044	0.000521029	0.00172806	0	0	0	0	0	0
Lepista_sordida	0.00300352	0.0156131	0.000294348	0.0017046	0	0	0	0	0	0	0	0
Filobasidium_oeirense	0.00299017	0.0181885	0	0	0	0	0	0	0	0	0	0
Bipolaris_victoriae	0.00298928	0.0172843	0.00392246	0.0282853	0	0	0	0	0	0	0	0
Marasmius_hypophaeus	0.00288311	0.0116917	0.000253922	0.00183106	0.00120036	0.00398114	0	0	0	0	0	0
Pseudozyma_pruni	0.00258153	0.00835862	0	0	0	0	0.00047061	0.0014882	0	0	0	0
Candida_bracarensis	0.0025812	0.0157008	0.000262214	0.00189085	0	0	0	0	0	0	0	0
Trechispora_echinocristallina	0.00256046	0.0155746	8.67071e-05	0.000625254	0.000409888	0.00135945	0	0	0	0	0	0
Stagonospora_foliicola	0.00254499	0.0115832	0.00291995	0.0130119	0	0	0	0	0	0	0	0
Sclerostagonospora_opuntiae	0.0025283	0.0134555	0.00153726	0.00802459	0	0	0	0	0	0	0.00647349	0.030765
Gloeocystidiellum_rajchenbergii	0.00248356	0.0108515	0	0	0	0	0	0	0	0	0	0
Recurvomyces_mirabilis	0.00240584	0.00972518	0.000174889	0.00126114	0	0	0	0	0	0	0.000168814	0.000827016
Crinipellis_rhizomaticola	0.00235796	0.00954819	0	0	0	0	0.000947059	0.00299486	0	0	0.000188247	0.00092222
Phlebia_acanthocystis	0.00234533	0.00940882	0	0	0	0	0.00047061	0.0014882	0	0	0.000291926	0.00143014
Bullera_variabilis	0.00226414	0.0137722	0	0	0	0	0	0	0	0	0	0
Gloeophyllum_abietinum	0.0022502	0.0101233	0	0	0	0	0	0	0	0	0	0
Neophaeomoniella_niveniae	0.00224523	0.0111839	0	0	0	0	0.00102255	0.00323358	0	0	0.00134495	0.0065889
Bjerkandera_adusta	0.00223118	0.0084752	0.00159931	0.0115328	0	0	0.00439469	0.0097239	0	0	0	0
Chaetospermum_chaetosporum	0.00214995	0.00971069	0	0	0	0	0.00047061	0.0014882	0	0	0	0
Coprinellus_brevisetulosus	0.00208389	0.00797195	0.000300998	0.00217053	0	0	0	0	0	0	0	0
Farysia_acheniorum	0.00207621	0.0126291	0.000262214	0.00189085	0	0	0	0	0	0	0	0
Orbilia_gambelii	0.00199147	0.0121136	0	0	0	0	0	0	0	0	0	0
Scopuloides_rimosa	0.00196739	0.0119672	0.000925945	0.00419368	0	0	0	0	0	0	0	0
Rhinocladiella_similis	0.00185277	0.00422578	0.000106707	0.000769476	0	0	0	0	0	0	0	0
Hypholoma_fasciculare	0.00183264	0.00759384	0.000320122	0.00230843	0	0	0.00047061	0.0014882	0	0	0	0
Auricularia_brasiliana	0.00181668	0.0110504	0	0	0	0	0.00047061	0.0014882	0	0	0	0
Pluteus_semibulbosus	0.00174508	0.00807826	0	0	0	0	0	0	0	0	0	0
Merismodes_fasciculata	0.00172833	0.00538995	0	0	0	0	0	0	0	0	0	0
Phaeosphaeria_juncicola	0.00163327	0.00667694	0	0	0	0	0	0	0	0	0.000583853	0.00286028
Libertasomyces_myopori	0.00162392	0.00987792	0.000913315	0.00658601	0.00431749	0.0143195	0	0	0	0	0	0
Rhodosporidiobolus_lusitaniae	0.0016071	0.00577693	0.000214785	0.00154884	0	0	0	0	0	0	0.000287257	0.00140727
Aureobasidium_melanogenum	0.00157847	0.00401846	0	0	0	0	0	0	0	0	0	0
Saitozyma_podzolica	0.00150042	0.00646089	0	0	0	0	0	0	0	0	0	0
Teichospora_rubriostiolata	0.001499	0.00911808	0.000848366	0.00611766	0	0	0	0	0	0	0.000158374	0.000775872
Lentinus_arcularius	0.00147554	0.00897538	0.00101804	0.00734119	0	0	0.00677163	0.0214138	0	0	0.000861772	0.0042218
Itersonilia_perplexans	0.0014725	0.006959	0	0	0	0	0.00145131	0.00458944	0	0	0	0
Chamaeota_sinica	0.00146412	0.00712218	0.000124859	0.00090037	0	0	0	0	0	0	0	0
Apiotrichum_laibachii	0.00131775	0.00801555	0	0	0	0	0	0	0	0	0	0
Udeniozyma_ferulica	0.00129275	0.00786347	0	0	0	0	0	0	0	0	0	0
Bullera_hannae	0.00124917	0.0075984	0	0	0	0	0	0	0	0	0	0
Gymnopilus_nevadensis	0.00122962	0.00747948	0	0	0	0	0	0	0	0	0	0
Paramycosphaerella_gleicheniae	0.00122962	0.00747948	0	0	0	0	0	0	0	0	0	0
Schizopora_paradoxa	0.00122962	0.00747948	0.000771619	0.00395402	0	0	0.000941221	0.0029764	0	0	0	0
Cladophialophora_exuberans	0.00121614	0.00432766	0	0	0	0	0	0	0	0	0	0
Mycena_chlorophos	0.00120571	0.00532874	0	0	0	0	0	0	0	0	0	0
Gymnopus_indoctus	0.00113207	0.00688611	0	0	0	0	0	0	0	0	0	0
Kockovaella_schimae	0.00111009	0.00675242	0.000466087	0.003361	0	0	0	0	0	0	0.00060099	0.00294424
Cystobasidium_pinicola	0.0010866	0.00444269	0	0	0	0	0	0	0	0	0	0
Datronia_mollis	0.00107729	0.00655289	0	0	0	0	0	0	0	0	0	0
Gymnopilus_liquiritiae	0.00107729	0.00655289	0	0	0	0	0	0	0	0	0	0
Parasola_conopilus	0.00107729	0.00655289	0.000107392	0.000774418	0	0	0.00238322	0.00753641	0	0	0	0
Crepidotus_applanatus	0.0010691	0.00404223	0.000317594	0.00161466	0	0	0	0	0	0	0	0
Sigarispora_arundinis	0.0010381	0.00631454	0.00151067	0.00730756	0.00156309	0.00518417	0	0	0	0	0.000612723	0.00168237
Veronaea_botryosa	0.00103531	0.00498944	0.000246779	0.00124647	0.000600179	0.00199057	0	0	0	0	0.000158374	0.000775872
Arizonaphlyctis_lemmonensis	0.00100249	0.00609789	0	0	0	0	0	0	0	0	0	0
Megasporoporia_bannaensis	0.000998973	0.00427864	0.000213414	0.00153895	0	0	0	0	0	0	0.000801201	0.00332722
Holtermanniella_takashimae	0.000997699	0.00430518	0.000262214	0.00189085	0	0	0	0	0	0	0	0
Megasporoporiella_rhododendri	0.000983695	0.00598358	0	0	0	0	0.00047061	0.0014882	0	0	0	0
Pterula_echo	0.000971579	0.00345073	0	0	0	0	0	0	0	0	0	0
Polyporus_dictyopus	0.000970647	0.00484627	0.000737237	0.00383062	0	0	0.00141183	0.0044646	0	0	0	0
Devriesia_fraserae	0.000918417	0.00396404	0	0	0	0	0	0	0	0	0	0
Phialophora_livistonae	0.000908512	0.00416853	0	0	0	0	0.00047061	0.0014882	0	0	0.000287257	0.00140727
Asterostroma_cervicolor	0.000878499	0.0053437	0	0	0	0	0	0	0	0	0	0
Ruinenia_pyrrosiae	0.000877175	0.00533565	0.000174889	0.00126114	0	0	0	0	0	0	0	0
Spencerozyma_crocea	0.000874419	0.00531888	0	0	0	0	0	0	0	0	0	0
Scleroramularia_abundans	0.000862549	0.00460417	0	0	0	0	0	0	0	0	0	0
Chaetospermum_artocarpi	0.000861831	0.00524231	0	0	0	0	0	0	0	0	0	0
Antrodia_lalashana	0.000853061	0.00338259	0.00142714	0.00953776	0	0	0	0	0	0	0	0
Sclerostagonospora_cycadis	0.000837768	0.00352937	0	0	0	0	0	0	0	0	0	0
Ceriporia_mellea	0.000835905	0.00387936	0.00287865	0.0123013	0	0	0.000941221	0.0029764	0	0	0	0
Cystofilobasidium_macerans	0.0008155	0.00496049	0	0	0	0	0	0	0	0	0	0
Brevicellicium_olivascens	0.000789927	0.00416766	0	0	0	0	0	0	0	0	0	0
Resinicium_pinicola	0.000789387	0.00480165	0	0	0	0	0	0	0	0	0	0
Leptosphaeria_bellynckii	0.000746421	0.00378199	0	0	0	0	0	0	0	0	0	0
Ramichloridium_strelitziae	0.000737949	0.00333545	0	0	0	0	0	0	0	0	0	0
Ogataea_philodendri	0.000737771	0.00448769	0	0	0	0	0	0	0	0	0	0
Zygosaccharomyces_rouxii	0.000710427	0.00432136	0	0	0	0	0	0	0	0	0	0
Mycena_olida	0.000703449	0.0031109	0	0	0	0	0	0	0	0	0	0
Phallus_multicolor	0.000698613	0.0042495	0	0	0	0	0	0	0	0	0	0
Coprinus_cordisporus	0.000682125	0.00254245	0	0	0	0	0	0	0	0	0	0
Neoidriella_desertorum	0.000679583	0.00413374	0	0	0	0	0	0	0	0	0.000224473	0.00109969
Sporisorium_reilianum	0.000679242	0.00413167	0	0	0	0	0	0	0	0	0	0
Laetisaria_fuciformis	0.000645575	0.00274071	0	0	0	0	0	0	0	0	0	0
Cyrenella_elegans	0.000624585	0.0037992	0	0	0	0	0	0	0	0	0	0
Pluteus_nanus	0.000624585	0.0037992	0	0	0	0	0	0	0	0	0	0
Mycoacia_nothofagi	0.000587882	0.00303232	0.000228706	0.00164922	0	0	0	0	0	0	0	0
Psathyrella_maculata	0.000586116	0.00253366	0.00114401	0.00824956	0	0	0.00321991	0.00865599	0	0	0	0
Pyrenophora_tritici_repentis	0.000578378	0.00279347	0	0	0	0	0	0	0	0	0	0
Sphaceloma_tectificae	0.000559122	0.00251235	0.0095017	0.0685178	0	0	0	0	0	0	0.000164314	0.000804969
Candida_blattariae	0.000473632	0.00288099	0	0	0	0	0	0	0	0	0	0
Rhodocybe_tugrulii	0.000473632	0.00288099	0	0	0	0	0	0	0	0	0	0
Psathyrella_typhae	0.000466145	0.00218893	0	0	0	0	0	0	0	0	0	0
Tilletia_savilei	0.000452828	0.00275444	0	0	0	0	0	0	0	0	0	0
Pseudohyphozyma_bogoriensis	0.000447063	0.00211909	0	0	0	0	0	0	0	0	0	0
Liberomyces_saliciphilus	0.000436828	0.00185277	0	0	0	0	0.0114745	0.0346636	0	0	0	0
Cryptococcus_uniguttulatus	0.000425968	0.00199841	0.000520003	0.0037498	0.0024582	0.00815292	0	0	0	0	0	0
Trametes_ellipsospora	0.000418526	0.00143595	0	0	0	0	0.00047061	0.0014882	0	0	0	0
Vishniacozyma_foliicola	0.000386842	0.00177741	0	0	0	0	0.0033456	0.0105797	0	0	0	0
Terana_coerulea	0.000384139	0.00233662	0	0	0	0	0	0	0	0	0	0
Coprinopsis_stercorea	0.000375932	0.00228671	0.0035524	0.0256167	0	0	0	0	0	0	0	0
Naemacyclus_culmigenus	0.000375932	0.00228671	0	0	0	0	0	0	0	0	0	0
Cryptovalsa_ampelina	0.000374751	0.00227952	0.000843933	0.00443919	0	0	0	0	0	0	0	0
Neonothopanus_nambi	0.000374197	0.00227615	0	0	0	0	0	0	0	0	0	0
Chaetomella_raphigera	0.000364474	0.00165319	8.8617e-05	0.000639026	0	0	0	0	0	0	0	0
Cryptococcus_mangalensis	0.000333109	0.00142123	0.000412713	0.00216163	0	0	0	0	0	0	0	0
Xylodon_crustosus	0.000333109	0.00142123	0	0	0	0	0	0	0	0	0	0
Hyphodontia_arguta	0.000332055	0.00201981	0.000168256	0.00121331	0	0	0	0	0	0	0	0
Gibberella_tricincta	0.000330466	0.00146836	0.00043255	0.00152863	0.000516265	0.00171226	0.00047061	0.0014882	0	0	0.000417334	0.00145802
Galerina_patagonica	0.000315755	0.00192066	0	0	0	0	0.000941221	0.0029764	0	0	0	0
Kurtzmanomyces_tardus	0.000315755	0.00192066	0.00203608	0.0146824	0	0	0	0	0	0	0	0
Aureobasidium_subglaciale	0.000271833	0.0016535	0.00424464	0.0306085	0.0200656	0.06655	0	0	0	0	0	0
Knufia_endospora	0.000271833	0.0016535	0	0	0	0	0	0	0	0	0	0
Puccinia_coronata	0.000271833	0.0016535	0.000582335	0.00295516	0	0	0	0	0	0	0	0
Puccinia_graminis	0.000271833	0.0016535	0	0	0	0	0	0	0	0	0	0
Taphrina_inositophila	0.000271833	0.0016535	0	0	0	0	0	0	0	0	0	0
Vishniacozyma_peneaus	0.000255841	0.00155622	0.00043684	0.00315009	0.00206506	0.00684903	0	0	0	0	0	0
Ceriporia_reticulata	0.000250622	0.00152447	0	0	0	0	0	0	0	0	0	0
Plectania_melastoma	0.000245924	0.0014959	0	0	0	0	0	0	0	0	0	0
Ustilago_nunavutica	0.000236809	0.00144045	0	0	0	0	0	0	0	0	0	0
Leucocoprinus_brebissonii	0.000236705	0.00143982	0	0	0	0	0	0	0	0	0	0
Saccharomycopsis_crataegensis	0.000236705	0.00143982	0	0	0	0	0	0	0	0	0	0
Cutaneotrichosporon_dermatis	0.000231951	0.00099896	0.00011541	0.000832233	0	0	0	0	0	0	0	0
Naohidea_sebacea	0.000230017	0.00139914	0.000174889	0.00126114	0	0	0	0	0	0	0	0
Cryptococcus_aureus	0.000228739	0.000988115	0	0	0	0	0	0	0	0	0	0
Dioszegia_hungarica	0.000228739	0.000988115	0	0	0	0	0	0	0	0	0	0
Cephaliophora_tropica	0.000226632	0.00137855	0	0	0	0	0	0	0	0	0	0
Creosphaeria_sassafras	0.000225818	0.0013736	0.000474506	0.00342171	0.00224312	0.00743958	0	0	0	0	0	0
Heteroacanthella_acanthophysa	0.000224001	0.000950058	0	0	0	0	0.000941221	0.0029764	0	0	0	0
Henningsomyces_puber	0.00022137	0.00134654	0.00543872	0.0287848	0	0	0	0	0	0	0	0
Phaeococcomyces_eucalypti	0.000215458	0.00131058	0	0	0	0	0	0	0	0	0	0
Sporobolomyces_carnicolor	0.000184372	0.00112149	0.00193293	0.0139386	0	0	0	0	0	0	0	0
Arthrobotrys_musiformis	0.000180036	0.00109512	0	0	0	0	0	0	0	0	0	0
Athelopsis_glaucina	0.000180036	0.00109512	0	0	0	0	0	0	0	0	0	0
Mycena_floridula	0.000157877	0.000960331	0	0	0	0	0	0	0	0	0	0
Diplodia_pseudoseriata	0.000147487	0.00089713	0	0	0	0	0	0	0	0	0.00654034	0.032041
Fomes_fomentarius	0.000147487	0.00089713	0	0	0	0	0	0	0	0	0	0
Arthrocatena_tenebrio	0.000135917	0.000826749	0.000354354	0.00255528	0	0	0	0	0	0	0	0
Bipolaris_brizae	0.000135917	0.000826749	0	0	0	0	0	0	0	0	0	0
Camarosporium_aureum	0.000135917	0.000826749	0	0	0	0	0	0	0	0	0	0
Cryptococcus_frias	0.000135917	0.000826749	0	0	0	0	0	0	0	0	0	0
Didymella_vitalbina	0.000135917	0.000826749	0	0	0	0	0	0	0	0	0	0
Fuscostagonospora_sasae	0.000135917	0.000826749	0	0	0	0	0	0	0	0	0	0
Ganoderma_adspersum	0.000135917	0.000826749	0	0	0	0	0	0	0	0	0	0
Melampsora_populnea	0.000135917	0.000826749	0	0	0	0	0	0	0	0	0	0
Neocatenulostroma_abietis	0.000135917	0.000826749	0	0	0	0	0	0	0	0	0	0
Phoma_aloes	0.000135917	0.000826749	0	0	0	0	0	0	0	0	0	0
Pichia_sporocuriosa	0.000135917	0.000826749	0	0	0	0	0	0	0	0	0	0
Rachicladosporium_inconspicuum	0.000135917	0.000826749	0	0	0	0	0	0	0	0	0	0
Ramichloridium_indicum	0.000135917	0.000826749	0	0	0	0	0	0	0	0	0	0
Sporobolomyces_salicinus	0.000135917	0.000826749	0	0	0	0	0	0	0	0	0	0
Symmetrospora_gracilis	0.000135917	0.000826749	0	0	0	0	0	0	0	0	0	0
Taphrina_carpini	0.000135917	0.000826749	0	0	0	0	0	0	0	0	0	0
Tyromyces_chioneus	0.000135917	0.000826749	0	0	0	0	0.00047061	0.0014882	0	0	0	0
Sarcinomyces_crustaceus	0.00012792	0.00077811	0.00140194	0.00630803	0.00360107	0.0119434	0	0	0	0	0	0
Hericium_alpestre	0.000125311	0.000762236	0	0	0	0	0.00761808	0.0240905	0	0	0.000168814	0.000827016
Xenasmatella_borealis	0.000124732	0.000758718	0.000339571	0.00244868	0.00160525	0.005324	0	0	0	0	0	0
Cystidiodontia_laminifera	0.000118353	0.000719911	0.000106707	0.000769476	0	0	0.00376488	0.0119056	0	0	0	0
Erythromyces_crocicreas	0.000118353	0.000719911	0	0	0	0	0	0	0	0	0	0
Setosphaeria_monoceras	0.000118353	0.000719911	0	0	0	0	0	0	0	0	0	0
Phanerochaete_arizonica	0.000113316	0.000689275	0.000426829	0.00307791	0	0	0	0	0	0	0	0
Bullera_unica	0.000101751	0.000618925	0	0	0	0	0	0	0	0	0	0
Neoascochyta_exitialis	0.000101751	0.000618925	0	0	0	0	0.000941221	0.0029764	0	0	0.000188247	0.00092222
Phaeosphaeriopsis_triseptata	9.60346e-05	0.000584156	0	0	0	0	0	0	0	0	0	0
Abundisporus_sclerosetosus	0	0	0.000320122	0.00230843	0	0	0	0	0	0	0	0
Acanthostigma_chiangmaiense	0	0	0.000640061	0.00383319	0.00245933	0.00815667	0	0	0	0	0	0
Agrocybe_salicaceicola	0	0	0	0	0	0	0	0	0	0	0	0
Allophaeosphaeria_cytisi	0	0	0	0	0	0	0	0	0	0	0	0
Alternaria_cinerariae	0	0	0.000686119	0.00494767	0	0	0	0	0	0	0	0
Alternaria_eureka	0	0	0	0	0	0	0	0	0	0	0	0
Alternaria_hungarica	0	0	0	0	0	0	0	0	0	0	0	0
Alternaria_lolii	0	0	0	0	0	0	0	0	0	0	0	0
Alternaria_proteae	0	0	0	0	0	0	0	0	0	0	0	0
Amaurodon_viridis	0	0	0.000580371	0.00339871	0	0	0	0	0	0	0	0
Ampelomyces_quisqualis	0	0	0	0	0	0	0	0	0	0	0	0
Amyloporia_sinuosa	0	0	0.000259709	0.00132834	0.000516265	0.00171226	0	0	0	0	0	0
Angustimassarina_acerina	0	0	0	0	0	0	0	0	0	0	0	0
Antrodiella_brasiliensis	0	0	0.020742	0.149572	0	0	0	0	0	0	0	0
Apiotrichum_dehoogii	0	0	0	0	0	0	0	0	0	0	0	0
Aquastroma_magniostiolata	0	0	0.000418704	0.00211702	0.00104206	0.00345611	0	0	0	0	0	0
Ascosphaera_fusiformis	0	0	0	0	0	0	0	0	0	0	0	0
Aurantiporus_fissilis	0	0	0	0	0	0	0	0	0	0	0	0
Blastobotrys_raffinosifermentans	0	0	0	0	0	0	0	0	0	0	0	0
Botrytis_porri	0	0	0	0	0	0	0	0	0	0	0	0
Bryochiton_monascus	0	0	0	0	0	0	0	0	0	0	0.000128724	0.000630616
Bullera_crocea	0	0	0	0	0	0	0	0	0	0	0	0
Burgoa_verzuoliana	0	0	0.000572004	0.00412478	0	0	0	0	0	0	0	0
Caliciopsis_beckhausii	0	0	0	0	0	0	0	0	0	0	0	0
Calocybe_gambosa	0	0	0	0	0	0	0	0	0	0	0	0
Canalisporium_exiguum	0	0	0.000889514	0.00547668	0	0	0	0	0	0	0	0
Candida_maesae	0	0	0	0	0	0	0.000941221	0.0029764	0	0	0	0
Candida_nivariensis	0	0	0.000213414	0.00153895	0	0	0	0	0	0	0	0
Candida_subhashii	0	0	0	0	0	0	0	0	0	0	0	0
Candida_viswanathii	0	0	0	0	0	0	0	0	0	0	0	0
Carestiella_socia	0	0	0	0	0	0	0	0	0	0	0	0
Cataractispora_receptaculorum	0	0	0.00314761	0.0144296	0	0	0	0	0	0	0	0
Catenulostroma_hermanusense	0	0	0	0	0	0	0	0	0	0	0	0
Clematidis_italica	0	0	0	0	0	0	0	0	0	0	0	0
Colacogloea_peniophorae	0	0	0	0	0	0	0.00468154	0.0118563	0	0	0	0
Coleosporium_tussilaginis	0	0	0	0	0	0	0	0	0	0	0	0
Comoclathris_sedi	0	0	0	0	0	0	0	0	0	0	0	0
Comoclathris_spartii	0	0	0	0	0	0	0	0	0	0	0	0
Coprinellus_disseminatus	0	0	0	0	0	0	0	0	0	0	0	0
Coprinellus_radians	0	0	0	0	0	0	0	0	0	0	0	0
Coprinus_bellulus	0	0	0	0	0	0	0	0	0	0	0	0
Cristinia_helvetica	0	0	0	0	0	0	0	0	0	0	0	0
Crocicreas_cyathoideum	0	0	0	0	0	0	0	0	0	0	0	0
Cryptotrichosporon_anacardii	0	0	0.0176993	0.108295	0	0	0	0	0	0	0	0
Curvularia_inaequalis	0	0	0.000262214	0.00189085	0	0	0	0	0	0	0	0
Curvularia_sesuvii	0	0	0.000173414	0.00125051	0.000819776	0.00271889	0	0	0	0	0	0
Cyclaneusma_niveum	0	0	0	0	0	0	0	0	0	0	0	0
Cyphella_digitalis	0	0	0	0	0	0	0.00188244	0.0059528	0	0	0	0
Cyphellophora_reptans	0	0	0.000426829	0.00307791	0	0	0	0	0	0	0	0
Cystobasidiopsis_nirenbergiae	0	0	0.000571766	0.00412306	0	0	0	0	0	0	0	0
Cystobasidium_lysinophilum	0	0	0	0	0	0	0	0	0	0	0	0
Dacrymyces_adpressus	0	0	0	0	0	0	0.00188244	0.0059528	0	0	0	0
Dacryopinax_spathularia	0	0	0.000330653	0.00238437	0.00156309	0.00518417	0	0	0	0	0	0
Dactylaria_mitrata	0	0	0.00132909	0.00958423	0	0	0	0	0	0	0	0
Dichomitus_squalens	0	0	0	0	0	0	0	0	0	0	0	0
Didymella_boeremae	0	0	0	0	0	0	0	0	0	0	0	0
Drechslera_catenaria	0	0	0	0	0	0	0	0	0	0	0	0
Drechslera_nobleae	0	0	0	0	0	0	0	0	0	0	0	0
Drechslera_poae	0	0	0	0	0	0	0	0	0	0	0	0
Endosporium_aviarium	0	0	0	0	0	0	0	0	0	0	0	0
Entyloma_cosmi	0	0	0	0	0	0	0	0	0	0	0	0
Entyloma_polysporum	0	0	0	0	0	0	0	0	0	0	0	0
Eutypa_flavovirens	0	0	0	0	0	0	0	0	0	0	0	0
Eutypa_lata	0	0	0	0	0	0	0	0	0	0	0	0
Eutypa_tetragona	0	0	0	0	0	0	0	0	0	0	0.000287257	0.00140727
Evernia_prunastri	0	0	0	0	0	0	0	0	0	0	0	0
Exophiala_xenobiotica	0	0	0.000114353	0.000824612	0	0	0	0	0	0	0	0
Fibulobasidium_inconspicuum	0	0	0	0	0	0	0	0	0	0	0.000461629	0.00226151
Flagelloscypha_japonica	0	0	0	0	0	0	0	0	0	0	0	0
Fomitopsis_spraguei	0	0	0	0	0	0	0	0	0	0	0	0
Fuscoporia_contigua	0	0	0	0	0	0	0	0	0	0	0.00143629	0.00703634
Fuscoporia_torulosa	0	0	0	0	0	0	0.00507872	0.0160603	0	0	0	0
Ganoderma_resinaceum	0	0	0	0	0	0	0.00047061	0.0014882	0	0	0	0
Gelidatrema_spencermartinsiae	0	0	0	0	0	0	0	0	0	0	0	0
Gymnosporangium_clavariiforme	0	0	0	0	0	0	0	0	0	0	0	0
Halokirschsteiniothelia_maritima	0	0	0	0	0	0	0	0	0	0	0	0
Hanseniaspora_nectarophila	0	0	0	0	0	0	0	0	0	0	0	0
Helicogloea_farinacea	0	0	0.00010921	0.000787524	0.000516265	0.00171226	0	0	0	0	0	0
Heterobasidion_australe	0	0	0	0	0	0	0	0	0	0	0	0
Hormonema_macrosporum	0	0	0	0	0	0	0	0	0	0	0	0
Hortaea_thailandica	0	0	0	0	0	0	0	0	0	0	0	0
Hyalotiella_spartii	0	0	0.00438061	0.0288446	0	0	0	0	0	0	0	0
Hygrocybe_nigrescens	0	0	0.000528173	0.00380871	0	0	0	0	0	0	0	0
Hymenochaete_muroiana	0	0	0.00116977	0.00768934	0	0	0	0	0	0	0.000287257	0.00140727
Hyperphyscia_adglutinata	0	0	0	0	0	0	0	0	0	0	0	0
Hyphodontia_quercina	0	0	0.00171435	0.0123624	0.00810422	0.0268787	0	0	0	0	0	0
Hyphodontia_radula	0	0	0	0	0	0	0	0	0	0	0	0
Hypochnicium_subrigescens	0	0	0.000631132	0.00374299	0	0	0	0	0	0	0	0
Hypogymnia_physodes	0	0	0	0	0	0	0	0	0	0	0	0
Hypoxylon_macrocarpum	0	0	0.000426829	0.00307791	0	0	0	0	0	0	0	0
Hypoxylon_trugodes	0	0	0.000386587	0.00278772	0	0	0	0	0	0	0	0
Irpex_lacteus	0	0	0.00103004	0.00742769	0	0	0	0	0	0	0	0
Kalmanozyma_fusiformata	0	0	0	0	0	0	0	0	0	0	0	0
Kazachstania_hellenica	0	0	0	0	0	0	0	0	0	0	0	0
Kluyveromyces_marxianus	0	0	0	0	0	0	0	0	0	0	0	0
Kockovaella_prillingeri	0	0	0.00046164	0.00332893	0	0	0	0	0	0	0	0
Kondoa_aeria	0	0	0	0	0	0	0	0	0	0	0	0
Kuehneola_uredinis	0	0	0	0	0	0	0	0	0	0	0	0
Lapidomyces_hispanicus	0	0	0	0	0	0	0	0	0	0	0	0
Lentinellus_castoreus	0	0	0	0	0	0	0	0	0	0	0	0
Leucosporidium_fragarium	0	0	0	0	0	0	0	0	0	0	0	0
Leucosporidium_golubevii	0	0	0	0	0	0	0	0	0	0	0	0
Massaria_anomia	0	0	0	0	0	0	0	0	0	0	0	0
Massarina_eburnea	0	0	0	0	0	0	0	0	0	0	0	0
Melampsora_chelidonii_pierotii	0	0	0	0	0	0	0	0	0	0	0	0
Melampsora_epitea	0	0	0	0	0	0	0	0	0	0	0	0
Melampsora_laricis_populina	0	0	0	0	0	0	0	0	0	0	0	0
Melampsoridium_betulinum	0	0	0	0	0	0	0	0	0	0	0	0
Microbotryum_tragopogonis_pratensis	0	0	0	0	0	0	0	0	0	0	0	0
Microdochium_colombiense	0	0	0	0	0	0	0	0	0	0	0	0
Microstroma_juglandis	0	0	0	0	0	0	0	0	0	0	0	0
Millerozyma_koratensis	0	0	0.000469671	0.00269623	0.000521029	0.00172806	0	0	0	0	0	0
Milospium_graphideorum	0	0	0.000260121	0.00187576	0.00122966	0.00407834	0	0	0	0	0	0
Mollisina_uncinata	0	0	0	0	0	0	0	0	0	0	0	0
Monochaetia_monochaeta	0	0	0	0	0	0	0	0	0	0	0	0
Mortierella_indohii	0	0	0	0	0	0	0	0	0	0	0	0
Murilentithecium_clematidis	0	0	0	0	0	0	0	0	0	0	0	0
Murispora_cicognanii	0	0	0	0	0	0	0	0	0	0	0	0
Murispora_hawksworthii	0	0	0	0	0	0	0	0	0	0	0	0
Mycena_oregonensis	0	0	0.00149649	0.0107913	0	0	0	0	0	0	0	0
Mycenella_trachyspora	0	0	0	0	0	0	0	0	0	0	0	0
Mycoacia_uda	0	0	0	0	0	0	0	0	0	0	0	0
Mycosphaerella_handelii	0	0	0	0	0	0	0	0	0	0	0	0
Mycosphaerella_pseudocryptica	0	0	0	0	0	0	0	0	0	0	0	0
Neoascochyta_paspali	0	0	0.000520243	0.00375152	0.00245933	0.00815667	0	0	0	0	0	0
Neocatenulostroma_microsporum	0	0	0	0	0	0	0	0	0	0	0	0
Neohendersonia_kickxii	0	0	0	0	0	0	0	0	0	0	0	0
Neolentinus_cyathiformis	0	0	0	0	0	0	0	0	0	0	0	0
Neostagonospora_elegiae	0	0	0	0	0	0	0	0	0	0	0	0
Ophioceras_aquaticum	0	0	0.00143001	0.0103119	0	0	0	0	0	0	0	0
Paraphoma_fimeti	0	0	0	0	0	0	0	0	0	0	0	0
Parasola_auricoma	0	0	0	0	0	0	0	0	0	0	0	0
Parastagonospora_avenae	0	0	0	0	0	0	0	0	0	0	0	0
Penidiella_drakensbergensis	0	0	0.000359454	0.00259206	0	0	0	0	0	0	0	0
Perusta_inaequalis	0	0	0	0	0	0	0	0	0	0	0	0
Pestalotiopsis_chinensis	0	0	0	0	0	0	0	0	0	0	0	0
Phaeobotryon_cupressi	0	0	0	0	0	0	0	0	0	0	0	0
Phaeococcomyces_mexicanus	0	0	0	0	0	0	0	0	0	0	0	0
Phaeosphaeria_fuckelii	0	0	0	0	0	0	0	0	0	0	0	0
Phaeosphaeria_triglochinicola	0	0	0	0	0	0	0	0	0	0	0	0
Phaeosphaeriopsis_glaucopunctata	0	0	0	0	0	0	0	0	0	0	0	0
Phaeotheca_triangularis	0	0	0.000106707	0.000769476	0	0	0	0	0	0	0	0
Phlebia_brevispora	0	0	0	0	0	0	0.0102698	0.032476	0	0	0	0
Phlebia_tuberculata	0	0	0	0	0	0	0	0	0	0	0	0
Pilidium_concavum	0	0	0	0	0	0	0	0	0	0	0	0
Pithomyces_valparadisiacus	0	0	0	0	0	0	0	0	0	0	0	0
Polyporus_tuberaster	0	0	0	0	0	0	0	0	0	0	0	0
Populocrescentia_forlicesenensis	0	0	0	0	0	0	0	0	0	0	0	0
Porodisculus_pendulus	0	0	0.000966613	0.00697035	0	0	0	0	0	0	0	0
Preussia_africana	0	0	0	0	0	0	0	0	0	0	0	0
Preussia_dubia	0	0	0	0	0	0	0	0	0	0	0	0
Preussia_flanaganii	0	0	0	0	0	0	0	0	0	0	0	0
Psathyrella_fatua	0	0	0	0	0	0	0	0	0	0	0	0
Psathyrella_panaeoloides	0	0	0	0	0	0	0	0	0	0	0	0
Pseudocercospora_norchiensis	0	0	0.000320122	0.00230843	0	0	0	0	0	0	0	0
Pseudoplectania_affinis	0	0	0.00107472	0.00774992	0	0	0	0	0	0	0	0
Puccinia_asparagi	0	0	0	0	0	0	0	0	0	0	0	0
Puccinia_coronati_agrostidis	0	0	0	0	0	0	0	0	0	0	0	0
Puccinia_recondita	0	0	0	0	0	0	0	0	0	0	0	0
Pucciniastrum_epilobii	0	0	0	0	0	0	0	0	0	0	0	0
Pyrenophora_avenae	0	0	0	0	0	0	0	0	0	0	0	0
Rachicladosporium_cboliae	0	0	0.00015794	0.00113892	0.000746625	0.00247628	0	0	0	0	0	0
Radulidium_subulatum	0	0	0	0	0	0	0	0	0	0	0	0
Rhizopus_arrhizus	0	0	0.0012216	0.00880912	0	0	0	0	0	0	0	0
Rhodotorula_babjevae	0	0	0	0	0	0	0	0	0	0	0	0
Rhodotorula_ingeniosa	0	0	0	0	0	0	0	0	0	0	0	0
Saccharomycopsis_selenospora	0	0	0.000808442	0.00472322	0.000819776	0.00271889	0	0	0	0	0	0
Sampaiozyma_vanillica	0	0	0	0	0	0	0	0	0	0	0	0
Schizophyllum_amplum	0	0	0	0	0	0	0	0	0	0	0	0
Septobasidium_alni	0	0	0	0	0	0	0	0	0	0	0	0
Septobasidium_michelianum	0	0	0	0	0	0	0	0	0	0	0	0
Septoria_arundinacea	0	0	0.000300998	0.00217053	0	0	0	0	0	0	0	0
Septoriella_hirta	0	0	0	0	0	0	0	0	0	0	0	0
Sirobasidium_brefeldianum	0	0	0	0	0	0	0	0	0	0	0	0
Sistotrema_sernanderi	0	0	0	0	0	0	0	0	0	0	0	0
Soloacrosporiella_acaciae	0	0	0	0	0	0	0	0	0	0	0	0
Sphaerellopsis_macroconidialis	0	0	0	0	0	0	0	0	0	0	0	0
Stemphylium_loti	0	0	0	0	0	0	0	0	0	0	0	0
Stereum_hirsutum	0	0	0	0	0	0	0	0	0	0	0	0
Stigmina_carpophila	0	0	0	0	0	0	0	0	0	0	0	0
Symmetrospora_foliicola	0	0	0	0	0	0	0	0	0	0	0	0
Taphrina_deformans	0	0	0	0	0	0	0	0	0	0	0	0
Taphrina_kruchii	0	0	0	0	0	0	0	0	0	0	0	0
Tetragoniomyces_uliginosus	0	0	0	0	0	0	0	0	0	0	0	0
Tilletia_puccinelliae	0	0	0	0	0	0	0	0	0	0	0	0
Tilletiopsis_washingtonensis	0	0	0	0	0	0	0	0	0	0	0	0
Trametes_cubensis	0	0	0.000426829	0.00307791	0	0	0.000941221	0.0029764	0	0	0	0
Trametes_trogii	0	0	0	0	0	0	0	0	0	0	0	0
Trametes_versicolor	0	0	0	0	0	0	0	0	0	0	0	0
Tranzschelia_discolor	0	0	0	0	0	0	0	0	0	0	0	0
Tremella_haematommatis	0	0	0	0	0	0	0	0	0	0	0	0
Tremella_moriformis	0	0	0	0	0	0	0	0	0	0	0	0
Tremella_phaeophysciae	0	0	0	0	0	0	0	0	0	0	0	0
Trichaptum_abietinum	0	0	0	0	0	0	0	0	0	0	0	0
Truncatella_angustata	0	0	0	0	0	0	0	0	0	0	0	0
Truncatella_spadicea	0	0	0.000953778	0.00687779	0.00450877	0.0149539	0	0	0	0	0	0
Tubaria_conspersa	0	0	0	0	0	0	0	0	0	0	0	0
Udeniomyces_pyricola	0	0	0	0	0	0	0	0	0	0	0	0
Uromyces_pisi_sativi	0	0	0.000264086	0.00190435	0	0	0	0	0	0	0	0
Ustilago_hordei	0	0	0	0	0	0	0	0	0	0	0	0
Ustilago_maydis	0	0	0	0	0	0	0	0	0	0	0	0
Venturia_minuta	0	0	0	0	0	0	0	0	0	0	0	0
Venturia_populina	0	0	0	0	0	0	0	0	0	0	0	0
Vishniacozyma_globispora	0	0	0	0	0	0	0	0	0	0	0	0
Vuilleminia_comedens	0	0	0	0	0	0	0	0	0	0	0	0
Vuilleminia_cystidiata	0	0	0	0	0	0	0	0	0	0	0	0
Wallemia_sebi	0	0	0.000884471	0.00451169	0	0	0	0	0	0	0	0
Wolfiporia_dilatohypha	0	0	0	0	0	0	0	0	0	0	0	0
Xanthoria_coomae	0	0	0	0	0	0	0	0	0	0	0	0
Xylodon_erastii	0	0	0	0	0	0	0	0	0	0	0	0
Xylodon_nespori	0	0	0	0	0	0	0	0	0	0	0	0
Yamadazyma_mexicana	0	0	0.000262214	0.00189085	0	0	0	0	0	0	0	0
Yunzhangia_sonckii	0	0	0	0	0	0	0	0	0	0	0	0
Zalerion_arboricola	0	0	0	0	0	0	0	0	0	0	0	0
Zygosaccharomyces_bailii	0	0	0	0	0	0	0	0	0	0	0	0
Zymoseptoria_brevis	0	0	0	0	0	0	0	0	0	0	0	0
Zymoseptoria_halophila	0	0	0	0	0	0	0	0	0	0	0	0
