# Supplementary material for: Terroir Is the Main Driver of the Epiphytic Bacterial and Fungal Communities of Mango Carposphere in Reunion Island
Source: Front Microbiol. 2021 Jan 20;11:619226. doi: 10.3389/fmicb.2020.619226 (PMC7874004; doi:10.3389/fmicb.2020.619226)
Supplement: Supplementary Data 6 — The relative abundance of bacterial (16S) composition in terroirs, cultivars and at the fruit scale. Average (Mean) of relative abundance (%) at phylum, class, order, family, genus and species level were calculated and presented with standard deviation (SD) in samples according to regions, cultivars, and fruit parts. [file Table_6.XLSX]

## Sheet: Phylum
	Plot				Cultivars				Fruit parts
	St-Pierre (Mean ± SD)		St-Gilles (Mean ± SD)		Cogshall (Mean ± SD)		José (Mean ± SD)		PE (Mean ± SD)		SE (Mean ± SD)
Phylum	Mean	SD	Mean	SD	Mean	SD	Mean	SD	Mean	SD	Mean	SD
Proteobacteria	78.9855	12.3719	88.2513	6.54702	90.7804	3.78197	69.6727	8.1761	83.9861	12.9793	86.7303	9.93714
Actinobacteria	9.90468	6.59666	5.49653	3.83746	4.08393	1.75452	12.9794	3.66892	7.30047	6.13417	6.70412	6.66446
Firmicutes	2.87543	2.98172	2.30788	2.65849	2.80513	2.36493	6.41984	3.45641	1.68951	2.14375	1.62813	1.83909
Bacteroidetes	5.49757	6.03568	2.19405	4.15329	0.92166	0.835191	5.78923	3.73238	5.91615	10.0531	2.95542	4.04437
Cyanobacteria	0.598904	1.46409	0.261379	0.489563	0.348254	0.762003	1.63877	2.6104	0.162367	0.321681	0.166081	0.237429
Acidobacteria	0.415489	0.44276	0.37755	0.379807	0.283839	0.364875	0.982008	0.366832	0.252284	0.243092	0.478527	0.61914
Planctomycetes	0.520534	0.678802	0.424107	0.505443	0.200738	0.33552	0.641954	0.356837	0.221756	0.27616	0.638048	0.941509
Patescibacteria	0.0812834	0.171431	0.0494269	0.140501	0.115133	0.28966	0.0191538	0.0605695	0.0120879	0.0263659	0.0137467	0.0207878
Chloroflexi	0.15682	0.231629	0.203399	0.25034	0.111036	0.129657	0.326051	0.305162	0.0944796	0.14717	0.223069	0.34962
Verrucomicrobia	0.355568	0.594577	0.154296	0.177019	0.0859019	0.141438	0.241031	0.232907	0.0755961	0.0870252	0.13054	0.16988
Chlamydiae	0.0633628	0.116317	0.0585534	0.055031	0.0667328	0.0659377	0.132481	0.150219	0.0778737	0.190563	0.0853616	0.102909
Armatimonadetes	0.11077	0.203263	0.0568451	0.0892026	0.0566002	0.125492	0.268016	0.249011	0.0676806	0.0988084	0.0757422	0.101219
Fusobacteria	0.0270093	0.0902346	0.0232011	0.074298	0.0489038	0.108396	0.0132583	0.0288511	0.0278941	0.0814596	0.00145393	0.00592577
Gemmatimonadetes	0.187884	0.62839	0.0710821	0.097543	0.0469418	0.0660023	0.298812	0.172997	0.0364798	0.0463555	0.0969282	0.144938
Dependentiae	0.00955383	0.0303554	0.00746002	0.0351356	0.0248634	0.0735846	0.0243668	0.0606435	0.00155682	0.00762682	0.00284042	0.00595659
Deinococcus_Thermus	0.182892	0.164373	0.0250328	0.0496886	0.0149105	0.0231323	0.280181	0.290175	0.0129632	0.030588	0.0235448	0.042014
Entotheonellaeota	0	0	0.00864099	0.029692	0.00409316	0.0135755	0	0	0.00132138	0.00502832	0.00331549	0.0144695
Tenericutes	0	0	0.000193119	0.0013926	0.000912925	0.00302783	0	0	0	0	0	0
Nitrospirae	0.0126345	0.0681812	0.0181243	0.0427682	0	0	0.254387	0.240349	0.060117	0.103748	0.034929	0.103588
Spirochaetes	0.00707387	0.0157404	0.00272272	0.00936911	0	0	0.0121755	0.0230699	0.00203542	0.00618657	0.0073508	0.0245101
Epsilonbacteraeota	0.00478167	0.0208293	0.0067406	0.0231155	0	0	0.0061212	0.0193569	0	0	0	0
Fibrobacteres	0.00198728	0.0120882	0.000114523	0.00082584	0	0	0	0	0.000622634	0.00305027	0	0
Synergistetes	0.000288719	0.00175621	0.00025566	0.00184359	0	0	0	0	0.00065684	0.00321785	0	0
Hydrogenedentes	0	0	0.001132	0.00734548	0	0	0	0	0	0	0.000535733	0.00262455
Halanaerobiaeota	0	0	0	0	0	0	0	0	0	0	0	0
Lentisphaerae	0	0	0	0	0	0	0	0	0	0	0	0
Deferribacteres	0	0	0	0	0	0	0	0	0	0	0	0

## Sheet: Class
	Plot				Cultivars				Fruit parts
	St-Pierre (Mean ± SD)		St-Gilles (Mean ± SD)		Cogshall (Mean ± SD)		José (Mean ± SD)		PE (Mean ± SD)		SE (Mean ± SD)
Class	Mean	SD	Mean	SD	Mean	SD	Mean	SD	Mean	SD	Mean	SD
Gammaproteobacteria	62.5292	19.0118	78.6948	12.452	83.8403	8.91707	54.2038	15.4636	76.5952	20.0188	77.1694	15.9194
Alphaproteobacteria	15.6588	8.25812	9.09314	9.9147	6.66918	6.31131	14.6871	7.69662	9.65863	11.5244	6.62536	5.06401
Actinobacteria	9.44321	6.2041	5.06401	3.6128	3.89167	1.70943	12.409	3.5025	6.16772	6.14908	6.98439	5.99428
Bacteroidia	5.48599	6.03706	2.18868	4.15178	0.920294	0.835876	5.78626	3.73441	2.93512	4.03913	5.91444	10.0536
Bacilli	2.40631	2.54792	2.07817	2.64254	2.52011	2.29994	5.31896	3.52718	1.51213	1.81688	1.44377	1.78646
Deltaproteobacteria	0.79747	0.748565	0.463318	0.503533	0.270914	0.329984	0.781829	0.643558	0.476512	0.588617	0.191298	0.206973
Oxyphotobacteria	0.598904	1.46409	0.261379	0.489563	0.348254	0.762003	1.63877	2.6104	0.166081	0.237429	0.162367	0.321681
Clostridia	0.370073	0.41747	0.195892	0.254705	0.243078	0.323332	1.028	0.942429	0.0987961	0.1276	0.178837	0.310096
Verrucomicrobiae	0.355568	0.594577	0.154296	0.177019	0.0859019	0.141438	0.241031	0.232907	0.13054	0.16988	0.0755961	0.0870252
Planctomycetacia	0.33636	0.493679	0.234731	0.27203	0.0759928	0.0993347	0.464968	0.393966	0.44244	0.706053	0.135629	0.157581
Thermoleophilia	0.31177	0.414783	0.342911	0.385576	0.147509	0.130403	0.41525	0.296306	0.452509	0.682983	0.250226	0.353975
Acidobacteriia	0.288245	0.301207	0.237313	0.250012	0.210208	0.31765	0.805832	0.344127	0.338224	0.45105	0.195887	0.18199
Phycisphaerae	0.184174	0.273562	0.189376	0.270429	0.124745	0.239507	0.176986	0.147801	0.195607	0.351616	0.0861266	0.155238
Gemmatimonadetes	0.183115	0.628532	0.0633909	0.095337	0.041887	0.0677172	0.241723	0.176916	0.0867968	0.134408	0.0321506	0.0441023
Deinococci	0.182892	0.164373	0.0250328	0.0496886	0.0149105	0.0231323	0.280181	0.290175	0.0235448	0.042014	0.0129632	0.030588
Chloroflexia	0.120517	0.184404	0.166638	0.197022	0.105979	0.129102	0.300607	0.285314	0.176422	0.28207	0.0762438	0.118188
Fimbriimonadia	0.106992	0.203372	0.054503	0.0882287	0.0566002	0.125492	0.260378	0.239888	0.0687658	0.0935924	0.0676806	0.0988084
Acidimicrobiia	0.104954	0.189605	0.0609204	0.106	0.0169018	0.0225805	0.042956	0.0690607	0.0413208	0.065872	0.0417853	0.0814234
Saccharimonadia	0.0812834	0.171431	0.0494269	0.140501	0.115133	0.28966	0.0191538	0.0605695	0.0137467	0.0207878	0.0120879	0.0263659
Negativicutes	0.0804583	0.165671	0.0314852	0.0549818	0.0419341	0.0670743	0.0258592	0.0546122	0.0149422	0.0223562	0.0638299	0.144363
Blastocatellia_(Subgroup_4_	0.0802997	0.135664	0.0732869	0.107552	0.033407	0.0772314	0.114117	0.161476	0.0824747	0.131373	0.0278632	0.0530506
Chlamydiae	0.0633628	0.116317	0.0585534	0.055031	0.0667328	0.0659377	0.132481	0.150219	0.0853616	0.102909	0.0778737	0.190563
Thermoanaerobaculia	0.0333094	0.155318	0.0445501	0.0738133	0.0178266	0.0412227	0.00720196	0.019763	0.0273169	0.0620512	0.0105876	0.0341983
Rubrobacteria	0.0318152	0.073945	0.0182358	0.0248439	0.0112772	0.0153189	0.0995091	0.0864396	0.0371156	0.059673	0.0180351	0.0323139
Fusobacteriia	0.0270093	0.0902346	0.0232011	0.074298	0.0489038	0.108396	0.0132583	0.0288511	0.00145393	0.00592577	0.0278941	0.0814596
Anaerolineae	0.0227107	0.0827292	0.0354415	0.067599	0.00505753	0.00919165	0.0254441	0.0441795	0.0433684	0.0848404	0.0162241	0.0362869
Erysipelotrichia	0.0185908	0.0477211	0.00233426	0.0083855	0	0	0.0470152	0.0833291	0.002267	0.00798247	0.00306939	0.00920374
Ktedonobacteria	0.0135931	0.0320696	0.00131911	0.00951225	0	0	0	0	0.00327826	0.0160601	0.00201169	0.00985525
Coriobacteriia	0.0129328	0.0521506	0.0100708	0.0326719	0.0165805	0.0521715	0.00963979	0.0210341	0.00260513	0.0061992	0.00145162	0.00572644
Nitrospira	0.0126345	0.0681812	0.0181243	0.0427682	0	0	0.254387	0.240349	0.034929	0.103588	0.060117	0.103748
Rhodothermia	0.0115821	0.042923	0.00537343	0.0196323	0.00136587	0.00308489	0.00296887	0.00667045	0.0203044	0.0821606	0.00171317	0.00494479
Holophagae	0.0114362	0.0255831	0.00381271	0.0104822	0.00928923	0.016318	0.0539398	0.0565957	0.00783519	0.0210147	0.0150369	0.044314
Babeliae	0.00955383	0.0303554	0.00746002	0.0351356	0.0248634	0.0735846	0.0243668	0.0606435	0.00284042	0.00595659	0.00155682	0.00762682
Campylobacteria	0.00478167	0.0208293	0.0067406	0.0231155	0	0	0.0061212	0.0193569	0	0	0	0
Leptospirae	0.00477545	0.0129004	0.0017805	0.00671093	0	0	0.00521047	0.0113028	0.00297902	0.00976596	0.0011403	0.00558632
Longimicrobia	0.00476903	0.0200729	0.0076912	0.0163947	0.00505486	0.0136311	0.0570892	0.0836299	0.0101314	0.0234443	0.00432926	0.00902391
Chthonomonadetes	0.00377781	0.0130632	0.00234208	0.0114875	0	0	0.00763767	0.0241524	0.00697639	0.0190579	0	0
Spirochaetia	0.00229842	0.00836351	0.000942223	0.00679447	0	0	0.006965	0.0220253	0.00437178	0.0177858	0.00089512	0.00303263
Subgroup_6	0.00219879	0.00644452	0.0185871	0.0316403	0.0131083	0.0247533	0.000917263	0.00290064	0.0226764	0.0448703	0.00291018	0.00728316
Fibrobacteria	0.00198728	0.0120882	0.000114523	0.00082584	0	0	0	0	0	0	0.000622634	0.00305027
Synergistia	0.000288719	0.00175621	0.00025566	0.00184359	0	0	0	0	0	0	0.00065684	0.00321785
Deferribacteres	0	0	0	0	0	0	0	0	0	0	0	0
Entotheonellia	0	0	0.00864099	0.029692	0.00409316	0.0135755	0	0	0.00331549	0.0144695	0.00132138	0.00502832
Halanaerobiia	0	0	0	0	0	0	0	0	0	0	0	0
Hydrogenedentia	0	0	0.001132	0.00734548	0	0	0	0	0.000535733	0.00262455	0	0
Lentisphaeria	0	0	0	0	0	0	0	0	0	0	0	0
Limnochordia	0	0	0	0	0	0	0	0	0	0	0	0
Mollicutes	0	0	0.000193119	0.0013926	0.000912925	0.00302783	0	0	0	0	0	0
Nitriliruptoria	0	0	0.000382817	0.00194534	0	0	0.0030292	0.00697936	0.00284652	0.013945	0.00457661	0.0141997

## Sheet: Order
	Plot				Cultivars				Fruit parts
	St-Pierre (Mean ± SD)		St-Gilles (Mean ± SD)		Cogshall (Mean ± SD)		José (Mean ± SD)		Cogshall (PE) (Mean ± SD)		Cogshall (SE) (Mean ± SD)
Order	Mean	SD	Mean	SD	Mean	SD	Mean	SD	Mean	SD	Mean	SD
Betaproteobacteriales	51.7861	23.3932	71.8701	15.8158	75.1542	9.24952	38.5044	19.5791	64.1529	23.5869	55.194	25.6274
Rhizobiales	7.03976	4.63493	3.62916	3.0903	3.23762	2.9737	5.96581	4.51242	4.86076	6.66094	2.09565	1.68632
Micrococcales	5.70006	4.25541	1.97534	2.93947	1.53358	1.1518	5.68454	2.33998	2.46041	3.92821	4.77536	5.34043
Enterobacteriales	4.95796	10.2831	4.64698	6.29676	6.12658	2.55612	10.0545	10.6551	3.7232	4.24905	7.76394	15.9515
Sphingomonadales	4.71952	3.72327	3.25864	9.25934	1.81359	2.92189	5.39976	1.82928	2.65167	3.45539	3.52612	3.6989
Pseudomonadales	4.14463	4.71603	1.32208	1.86596	1.60191	2.00819	4.35812	2.49317	7.94796	20.7964	12.8909	19.6569
Cytophagales	3.32383	4.22306	0.543905	0.602931	0.256566	0.295596	2.035	2.30962	1.62748	3.98676	0.75704	0.823682
Acetobacterales	2.52443	4.21295	1.62163	2.54925	1.24413	0.699961	1.87324	1.37145	1.45924	2.28634	0.626554	0.621688
Bacillales	1.48864	1.83359	1.31373	1.78724	1.26716	1.12752	3.55099	3.67043	0.976127	1.05435	1.00027	1.17653
Flavobacteriales	1.2907	4.68323	1.02393	4.02491	0.130951	0.184924	2.04793	2.67469	0.68057	1.27124	4.27813	9.41912
Corynebacteriales	0.922772	1.27106	0.775642	0.672413	0.790645	0.7349	1.92308	1.32371	0.69426	0.786577	0.506528	0.48626
Lactobacillales	0.917671	1.24013	0.764442	1.25445	1.25295	1.8361	1.76797	1.45451	0.536002	0.857243	0.443496	0.898622
Diplorickettsiales	0.874352	3.55716	0.00981309	0.023027	0.000790858	0.00262298	0.0525108	0.0775473	0.00729	0.0165513	0.573816	2.7924
Propionibacteriales	0.671858	0.685776	0.5781	0.420989	0.450295	0.262449	1.18785	0.471229	0.626941	0.665506	0.39285	0.412926
Kineosporiales	0.644211	0.774577	0.294755	0.404283	0.234129	0.208102	0.856814	0.58504	0.324711	0.475873	0.272158	0.285123
Nostocales	0.598904	1.46409	0.261379	0.489563	0.348254	0.762003	1.63469	2.59868	0.164975	0.238007	0.161015	0.321963
Myxococcales	0.529043	0.634715	0.38303	0.451752	0.219871	0.321593	0.569432	0.513235	0.395417	0.521507	0.142718	0.183914
Frankiales	0.481883	0.65746	0.226132	0.240443	0.128743	0.10931	1.01537	0.554792	0.269253	0.281655	0.229769	0.242561
Rickettsiales	0.462246	1.86979	0.0215675	0.0607442	0.00836453	0.0187603	0.0980907	0.114697	0.0271068	0.0393406	0.0321233	0.0587886
Pseudonocardiales	0.453064	0.521656	0.384326	0.351738	0.168721	0.153445	0.610526	0.498746	0.505974	0.613343	0.3025	0.457582
Chitinophagales	0.44152	0.466686	0.380239	0.318268	0.288069	0.218021	0.569935	0.419976	0.461998	0.512934	0.264391	0.462687
Micromonosporales	0.424847	0.533035	0.620365	0.821899	0.484979	0.775707	0.782529	0.582835	1.00409	1.59711	0.332597	0.468384
Xanthomonadales	0.424806	0.542342	0.336513	0.33826	0.213059	0.143402	0.524151	0.252671	0.314153	0.306281	0.431911	0.987451
Clostridiales	0.370073	0.41747	0.195892	0.254705	0.243078	0.323332	1.028	0.942429	0.0987961	0.1276	0.178837	0.310096
Caulobacterales	0.347821	0.364601	0.26558	0.210142	0.208932	0.210936	0.421512	0.237518	0.252853	0.284174	0.123734	0.146939
Sphingobacteriales	0.346194	0.601218	0.180431	0.206174	0.175892	0.216923	0.789546	0.77295	0.148668	0.172184	0.567832	1.05395
Rhodobacterales	0.304648	0.466767	0.107985	0.11062	0.0971214	0.0894668	0.334949	0.378399	0.175893	0.238571	0.0775336	0.110067
Solirubrobacterales	0.283597	0.373894	0.329893	0.373985	0.143913	0.131635	0.351586	0.262899	0.429051	0.645877	0.216901	0.332948
Acidobacteriales	0.212786	0.23545	0.0690783	0.144066	0.12565	0.283054	0.45181	0.35873	0.115067	0.217688	0.105649	0.140645
Chthoniobacterales	0.206877	0.376261	0.0809152	0.117448	0.0695565	0.134503	0.154603	0.157717	0.0684996	0.0990838	0.0324859	0.0510361
Gemmatimonadales	0.183115	0.628532	0.0633909	0.095337	0.041887	0.0677172	0.241723	0.176916	0.0867968	0.134408	0.0321506	0.0441023
Deinococcales	0.182892	0.164373	0.0250328	0.0496886	0.0149105	0.0231323	0.280181	0.290175	0.0235448	0.042014	0.0129632	0.030588
Bdellovibrionales	0.180578	0.285353	0.0388929	0.123728	0.0175904	0.0212971	0.046649	0.0770265	0.0469337	0.147168	0.0209542	0.0405781
Tepidisphaerales	0.15086	0.201715	0.173183	0.252427	0.124745	0.239507	0.153734	0.124291	0.174031	0.329444	0.0722271	0.12579
Isosphaerales	0.126978	0.223074	0.0366585	0.0508141	0.0243846	0.0516346	0.142606	0.233003	0.0472329	0.0826111	0.0386996	0.0543082
Gemmatales	0.121034	0.213709	0.0685919	0.10402	0.0109031	0.0153753	0.239999	0.289303	0.131161	0.208433	0.034924	0.0514046
Oceanospirillales	0.114931	0.502439	0.0308492	0.0572774	0.00109428	0.00244088	0.0943085	0.189309	0.0246412	0.0525527	0.0227997	0.0450893
Fimbriimonadales	0.106992	0.203372	0.054503	0.0882287	0.0566002	0.125492	0.260378	0.239888	0.0687658	0.0935924	0.0676806	0.0988084
Microtrichales	0.104954	0.189605	0.0609204	0.106	0.0169018	0.0225805	0.042956	0.0690607	0.0413208	0.065872	0.0417853	0.0814234
Bacteroidales	0.0837452	0.238704	0.0601791	0.175351	0.0688163	0.104081	0.343849	0.563239	0.0163982	0.0213078	0.0470506	0.0929257
Pasteurellales	0.0820626	0.230294	0.0318374	0.0807016	0.0187772	0.0262461	0.0309139	0.0543737	0.025992	0.0395558	0.0883934	0.313192
Saccharimonadales	0.0812834	0.171431	0.0494269	0.140501	0.115133	0.28966	0.0191538	0.0605695	0.0137467	0.0207878	0.0120879	0.0263659
Selenomonadales	0.0804583	0.165671	0.0314852	0.0549818	0.0419341	0.0670743	0.0258592	0.0546122	0.0149422	0.0223562	0.0638299	0.144363
Solibacterales	0.0754592	0.135953	0.168235	0.214912	0.0845588	0.108509	0.354022	0.217219	0.223157	0.352974	0.0902374	0.118293
Streptomycetales	0.0749532	0.212804	0.1487	0.260928	0.0451859	0.0377261	0.150424	0.121351	0.241033	0.350003	0.0748693	0.123951
Pedosphaerales	0.0746843	0.329806	0.02681	0.0518292	0.00519035	0.0135215	0.0200104	0.0291004	0.0188846	0.0469609	0.0140285	0.0250783
Oligoflexales	0.0696236	0.11758	0.0380091	0.0448328	0.0307831	0.0216631	0.124977	0.221031	0.0266141	0.0375592	0.0253377	0.0419034
Pirellulales	0.0658248	0.132769	0.099921	0.173011	0.0156434	0.0223513	0.0814452	0.135325	0.198597	0.321304	0.0492292	0.0941978
Chlamydiales	0.0633628	0.116317	0.0585534	0.055031	0.0667328	0.0659377	0.132481	0.150219	0.0853616	0.102909	0.0778737	0.190563
Blastocatellales	0.0588639	0.105744	0.0558965	0.0871752	0.0286542	0.0759505	0.0782957	0.101696	0.0483908	0.0736749	0.0150763	0.0272637
Chloroflexales	0.0563553	0.112988	0.0639982	0.0983897	0.0553011	0.106523	0.0522377	0.0857801	0.0806135	0.142626	0.0135142	0.0235291
Caedibacterales	0.052884	0.144548	0.00721414	0.0318156	0.0137408	0.0455731	0.0020404	0.00645231	0.000368145	0.00180354	0.00280065	0.0137203
Cellvibrionales	0.0447833	0.175412	0.0309622	0.0848191	0.00438408	0.0099189	0.0910363	0.221146	0.0820719	0.208839	0.0196753	0.0440623
Actinomycetales	0.0371795	0.0746941	0.0305733	0.0611539	0.0433983	0.11191	0.0688307	0.0922009	0.0179524	0.0317707	0.0913339	0.285756
Azospirillales	0.036891	0.0839448	0.0660715	0.0972858	0.0162919	0.0202583	0.0883479	0.10194	0.0800854	0.138408	0.0321188	0.070656
Verrucomicrobiales	0.0368705	0.0822555	0.0201453	0.0470453	0.00247176	0.00575646	0.0658378	0.113892	0.0145552	0.0351245	0.00901575	0.0186392
Opitutales	0.0363374	0.13321	0.0264259	0.0478319	0.00868327	0.0121206	0.000580417	0.00183544	0.0275412	0.0548695	0.0180598	0.0428501
Thermomicrobiales	0.0357344	0.0601979	0.0592889	0.074837	0.0236154	0.024189	0.131201	0.164988	0.0665492	0.0999365	0.0417149	0.0703226
Phycisphaerales	0.0333143	0.143276	0.0161937	0.0392719	0	0	0.0232518	0.0498406	0.021576	0.0449433	0.0138994	0.0517785
Thermoanaerobaculales	0.0333094	0.155318	0.0445501	0.0738133	0.0178266	0.0412227	0.00720196	0.019763	0.0273169	0.0620512	0.0105876	0.0341983
Reyranellales	0.0330783	0.107153	0.017087	0.0263591	0	0	0.191709	0.206024	0.0193668	0.0349999	0.0691329	0.151405
Micropepsales	0.0321657	0.159325	0.00722057	0.0222845	0.000720129	0.0023884	0.0110693	0.0285897	0.00776333	0.0255921	0.00364396	0.00966853
Rubrobacterales	0.0318152	0.073945	0.0182358	0.0248439	0.0112772	0.0153189	0.0995091	0.0864396	0.0371156	0.059673	0.0180351	0.0323139
Tistrellales	0.0313914	0.0724562	0.0276748	0.0510858	0.00762263	0.0121793	0.0559362	0.0720176	0.0541061	0.0879671	0.0212781	0.030672
Streptosporangiales	0.0296548	0.124823	0.0245973	0.0623324	0.00732493	0.0192916	0.0990659	0.127258	0.0208842	0.051188	0.00469097	0.0110487
Micavibrionales	0.0294464	0.0911345	0.00104961	0.00513503	0.000790858	0.00262298	0	0	0.000632559	0.00309889	0	0
Gammaproteobacteria_Incertae_Sedis	0.0292486	0.0724069	0.0678139	0.108815	0.00385786	0.00728733	0.0642564	0.0824682	0.138941	0.249638	0.0557166	0.120348
Kallotenuales	0.0284269	0.0828183	0.0433513	0.0794731	0.0270621	0.037663	0.117168	0.173123	0.0292592	0.057399	0.0210147	0.0589941
Gaiellales	0.0281727	0.0670939	0.0130175	0.0322071	0.00359518	0.00959555	0.0636639	0.0696349	0.0234587	0.0443276	0.0333249	0.0618845
Fusobacteriales	0.0270093	0.0902346	0.0232011	0.074298	0.0489038	0.108396	0.0132583	0.0288511	0.00145393	0.00592577	0.0278941	0.0814596
Steroidobacterales	0.0259891	0.0632269	0.156517	0.221862	0.0557749	0.123527	0.0811022	0.0731832	0.136797	0.23664	0.0683687	0.148144
Legionellales	0.0232036	0.0584346	0.0271707	0.0645456	0.00983004	0.0175293	0.0378487	0.0557055	0.0128279	0.0269847	0.000492107	0.00241082
Planctomycetales	0.0225226	0.0811895	0.0295593	0.0576185	0.0250618	0.0346188	0.000917263	0.00290064	0.0654492	0.210551	0.0127766	0.0334275
Pyrinomonadales	0.0214358	0.0425477	0.0173904	0.0376289	0.00475283	0.0113824	0.035821	0.0652381	0.0340839	0.0659296	0.0127869	0.0275965
Erysipelotrichales	0.0185908	0.0477211	0.00233426	0.0083855	0	0	0.0470152	0.0833291	0.002267	0.00798247	0.00306939	0.00920374
Desulfarculales	0.0174049	0.105101	0.00277825	0.0113217	0.00267013	0.00885583	0.00152753	0.00483049	0.00754719	0.018214	0.00228784	0.00853587
Ktedonobacterales	0.0135931	0.0320696	0.00131911	0.00951225	0	0	0	0	0.00327826	0.0160601	0.00201169	0.00985525
Coriobacteriales	0.0129328	0.0521506	0.0100708	0.0326719	0.0165805	0.0521715	0.00963979	0.0210341	0.00260513	0.0061992	0.00145162	0.00572644
Nitrospirales	0.0126345	0.0681812	0.0181243	0.0427682	0	0	0.254387	0.240349	0.034929	0.103588	0.060117	0.103748
SBR1031	0.0120083	0.0693992	0.0103171	0.0204752	0.00115002	0.00381419	0.00394646	0.00834552	0.0211695	0.0387854	0.0094044	0.0234094
Rhodothermales	0.0115821	0.042923	0.00537343	0.0196323	0.00136587	0.00308489	0.00296887	0.00667045	0.0203044	0.0821606	0.00171317	0.00494479
Holophagales	0.0114362	0.0255831	0.00381271	0.0104822	0.00928923	0.016318	0.0539398	0.0565957	0.00783519	0.0210147	0.0150369	0.044314
Rhodospirillales	0.0102203	0.033108	0.0119803	0.0309404	0.00336365	0.00757741	0.184576	0.576546	0.00220029	0.00907785	0.00356391	0.00896764
Salinisphaerales	0.0101012	0.0291972	0.00559505	0.0204553	0.000511645	0.00169693	0.00458631	0.0145032	0.00349079	0.00821713	0.00315054	0.0107984
Paracaedibacterales	0.0095734	0.0231662	0.000648301	0.00467497	0	0	0.00458631	0.0145032	0.00164729	0.00684007	0.000223522	0.00109503
Babeliales	0.00955383	0.0303554	0.00746002	0.0351356	0.0248634	0.0735846	0.0243668	0.0606435	0.00284042	0.00595659	0.00155682	0.00762682
Caldilineales	0.00824116	0.0344431	0.021052	0.0542922	0.00311665	0.00693506	0.0214977	0.0438307	0.0111825	0.0282207	0.00492133	0.011995
Dongiales	0.00771279	0.0249368	0.0324229	0.0582037	0.00445677	0.0104135	0.0162517	0.0513923	0.0306628	0.0629288	0.00809582	0.0116564
Holosporales	0.00687908	0.0261099	0.00344376	0.0104329	0	0	0.0115219	0.0364356	0.00329786	0.0161562	0.000276194	0.00135307
Orbales	0.00531045	0.0245216	0.00265133	0.0172799	0	0	0.187032	0.444999	0.000267867	0.00131227	0.043435	0.140034
Campylobacterales	0.00478167	0.0208293	0.0067406	0.0231155	0	0	0.0061212	0.0193569	0	0	0	0
Leptospirales	0.00477545	0.0129004	0.0017805	0.00671093	0	0	0.00521047	0.0113028	0.00297902	0.00976596	0.0011403	0.00558632
Longimicrobiales	0.00476903	0.0200729	0.0076912	0.0163947	0.00505486	0.0136311	0.0570892	0.0836299	0.0101314	0.0234443	0.00432926	0.00902391
Sneathiellales	0.00462897	0.0281569	0.00319966	0.00934216	0.00345006	0.0114426	0	0	0.00184399	0.00737519	0	0
Chthonomonadales	0.00377781	0.0130632	0.00234208	0.0114875	0	0	0.00763767	0.0241524	0.00697639	0.0190579	0	0
Rhodovibrionales	0.00355078	0.0132196	0	0	0	0	0.0115219	0.0364356	0.000552975	0.00270901	0	0
Bifidobacteriales	0.00273031	0.0103023	0.00547685	0.0296487	0.00466111	0.0154591	0.03001	0.0914851	0.00221343	0.00908809	0.00173723	0.00432253
Coxiellales	0.00267575	0.0150348	0.000832619	0.00451947	0	0	0	0	0.00109929	0.00538539	0	0
Anaerolineales	0.00246124	0.00868634	0.000380156	0.00193361	0.000790858	0.00262298	0	0	0.00968618	0.0411315	0	0
Aeromonadales	0.00241263	0.00949367	0.0212225	0.117884	0.0935732	0.251514	0.0270803	0.0856353	0.00289468	0.0124464	0.00604394	0.0172689
Spirochaetales	0.00229842	0.00836351	0.000942223	0.00679447	0	0	0.006965	0.0220253	0.00437178	0.0177858	0.00089512	0.00303263
Unknown_Order	0.00219879	0.00644452	0.0185871	0.0316403	0.0131083	0.0247533	0.000917263	0.00290064	0.0226764	0.0448703	0.00291018	0.00728316
Fibrobacterales	0.00198728	0.0120882	0.000114523	0.00082584	0	0	0	0	0	0	0.000622634	0.00305027
Elsterales	0.00136047	0.00827539	0.00506386	0.0348238	0	0	0	0	0	0	0	0
Desulfovibrionales	0.000820244	0.00498935	0.000607224	0.00437875	0	0	0.0392429	0.0829497	0	0	0	0
Methylacidiphilales	0.000798789	0.00485884	0	0	0	0	0	0	0.00105941	0.00519004	0.00200608	0.00691066
Parvibaculales	0.000642583	0.00390868	0.00144272	0.0052769	0	0	0	0	0	0	0	0
Beggiatoales	0.000415943	0.00182682	0	0	0	0	0	0	0.0116814	0.057227	0	0
Synergistales	0.000288719	0.00175621	0.00025566	0.00184359	0	0	0	0	0	0	0.00065684	0.00321785
Cardiobacteriales	0.000204968	0.00124677	0	0	0	0	0.0739176	0.233748	0.0063595	0.0311551	0	0
Acidiferrobacterales	0	0	0	0	0	0	0	0	0	0	0	0
Acidithiobacillales	0	0	0.000845086	0.006094	0	0	0	0	0	0	0	0
Alphaproteobacteria_Incertae_Sedis	0	0	0.00097401	0.00374923	0.00264558	0.00474298	0	0	0.00244716	0.00728799	0.000337164	0.00165176
Alteromonadales	0	0	0.132961	0.847409	0.555962	1.84182	0.0034825	0.0110126	0.0022877	0.0112074	0.00253002	0.011583
Ardenticatenales	0	0	0.00369228	0.020826	0	0	0	0	0.00133029	0.00459909	0.00189835	0.00702549
Deferribacterales	0	0	0	0	0	0	0	0	0	0	0	0
Desulfobacterales	0	0	0	0	0	0	0	0	0	0	0	0
Entomoplasmatales	0	0	0.000193119	0.0013926	0.000912925	0.00302783	0	0	0	0	0	0
Entotheonellales	0	0	0.00864099	0.029692	0.00409316	0.0135755	0	0	0.00331549	0.0144695	0.00132138	0.00502832
Euzebyales	0	0	0.000169958	0.00122559	0	0	0.0030292	0.00697936	0	0	0.0033109	0.0136772
Halanaerobiales	0	0	0	0	0	0	0	0	0	0	0	0
Haloplasmatales	0	0	0	0	0	0	0	0	0	0	0	0
Hydrogenedentiales	0	0	0.001132	0.00734548	0	0	0	0	0.000535733	0.00262455	0	0
Leptolyngbyales	0	0	0	0	0	0	0.0040808	0.0129046	0.00110595	0.00541803	0.00135216	0.00662418
Limnochordales	0	0	0	0	0	0	0	0	0	0	0	0
Methylococcales	0	0	0	0	0	0	0.0145104	0.045886	0	0	0	0
Mycoplasmatales	0	0	0	0	0	0	0	0	0	0	0	0
Nitriliruptorales	0	0	0.000212859	0.00153495	0	0	0	0	0.00284652	0.013945	0.00126571	0.00482805
Oxyphotobacteria_Incertae_Sedis	0	0	0	0	0	0	0	0	0	0	0	0
Phormidesmiales	0	0	0	0	0	0	0	0	0	0	0	0
Piscirickettsiales	0	0	0	0	0	0	0	0	0	0	0	0
Puniceispirillales	0	0	0.00308229	0.0108128	0.00634037	0.0172124	0.0161674	0.0271332	0.0261301	0.0844447	0.00217496	0.00759697
Syntrophobacterales	0	0	0	0	0	0	0	0	0	0	0	0
Thalassobaculales	0	0	0	0	0	0	0	0	0	0	0	0
Thermoanaerobacterales	0	0	0	0	0	0	0	0	0	0	0	0
Vibrionales	0	0	0.00010643	0.000767475	0	0	0	0	0.00031069	0.00152207	0.00425846	0.0208621
Victivallales	0	0	0	0	0	0	0	0	0	0	0	0

## Sheet: Family
	Plot				Cultivars				Fruit parts
	St-Pierre (Mean ± SD)		St-Gilles (Mean ± SD)		Cogshall (Mean ± SD)		José (Mean ± SD)		Cogshall (PE) (Mean ± SD)		Cogshall (SE) (Mean ± SD)
Family	Mean	SD	Mean	SD	Mean	SD	Mean	SD	Mean	SD	Mean	SD
Burkholderiaceae	51.5086	23.5021	71.7354	15.8119	75.0693	9.26366	38.3227	19.584	63.9713	23.623	55.0389	25.6478
Enterobacteriaceae	4.95796	10.2831	4.64698	6.29676	6.12658	2.55612	10.0545	10.6551	3.7232	4.24905	7.76394	15.9515
Sphingomonadaceae	4.71952	3.72327	3.25864	9.25934	1.81359	2.92189	5.39976	1.82928	2.65167	3.45539	3.52612	3.6989
Microbacteriaceae	4.55683	4.0521	1.54842	2.97433	1.22585	1.1449	3.90527	2.36313	1.96961	3.84369	4.36666	5.28902
Pseudomonadaceae	3.74545	4.76289	1.00057	1.61059	0.816685	0.831139	3.52912	2.52355	7.69518	20.8691	12.6016	19.7676
Beijerinckiaceae	4.90451	4.46028	1.38124	2.74458	1.17939	1.71119	3.51538	4.02523	2.81315	6.65759	1.07385	0.987519
Acetobacteraceae	2.52443	4.21295	1.62111	2.54954	1.24413	0.699961	1.87324	1.37145	1.45924	2.28634	0.62614	0.621734
Bacillaceae	0.483299	0.429804	0.599299	0.958834	0.440975	0.362291	1.79359	3.23201	0.54113	0.693726	0.300307	0.328053
Blattabacteriaceae	1.14047	4.69694	0.943827	4.00233	0.105931	0.189472	1.71984	2.42406	0.559879	1.17042	4.17203	9.40553
Rhizobiaceae	1.42328	1.05196	1.66069	0.693832	1.67838	0.825191	1.63121	0.845959	1.45844	0.888551	0.711723	0.781194
Chroococcidiopsaceae	0.542618	1.39676	0.234717	0.488735	0.319945	0.768993	1.55764	2.61532	0.152718	0.239199	0.0853765	0.186423
Hymenobacteraceae	2.64323	4.10281	0.251965	0.418916	0.124753	0.149942	1.4949	2.01645	1.38762	3.88758	0.616277	0.805557
Staphylococcaceae	0.814452	1.55781	0.626692	1.30866	0.690143	0.776255	1.27193	0.768641	0.365353	0.526777	0.26473	0.363946
Corynebacteriaceae	0.655772	1.01715	0.454553	0.600167	0.642025	0.742481	1.23191	1.06618	0.338883	0.548352	0.285364	0.376364
Micrococcaceae	0.466426	0.483985	0.211959	0.165183	0.215902	0.154806	1.06998	0.902929	0.239719	0.275512	0.202717	0.273435
Geodermatophilaceae	0.313375	0.404738	0.186701	0.209521	0.103394	0.0902218	0.895137	0.53542	0.205899	0.227142	0.196324	0.228691
Kineosporiaceae	0.644211	0.774577	0.294755	0.404283	0.234129	0.208102	0.856814	0.58504	0.324711	0.475873	0.272158	0.285123
Moraxellaceae	0.399185	0.627612	0.321505	0.702823	0.78522	1.44372	0.829001	0.493001	0.252781	0.387383	0.289339	0.533588
Enterococcaceae	0.078978	0.316445	0.0124296	0.0461983	0.00353785	0.00841275	0.817745	1.45599	0.0127454	0.0299765	0.0450347	0.129145
Sphingobacteriaceae	0.340499	0.603576	0.177403	0.205838	0.175892	0.216923	0.787711	0.774061	0.144258	0.167723	0.567832	1.05395
Micromonosporaceae	0.424847	0.533035	0.620365	0.821899	0.484979	0.775707	0.782529	0.582835	1.00409	1.59711	0.332597	0.468384
Nocardioidaceae	0.461205	0.545416	0.425314	0.35924	0.220427	0.159661	0.774946	0.321049	0.489841	0.608022	0.24731	0.311034
Pseudonocardiaceae	0.453064	0.521656	0.384326	0.351738	0.168721	0.153445	0.610526	0.498746	0.505974	0.613343	0.3025	0.457582
Chitinophagaceae	0.4407	0.466675	0.376154	0.319496	0.288069	0.218021	0.569935	0.419976	0.450797	0.4938	0.264391	0.462687
Acidobacteriaceae_(Subgroup_1_	0.212786	0.23545	0.0690783	0.144066	0.12565	0.283054	0.45181	0.35873	0.115067	0.217688	0.105649	0.140645
Streptococcaceae	0.392178	0.722933	0.260903	0.884911	0.769342	1.85634	0.426363	0.364222	0.131163	0.186811	0.240634	0.639058
Propionibacteriaceae	0.210653	0.224862	0.152786	0.20115	0.229868	0.229207	0.412907	0.250436	0.1371	0.176875	0.14554	0.227213
Xanthomonadaceae	0.264032	0.427686	0.231648	0.32423	0.107784	0.100634	0.407528	0.263759	0.222618	0.275467	0.370308	0.976827
Caulobacteraceae	0.335577	0.359914	0.238966	0.190993	0.204324	0.202048	0.402904	0.239037	0.214582	0.236442	0.102038	0.11821
Xanthobacteraceae	0.276739	0.306095	0.220984	0.17581	0.116315	0.0741622	0.388508	0.253617	0.234437	0.211261	0.17151	0.164564
Mycobacteriaceae	0.137893	0.230442	0.25983	0.353388	0.134994	0.339214	0.369463	0.331186	0.285736	0.440803	0.148036	0.208439
Solibacteraceae_(Subgroup_3_	0.0754592	0.135953	0.168235	0.214912	0.0845588	0.108509	0.354022	0.217219	0.223157	0.352974	0.0902374	0.118293
Rhodobacteraceae	0.304648	0.466767	0.107985	0.11062	0.0971214	0.0894668	0.334949	0.378399	0.175893	0.238571	0.0775336	0.110067
Peptostreptococcaceae	0.105302	0.136538	0.021737	0.0360786	0.0238795	0.0383428	0.321125	0.281632	0.012876	0.0228186	0.0384251	0.108204
Nocardiaceae	0.119172	0.235319	0.0579375	0.0741655	0.0111733	0.0131639	0.277121	0.193101	0.0578413	0.0677732	0.0686119	0.0741428
Leuconostocaceae	0.1231	0.163896	0.0489529	0.0838384	0.0441522	0.0636034	0.270938	0.671827	0.0489995	0.0727858	0.0538521	0.130978
Spirosomaceae	0.412086	0.645545	0.107905	0.145203	0.0515916	0.0568083	0.263581	0.193913	0.0864719	0.134878	0.0685962	0.139273
Fimbriimonadaceae	0.106992	0.203372	0.054503	0.0882287	0.0566002	0.125492	0.260378	0.239888	0.0687658	0.0935924	0.0676806	0.0988084
Devosiaceae	0.231318	0.305232	0.193772	0.235255	0.0662822	0.0843418	0.258474	0.36041	0.223059	0.30913	0.0917119	0.132371
Solirubrobacteraceae	0.204848	0.291819	0.211073	0.223272	0.119987	0.11664	0.258169	0.201397	0.251587	0.377676	0.131866	0.219624
Deinococcaceae	0.171221	0.158856	0.0234408	0.048458	0.0123849	0.0182388	0.255738	0.301011	0.0235448	0.042014	0.01249	0.0307015
Nitrospiraceae	0.0126345	0.0681812	0.0181243	0.0427682	0	0	0.254387	0.240349	0.034929	0.103588	0.060117	0.103748
Gemmatimonadaceae	0.183115	0.628532	0.0633909	0.095337	0.041887	0.0677172	0.241723	0.176916	0.0867968	0.134408	0.0321506	0.0441023
Gemmataceae	0.121034	0.213709	0.0685919	0.10402	0.0109031	0.0153753	0.239999	0.289303	0.131161	0.208433	0.034924	0.0514046
Cellulomonadaceae	0.247698	0.547953	0.0693165	0.0966076	0.0126935	0.0166698	0.229362	0.245165	0.0840007	0.103087	0.0329939	0.0591279
Flavobacteriaceae	0.0575905	0.119309	0.0573987	0.0907391	0.0176243	0.0232334	0.197555	0.286038	0.0928482	0.206943	0.0172825	0.0327155
Paenibacillaceae	0.0374679	0.0786546	0.0262107	0.0398162	0.0586822	0.0596984	0.19634	0.431369	0.0248444	0.0472625	0.368589	0.974728
Reyranellaceae	0.0330783	0.107153	0.017087	0.0263591	0	0	0.191709	0.206024	0.0193668	0.0349999	0.0691329	0.151405
Orbaceae	0.00531045	0.0245216	0.00265133	0.0172799	0	0	0.187032	0.444999	0.000267867	0.00131227	0.043435	0.140034
Promicromonosporaceae	0.0346413	0.11748	0.0600231	0.118827	0.00712035	0.0236155	0.174795	0.233295	0.0859279	0.204473	0.0356722	0.0716975
Archangiaceae	0.140246	0.184591	0.11344	0.246047	0.123424	0.223377	0.171142	0.177862	0.0777814	0.124071	0.0063744	0.0129529
Rhodospirillaceae	0.00432037	0.0262798	0.00665751	0.0278761	0.00192339	0.00637917	0.16419	0.519215	0.00183215	0.00897565	0.00210544	0.00705949
Lachnospiraceae	0.0324281	0.124167	0.018265	0.0475103	0.00522836	0.0116356	0.159753	0.326	0.00970032	0.0354576	0.00281323	0.00657686
Chthoniobacteraceae	0.165819	0.262345	0.0758387	0.11825	0.0681825	0.13519	0.154603	0.157717	0.0671723	0.0983747	0.029772	0.0470191
Lactobacillaceae	0.251461	0.437383	0.399271	0.956953	0.397423	0.453574	0.153639	0.313285	0.327457	0.840872	0.0510502	0.101096
Family_XI	0.0842119	0.165593	0.0702179	0.179317	0.0918449	0.213803	0.152384	0.211326	0.0329001	0.0605566	0.0462983	0.126305
Streptomycetaceae	0.0749532	0.212804	0.1487	0.260928	0.0451859	0.0377261	0.150424	0.121351	0.241033	0.350003	0.0748693	0.123951
Polyangiaceae	0.10213	0.174426	0.0565182	0.115153	0.0139586	0.0173968	0.147777	0.416827	0.0442422	0.0778021	0.0155697	0.0274761
Ruminococcaceae	0.0186109	0.0413357	0.00572745	0.0215408	0.00288052	0.00955359	0.143415	0.322573	0.00903803	0.0406892	0.00114231	0.00339977
Isosphaeraceae	0.126978	0.223074	0.0366585	0.0508141	0.0243846	0.0516346	0.142606	0.233003	0.0472329	0.0826111	0.0386996	0.0543082
Cytophagaceae	0.0240633	0.0966774	0.0301441	0.0710565	0.0441959	0.136439	0.120416	0.27281	0.0168802	0.0291103	0.00453807	0.0198628
Weeksellaceae	0.0840008	0.217684	0.0199954	0.0342676	0.00739572	0.0128358	0.119968	0.0794465	0.0255698	0.0647642	0.0888129	0.221225
Intrasporangiaceae	0.174528	0.402614	0.0149638	0.0367149	0.00981728	0.0270445	0.119744	0.13443	0.0242902	0.0343657	0.0373776	0.0628526
JG30_KF_CM45	0.0309959	0.0523301	0.047811	0.062536	0.0214689	0.0232629	0.117143	0.15367	0.0510647	0.0720503	0.0301736	0.0445551
Rhodanobacteraceae	0.160774	0.268361	0.104865	0.0676176	0.105276	0.0675974	0.116623	0.121471	0.091535	0.0886397	0.061603	0.139455
AKIW781	0.0244338	0.0660443	0.040585	0.0799497	0.0251388	0.0385251	0.110747	0.162566	0.0292592	0.057399	0.0198652	0.0537697
0319_6G20	0.0591622	0.110792	0.0295245	0.039161	0.0302081	0.0215374	0.103742	0.17155	0.0199079	0.0326979	0.0229914	0.0413308
BIrii41	0.0377628	0.153441	0.0574154	0.0961983	0.0145611	0.0217619	0.102238	0.187676	0.0612347	0.140241	0.019982	0.0463487
WD2101_soil_group	0.0724558	0.118722	0.126291	0.198191	0.0991931	0.178958	0.100091	0.109473	0.111764	0.266037	0.058728	0.106089
Rubrobacteriaceae	0.0318152	0.073945	0.0182358	0.0248439	0.0112772	0.0153189	0.0995091	0.0864396	0.0371156	0.059673	0.0180351	0.0323139
Carnobacteriaceae	0.057446	0.0779485	0.0373516	0.0809363	0.0339044	0.0483301	0.099286	0.107907	0.0127089	0.0193296	0.0355253	0.0524837
Rhizobiales_Incertae_Sedis	0.0370568	0.103485	0.0213681	0.044822	0.0110279	0.0240064	0.0985876	0.151221	0.0107193	0.0214168	0.00707064	0.0134746
Amoebophilaceae	0.192492	0.646801	0.0342782	0.149405	0	0	0.0944781	0.298766	0.0199107	0.0920505	0.0261092	0.0641712
Halomonadaceae	0.111638	0.502983	0.0266802	0.0552426	0.00109428	0.00244088	0.0943085	0.189309	0.018621	0.0509574	0.014594	0.0416868
67_14	0.078749	0.12399	0.118821	0.167322	0.0239268	0.0261555	0.0934169	0.0997011	0.177464	0.28257	0.0850348	0.156119
Thermoactinomycetaceae	0.024809	0.0955345	0.00577177	0.0202714	0.0068477	0.0182699	0.0931343	0.174989	0.00452748	0.0112952	0.0215017	0.064339
Cellvibrionaceae	0.0447833	0.175412	0.0309622	0.0848191	0.00438408	0.0099189	0.0910363	0.221146	0.0820719	0.208839	0.0196753	0.0440623
Clostridiaceae_1	0.0451568	0.0843819	0.0130518	0.0217978	0.0106594	0.0228084	0.0900841	0.161854	0.00732035	0.0137666	0.0469586	0.0927014
Azospirillaceae	0.036891	0.0839448	0.0642238	0.0954136	0.0162919	0.0202583	0.0883479	0.10194	0.072678	0.134947	0.0321188	0.070656
Bacteroidaceae	0.000123405	0.000750646	0.000685309	0.00419911	0	0	0.084892	0.187415	0.000723924	0.00354649	0	0
Brevibacteriaceae	0.0463847	0.100145	0.0112293	0.022678	0.0151757	0.0313792	0.0825547	0.103478	0.0238153	0.0701119	0.00942489	0.0254607
Pirellulaceae	0.0658248	0.132769	0.099921	0.173011	0.0156434	0.0223513	0.0814452	0.135325	0.198597	0.321304	0.0492292	0.0941978
Steroidobacteraceae	0.0259891	0.0632269	0.153658	0.217372	0.0557749	0.123527	0.0811022	0.0731832	0.136262	0.235426	0.0673572	0.145755
Blastocatellaceae	0.0588639	0.105744	0.0558965	0.0871752	0.0286542	0.0759505	0.0782957	0.101696	0.0483908	0.0736749	0.0150763	0.0272637
Neisseriaceae	0.199284	0.433433	0.0533626	0.197244	0.0360362	0.0529869	0.0763829	0.0782834	0.0352328	0.0440907	0.0474511	0.11965
Prevotellaceae	0.0272341	0.074655	0.038105	0.0925718	0.0582936	0.0927003	0.0744874	0.0712871	0.0122066	0.0181983	0.0400558	0.0938196
Wohlfahrtiimonadaceae	0.000204968	0.00124677	0	0	0	0	0.0739176	0.233748	0.0063595	0.0311551	0	0
Actinomycetaceae	0.0371795	0.0746941	0.0305733	0.0611539	0.0433983	0.11191	0.0688307	0.0922009	0.0179524	0.0317707	0.0913339	0.285756
Dysgonomonadaceae	0.00435391	0.0195652	0.00170312	0.00850934	0.00526323	0.0174561	0.0670285	0.156466	0	0	0	0
cvE6	0.0125415	0.0341811	0.0183806	0.0380472	0.0125675	0.0287873	0.0661161	0.0971761	0.0106672	0.0251249	0.0284541	0.0798357
Planococcaceae	0.030823	0.0613676	0.0284281	0.0719542	0.0434446	0.13608	0.0648473	0.0823576	0.0142447	0.0310547	0.0195502	0.0503366
Gaiellaceae	0.0281727	0.0670939	0.0130175	0.0322071	0.00359518	0.00959555	0.0636639	0.0696349	0.0234587	0.0443276	0.0333249	0.0618845
Microscillaceae	0.0489328	0.205122	0.111089	0.15753	0.0349386	0.10544	0.0616283	0.0884939	0.112024	0.165049	0.0392805	0.0749582
Thermomonosporaceae	0.0257796	0.124602	0.00423695	0.019815	0	0	0.060789	0.10406	0.00158818	0.00538112	0.000695354	0.00238521
Nostocaceae	0.0486473	0.100599	0.0164469	0.0365796	0.0232688	0.0628736	0.0572684	0.0676713	0.0119528	0.0207631	0.0753098	0.2612
Longimicrobiaceae	0.00476903	0.0200729	0.0076912	0.0163947	0.00505486	0.0136311	0.0570892	0.0836299	0.0101314	0.0234443	0.00432926	0.00902391
Rikenellaceae	0	0	0.00058975	0.00304771	0	0	0.055953	0.176939	0	0	0.000587511	0.00199434
Geminicoccaceae	0.0313914	0.0724562	0.0276748	0.0510858	0.00762263	0.0121793	0.0559362	0.0720176	0.0541061	0.0879671	0.0212781	0.030672
Holophagaceae	0.0114362	0.0255831	0.00381271	0.0104822	0.00928923	0.016318	0.0539398	0.0565957	0.00783519	0.0210147	0.0150369	0.044314
Tepidisphaeraceae	0.0709978	0.160438	0.045389	0.0764594	0.0255518	0.0635425	0.0536429	0.072478	0.061531	0.0799063	0.0127488	0.0239598
Diplorickettsiaceae	0.874352	3.55716	0.00981309	0.023027	0.000790858	0.00262298	0.0525108	0.0775473	0.00729	0.0165513	0.573816	2.7924
Parachlamydiaceae	0.0349074	0.0784807	0.0182076	0.0318039	0.0185453	0.0288829	0.0520998	0.0859761	0.0387552	0.0759187	0.00938342	0.0197527
Frankiaceae	0.0476602	0.113177	0.00614764	0.0198872	0.016506	0.0384254	0.0504963	0.0760289	0.0129614	0.0250791	0.0136148	0.030116
Erysipelotrichaceae	0.0185908	0.0477211	0.00233426	0.0083855	0	0	0.0470152	0.0833291	0.002267	0.00798247	0.00306939	0.00920374
Dermabacteraceae	0.139067	0.430146	0.0414174	0.107726	0.0364907	0.0839266	0.0463083	0.0621946	0.0198086	0.0302448	0.0648967	0.175822
Dietziaceae	0.00709151	0.0166384	0.00332131	0.0137809	0.00245394	0.00570571	0.0445865	0.0568875	0.0109113	0.0275313	0.00451569	0.0166874
P3OB_42	0.010709	0.0329152	0.00979399	0.0265534	0	0	0.0443633	0.134825	0.00801279	0.0213115	0.00240906	0.0084872
Nakamurellaceae	0.0670245	0.139449	0.00382867	0.00902202	0.00395429	0.0131149	0.0417602	0.0818297	0.0066644	0.0129667	0.00597443	0.0163102
Tannerellaceae	0	0	0.000926896	0.00668394	0	0	0.0409995	0.0864804	0	0	0	0
Desulfovibrionaceae	0.000820244	0.00498935	0.000607224	0.00437875	0	0	0.0392429	0.0829497	0	0	0	0
Akkermansiaceae	0	0	0	0	0	0	0.0384813	0.0829276	0	0	0	0
Legionellaceae	0.0232036	0.0584346	0.0271707	0.0645456	0.00983004	0.0175293	0.0378487	0.0557055	0.0128279	0.0269847	0.000492107	0.00241082
Pyrinomonadaceae	0.0214358	0.0425477	0.0173904	0.0376289	0.00475283	0.0113824	0.035821	0.0652381	0.0340839	0.0659296	0.0127869	0.0275965
SM2D12	0.00252356	0.0121791	0.000702814	0.00401024	0	0	0.0356519	0.0865872	0.00794162	0.0205709	0.000702958	0.00344378
Phaselicystidaceae	0.0233117	0.0429174	0.0102899	0.0226113	0	0	0.0345747	0.0803997	0.0131008	0.0354104	0.00185882	0.00564243
Pleomorphomonadaceae	0.0014359	0.00784561	0.0040274	0.0107768	0.00429306	0.0107019	0.0334286	0.07697	0.00414606	0.0127377	0.00181779	0.00509965
Listeriaceae	0.0389518	0.222943	0.00059671	0.00430294	0	0	0.032592	0.0706406	0	0	0.00156118	0.0055359
Family_XII	0.0139874	0.0658766	0.00567071	0.0169091	0.00924166	0.0185313	0.0320036	0.0763815	0.00489381	0.0132657	0.0029778	0.0104391
Pasteurellaceae	0.0820626	0.230294	0.0318374	0.0807016	0.0187772	0.0262461	0.0309139	0.0543737	0.025992	0.0395558	0.0883934	0.313192
Bifidobacteriaceae	0.00273031	0.0103023	0.00547685	0.0296487	0.00466111	0.0154591	0.03001	0.0914851	0.00221343	0.00908809	0.00173723	0.00432253
Bdellovibrionaceae	0.171757	0.28902	0.0329566	0.123345	0.0114923	0.0184268	0.0298966	0.0734081	0.0434853	0.147399	0.0193916	0.0399078
Anaplasmataceae	0.359291	1.86861	0.00760415	0.0237999	0.005536	0.0183608	0.0297372	0.0638419	0.0117961	0.0299587	0.0234151	0.0542914
TRA3_20	0.00816619	0.0456105	0.0207424	0.0380943	0.00345634	0.0061973	0.0289111	0.0792456	0.023591	0.0639739	0.0172707	0.0363231
SC_I_84	0.0162533	0.0367309	0.00654482	0.0189387	0.00538203	0.0152178	0.0283011	0.0552946	0.0487013	0.0886483	0.00711735	0.0214084
Aeromonadaceae	0.00241263	0.00949367	0.0212225	0.117884	0.0935732	0.251514	0.0270803	0.0856353	0.00289468	0.0124464	0.00604394	0.0172689
Cryptosporangiaceae	0.0140309	0.0554498	0.0205851	0.0429305	0.000961696	0.00318958	0.0259409	0.0477681	0.0226049	0.0575777	0.0118642	0.0268283
Veillonellaceae	0.0804583	0.165671	0.0314852	0.0549818	0.0419341	0.0670743	0.0258592	0.0546122	0.0149422	0.0223562	0.0638299	0.144363
Trueperaceae	0.0116719	0.0500949	0.00159204	0.00667893	0.00252559	0.00581103	0.0244434	0.0326555	0	0	0.000473162	0.00231801
Vermiphilaceae	0.000937187	0.0042544	0.00285871	0.0162258	0.0121082	0.0347816	0.0243668	0.0606435	0.00221904	0.00539369	0	0
Beutenbergiaceae	0.003987	0.017394	0.00316504	0.0191066	0	0	0.0241267	0.0437044	0.00302618	0.0110589	0.0044348	0.0118998
Roseiflexaceae	0.0405082	0.0945645	0.0278647	0.0508107	0.0182847	0.029433	0.0234894	0.0412606	0.0421788	0.0857592	0.00397992	0.0113136
Phycisphaeraceae	0.0333143	0.143276	0.0161937	0.0392719	0	0	0.0232518	0.0498406	0.021576	0.0449433	0.0138994	0.0517785
Haliangiaceae	0.0513081	0.1471	0.0191082	0.0384823	0.00444075	0.00696054	0.0226817	0.036028	0.0422605	0.0696032	0.022763	0.0479218
Nocardiopsaceae	0.000633132	0.00275316	0.00157777	0.00724627	0.00432077	0.0143304	0.0226057	0.0503467	0.0119587	0.0468235	0.00109938	0.00538586
Caldilineaceae	0.00824116	0.0344431	0.021052	0.0542922	0.00311665	0.00693506	0.0214977	0.0438307	0.0111825	0.0282207	0.00492133	0.011995
Ilumatobacteraceae	0.0737035	0.143355	0.0402019	0.0630355	0.0150759	0.0212859	0.0212965	0.0403119	0.0297378	0.0481158	0.0273632	0.069985
Oligoflexaceae	0.0104613	0.0382393	0.00848458	0.0210314	0.00057501	0.00190709	0.0212357	0.055473	0.00670619	0.0147494	0.00234631	0.00641299
Nitrosomonadaceae	0.0268935	0.0626307	0.0221205	0.0365102	0.00838588	0.0136517	0.0209864	0.0336952	0.0457109	0.0823201	0.0194226	0.0299229
Rubritaleaceae	0.0185629	0.0582472	0.00747607	0.0316691	0	0	0.0209357	0.0453518	0.00475815	0.0137681	0.00537096	0.0156185
Myxococcaceae	0.0341432	0.148633	0.00684975	0.0170827	0.00889626	0.020922	0.0206284	0.0368187	0.0250279	0.0549906	0.0166047	0.081346
Iamiaceae	0.0306475	0.0778029	0.0186271	0.0595132	0.00182585	0.00605566	0.020612	0.0620249	0.0113215	0.0276063	0.0133228	0.0387695
Rhodopirillaceae	0.00589996	0.0213988	0.00151661	0.0103331	0	0	0.0203857	0.0576536	0.000368145	0.00180354	0.000632157	0.0021435
Christensenellaceae	0.00322384	0.0185205	0.0003141	0.00226501	0	0	0.0201798	0.0638141	0	0	0	0
Pedosphaeraceae	0.0746843	0.329806	0.02681	0.0518292	0.00519035	0.0135215	0.0200104	0.0291004	0.0188846	0.0469609	0.0140285	0.0250783
Sandaracinaceae	0.10826	0.306957	0.0821171	0.123107	0.0433981	0.0852122	0.0199058	0.0357633	0.0926093	0.15556	0.0442743	0.0805951
Saccharimonadaceae	0.0812834	0.171431	0.0494269	0.140501	0.115133	0.28966	0.0191538	0.0605695	0.0137467	0.0207878	0.0120879	0.0263659
Hyphomonadaceae	0.0122444	0.0343327	0.0266137	0.0496622	0.00460806	0.00983942	0.0186082	0.0384836	0.0382712	0.0575196	0.0216964	0.045694
Xenococcaceae	0	0	0.00122208	0.007135	0	0	0.018252	0.0518891	0	0	0	0
Chloroflexaceae	0.015086	0.0333925	0.0335571	0.0695263	0.0327673	0.0835416	0.0172919	0.0381159	0.034392	0.0661816	0.00904218	0.0155169
Bacteriovoracaceae	0.00882148	0.0289609	0.00593632	0.0133003	0.00609805	0.0115719	0.0167524	0.0407101	0.00344845	0.00872221	0.00156263	0.00590054
Rickettsiaceae	0.0646434	0.244817	0.0119763	0.055506	0.00282853	0.00701987	0.0164499	0.0369763	0.0070584	0.0142947	0.00784104	0.0305941
Unknown_Family	0.00786184	0.0380582	0.0218437	0.0626911	0.00490294	0.0136026	0.0162934	0.0485595	0.0410162	0.137464	0.014741	0.0639291
Dongiaceae	0.00771279	0.0249368	0.0324229	0.0582037	0.00445677	0.0104135	0.0162517	0.0513923	0.0306628	0.0629288	0.00809582	0.0116564
AB1	0.00844805	0.0199176	0.00106811	0.00503729	0	0	0.0162517	0.0513923	0.00031069	0.00152207	0.00016421	0.000804462
Puniceispirillales_Incertae_Sedis	0	0	0.00308229	0.0108128	0.00634037	0.0172124	0.0161674	0.0271332	0.0261301	0.0844447	0.00217496	0.00759697
Streptosporangiaceae	0.00324207	0.0142153	0.0187825	0.0532356	0.00300415	0.00669073	0.0156713	0.0495568	0.00733731	0.0182544	0.00289623	0.00779979
Rhodocyclaceae	0.00450975	0.0119706	0.0219982	0.0606962	0.0276115	0.0628754	0.0154292	0.0266166	0.0132304	0.038271	0.0544889	0.158742
Methylococcaceae	0	0	0	0	0	0	0.0145104	0.045886	0	0	0	0
Bogoriellaceae	0.00589316	0.0314982	0.00486123	0.0189019	0.00288509	0.00956875	0.0145008	0.0310303	0.00444754	0.0142535	0.00871627	0.032791
Chlamydiaceae	0.00721799	0.0439053	0.00154779	0.0074013	0.00395429	0.0131149	0.0142653	0.045111	0.00189761	0.00706249	0	0
AKYG1722	0.000726716	0.0031669	0.0105722	0.0224865	0.00214653	0.00535097	0.0140585	0.0297764	0.0147483	0.0355505	0.0079666	0.0193112
Rhodomicrobiaceae	0.00700861	0.0294916	0.0197725	0.0571901	0.0137408	0.0455731	0.0123942	0.0332516	0.0190014	0.0539757	0.00483288	0.0128885
Methylophilaceae	0.00550765	0.0186641	0.00244201	0.0079687	0.000781946	0.00259342	0.0117201	0.0252512	0.0101794	0.0352152	0.00751095	0.0324967
Labraceae	0.117942	0.261838	0.0102263	0.0439966	0.0100307	0.0268276	0.011562	0.025456	0.0128131	0.0232831	0.00221461	0.00600672
Holosporaceae	0.00687908	0.0261099	0.00344376	0.0104329	0	0	0.0115219	0.0364356	0.00329786	0.0161562	0.000276194	0.00135307
Fodinicurvataceae	0.00355078	0.0132196	0	0	0	0	0.0115219	0.0364356	0.000552975	0.00270901	0	0
Herpetosiphonaceae	0.00076111	0.00462965	0.00257638	0.0114505	0.00424918	0.00780884	0.0114565	0.0362286	0.00404273	0.01425	0.000492107	0.00241082
Leptotrichiaceae	0.0112513	0.0426617	0.0103783	0.0517052	0.0358911	0.108835	0.0112846	0.0290332	0	0	0.00569386	0.0213186
Micropepsaceae	0.0321657	0.159325	0.00722057	0.0222845	0.000720129	0.0023884	0.0110693	0.0285897	0.00776333	0.0255921	0.00364396	0.00966853
Paludibacteraceae	0	0	0	0	0	0	0.0110072	0.0348077	0	0	0	0
NS9_marine_group	0.00617196	0.0375426	0.00110687	0.00638495	0	0	0.0105597	0.0333926	0.00147258	0.00721414	0	0
Family_XIII	0	0	0.00486105	0.0265696	0.0229795	0.0560563	0.0100899	0.031907	0	0	0.000311317	0.00152514
Dermatophilaceae	0.00572904	0.0241747	0.00246101	0.0139849	0	0	0.00958438	0.020482	0.000261528	0.00128122	0.00140592	0.00688755
Porphyromonadaceae	0.0484392	0.188236	0.018169	0.0926827	0.0052595	0.009214	0.00948167	0.017684	0.0034676	0.0114093	0.00640736	0.0164391
Hyphomicrobiaceae	0.0109164	0.0361132	0.0294341	0.0484974	0.0124249	0.0391304	0.00892314	0.0231895	0.0391137	0.0626872	0.0105265	0.0221785
Dermacoccaceae	0.0137399	0.033499	0.00455079	0.0238286	0.000912925	0.00302783	0.00830774	0.0176805	0.00259864	0.00581951	0.0102246	0.0353899
Chthonomonadaceae	0.00377781	0.0130632	0.00234208	0.0114875	0	0	0.00763767	0.0241524	0.00697639	0.0190579	0	0
Syntrophomonadaceae	0	0	0	0	0	0	0.00763767	0.0241524	0	0	0	0
Thermoanaerobaculaceae	0.0333094	0.155318	0.0445501	0.0738133	0.0178266	0.0412227	0.00720196	0.019763	0.0273169	0.0620512	0.0105876	0.0341983
Spirochaetaceae	0.00229842	0.00836351	0.000942223	0.00679447	0	0	0.006965	0.0220253	0.00437178	0.0177858	0.00089512	0.00303263
Verrucomicrobiaceae	0.0183076	0.0556243	0.0119378	0.0321557	0.00247176	0.00575646	0.00642084	0.0203045	0.0097971	0.0332062	0.00364479	0.0104964
Kallotenuaceae	0.00399305	0.0196196	0.00276623	0.0123672	0.00192339	0.00637917	0.00642084	0.0203045	0	0	0.00114947	0.00563123
Campylobacteraceae	0.00478167	0.0208293	0.00567489	0.0220817	0	0	0.0061212	0.0193569	0	0	0	0
Eggerthellaceae	0	0	0.00036468	0.00262974	0	0	0.00597074	0.0188811	0	0	0	0
Alicyclobacillaceae	0.00608888	0.0370372	0.00333556	0.0186077	0	0	0.00550358	0.0174038	0.00211079	0.00784155	0.00834517	0.0196953
Leptospiraceae	0.00477545	0.0129004	0.0017805	0.00671093	0	0	0.00521047	0.0113028	0.00297902	0.00976596	0.0011403	0.00558632
Solimonadaceae	0.0101012	0.0291972	0.00255552	0.00955925	0.000511645	0.00169693	0.00458631	0.0145032	0.00269955	0.00705965	0.00180631	0.00884908
Paracaedibacteraceae	0.0095734	0.0231662	0.000648301	0.00467497	0	0	0.00458631	0.0145032	0.00164729	0.00684007	0.000223522	0.00109503
Vulgatibacteraceae	0	0	0.000296949	0.00150934	0.000781946	0.00259342	0.0040808	0.0129046	0	0	0.0011716	0.00573963
Leptolyngbyaceae	0	0	0	0	0	0	0.0040808	0.0129046	0.00110595	0.00541803	0.00135216	0.00662418
A4b	0.0120083	0.0693992	0.0103171	0.0204752	0.00115002	0.00381419	0.00394646	0.00834552	0.0211695	0.0387854	0.0094044	0.0234094
Atopobiaceae	0.0121049	0.052105	0.00677688	0.0263692	0.0165805	0.0521715	0.00366905	0.0116026	0.00176794	0.0049697	0.000311317	0.00152514
Amb_16S_1323	0.00435038	0.0149	0.024347	0.091497	0.00470488	0.0136151	0.00366905	0.0116026	0.0231888	0.0578253	0.00383704	0.0121766
Alteromonadaceae	0	0	0.132839	0.847428	0.555387	1.84201	0.0034825	0.0110126	0.0022877	0.0112074	0.00016421	0.000804462
Euzebyaceae	0	0	0.000169958	0.00122559	0	0	0.0030292	0.00697936	0	0	0.0033109	0.0136772
Rhodothermaceae	0.0115821	0.042923	0.00537343	0.0196323	0.00136587	0.00308489	0.00296887	0.00667045	0.0203044	0.0821606	0.00171317	0.00494479
Caedibacteraceae	0.052884	0.144548	0.00721414	0.0318156	0.0137408	0.0455731	0.0020404	0.00645231	0.000368145	0.00180354	0.00280065	0.0137203
mle1_27	0.0141155	0.048622	0.00779955	0.0190753	0.00445332	0.00967209	0.0020404	0.00645231	0.0043598	0.0106977	0.000552389	0.00270614
Sporichthyaceae	0.0081381	0.0259955	0.0088699	0.0169839	0.00392755	0.0089381	0.0020404	0.00645231	0.0205234	0.0449417	0.00132138	0.00502832
Fusobacteriaceae	0.015758	0.0815799	0.0128228	0.0548482	0.0130127	0.0305338	0.00197375	0.00624154	0.00145393	0.00592577	0.0222002	0.0801715
D05_2	0.00291934	0.0128282	0.0147221	0.0314979	0.0165932	0.0474478	0.00183453	0.00580128	0.00889352	0.023906	0.00253111	0.00525176
env.OPS_17	0.00493528	0.0264416	0.000485439	0.00218278	0	0	0.00183453	0.00580128	0.00440963	0.0115225	0	0
Microcystaceae	0.00224085	0.00935218	0.00693371	0.0372352	0.0050409	0.0167188	0.00152753	0.00483049	0.00030407	0.00148963	0	0
Desulfarculaceae	0.0174049	0.105101	0.00277825	0.0113217	0.00267013	0.00885583	0.00152753	0.00483049	0.00754719	0.018214	0.00228784	0.00853587
Microtrichaceae	0.000603203	0.00255891	0.00209141	0.00761995	0	0	0.00104745	0.00331233	0.000261528	0.00128122	0.00109938	0.00538586
Methylopilaceae	0.00297816	0.0152738	0.0326231	0.179956	0.12372	0.390607	0.000917263	0.00290064	0.00458841	0.0124348	0.00684128	0.0154383
Rubinisphaeraceae	0.0196244	0.0806514	0.023115	0.056076	0.00973044	0.0240437	0.000917263	0.00290064	0.0586944	0.209061	0.0101321	0.0301973
Kaistiaceae	0.00889368	0.0491606	0.00104103	0.00750696	0	0	0.000917263	0.00290064	0.000723924	0.00354649	0.00236877	0.00835891
Opitutaceae	0.0363374	0.13321	0.0261706	0.047722	0.00868327	0.0121206	0.000580417	0.00183544	0.0275412	0.0548695	0.0111704	0.0292844
Simkaniaceae	0.00352529	0.0184501	0.01874	0.0391905	0.029293	0.0606933	0	0	0.0335059	0.0801995	0.0392151	0.119129
Schlesneriaceae	0.00289823	0.0142831	0.00579717	0.015418	0.0153314	0.0243374	0	0	0.0048797	0.0127494	0.0026445	0.0100591
Babeliaceae	0.00676506	0.0286155	0.0041297	0.0199739	0.0127552	0.0390898	0	0	0.00062138	0.00304413	0.00155682	0.00762682
Demequinaceae	0.00512958	0.0266545	0.00247408	0.0107635	0.00577017	0.0191375	0	0	0	0	0.000501374	0.00180552
Aerococcaceae	0.014508	0.0270127	0.00553407	0.012339	0.00459352	0.0103837	0	0	0.00292871	0.00898251	0.0173997	0.0596231
Entotheonellaceae	0	0	0.00864099	0.029692	0.00409316	0.0135755	0	0	0.00331549	0.0144695	0.00132138	0.00502832
FFCH16767	0	0	0.00108241	0.00620721	0.00390973	0.0129671	0	0	0	0	0.00088483	0.00433477
Sneathiellaceae	0.00462897	0.0281569	0.00319966	0.00934216	0.00345006	0.0114426	0	0	0.00184399	0.00737519	0	0
Gallionellaceae	0.0040323	0.0126386	0.00426634	0.0120426	0.00330753	0.0081082	0	0	0.00230011	0.00647068	0.00065684	0.00321785
Criblamydiaceae	0.000262424	0.00159626	0.00150847	0.00543902	0.00237257	0.00786893	0	0	0	0	0.00082105	0.00402231
Heliobacteriaceae	0.000370216	0.00225194	0.00228372	0.0133094	0.00234584	0.00778027	0	0	0.00136715	0.00548725	0	0
Blfdi19	0.00493757	0.0300341	0.00762478	0.0351231	0.00153494	0.0050908	0	0	0.0139275	0.0530629	0.00463599	0.0113884
Magnetospiraceae	0	0	0.00224833	0.0104419	0.00144026	0.0047768	0	0	0	0	0.00082631	0.00404807
Xiphinematobacteraceae	0.0343009	0.201295	0.00269738	0.0141127	0.00137408	0.00455731	0	0	0	0	0.00239445	0.00801572
Cyclobacteriaceae	0.00152222	0.00925931	0.00852296	0.0250002	0.00108666	0.00242267	0	0	0.00457038	0.0105459	0.00223896	0.00846097
Ruaniaceae	0	0	0.000203436	0.001467	0.000961696	0.00318958	0	0	0.000335049	0.0016414	0	0
Spiroplasmataceae	0	0	0.000193119	0.0013926	0.000912925	0.00302783	0	0	0	0	0	0
Micavibrionaceae	0.0294464	0.0911345	0.00104961	0.00513503	0.000790858	0.00262298	0	0	0.000632559	0.00309889	0	0
Anaerolineaceae	0.00246124	0.00868634	0.000380156	0.00193361	0.000790858	0.00262298	0	0	0.00968618	0.0411315	0	0
A0839	0	0	0.00778921	0.0262969	0.000720129	0.0023884	0	0	0.000678835	0.00230883	0.000732538	0.00250389
Shewanellaceae	0	0	0.000121637	0.000877135	0.00057501	0.00190709	0	0	0	0	0.00236581	0.0115901
Nannocystaceae	0.000452209	0.00275068	0.00543864	0.0148334	0.000511645	0.00169693	0	0	0.00416735	0.00865787	0.00337171	0.0079174
Acidothermaceae	0.0316535	0.0897939	0	0	0	0	0	0	0.000600817	0.00294339	0.000670565	0.00328508
Midichloriaceae	0.026523	0.126747	0	0	0	0	0	0	0	0	0	0
Methyloligellaceae	0.0104143	0.0327833	0.00437726	0.0139236	0	0	0	0	0.005155	0.00986796	0.0040843	0.0152166
Peptococcaceae	0.00888959	0.0416181	0.000477368	0.00344235	0	0	0	0	0	0	0	0
JG30_KF_AS9	0.00786637	0.0233094	0	0	0	0	0	0	0	0	0.00201169	0.00985525
CPla_3_termite_group	0.00740636	0.0450511	0.00150275	0.00869945	0	0	0	0	0.00073629	0.00360707	0.000750318	0.00255623
Terrimicrobiaceae	0.00675676	0.0410997	0	0	0	0	0	0	0.000264853	0.00129751	0.000319383	0.00156465
Ktedonobacteraceae	0.00572678	0.0237208	0.00131911	0.00951225	0	0	0	0	0.00327826	0.0160601	0	0
Phormidiaceae	0.00539807	0.0236832	0.000376889	0.00271779	0	0	0	0	0	0	0	0
A21b	0.00525537	0.0223362	0	0	0	0	0	0	0	0	0	0
Chitinimonadaceae	0.00493757	0.0300341	0	0	0	0	0	0	0	0	0	0
Waddliaceae	0.00490823	0.0298556	0.000169017	0.0012188	0	0	0	0	0.000535733	0.00262455	0	0
Thermomicrobiaceae	0.00401178	0.0244027	0.000905669	0.0054941	0	0	0	0	0.00073629	0.00360707	0.00357477	0.0138904
Muribaculaceae	0.00359455	0.0218648	0	0	0	0	0	0	0	0	0	0
Caldicoprobacteraceae	0.00300359	0.0151601	0	0	0	0	0	0	0.00121628	0.00595852	0.00262736	0.0128714
Family_X	0.00299303	0.0182059	0	0	0	0	0	0	0	0	0	0
Pseudohongiellaceae	0.00294973	0.0143599	0.00378547	0.0176272	0	0	0	0	0.00602029	0.018802	0.00168582	0.00825879
Eubacteriaceae	0.00286187	0.0174081	0	0	0	0	0	0	0	0	0	0
Tsukamurellaceae	0.00284398	0.0162144	0	0	0	0	0	0	0.000888024	0.00310585	0	0
Coxiellaceae	0.00267575	0.0150348	0.000832619	0.00451947	0	0	0	0	0.00109929	0.00538539	0	0
Crocinitomicaceae	0.00246298	0.00806209	0.00159762	0.00777196	0	0	0	0	0.000800586	0.00287674	0	0
Fibrobacteraceae	0.00198728	0.0120882	0.000114523	0.00082584	0	0	0	0	0	0	0.000622634	0.00305027
UBA12409	0.00185159	0.0112628	0	0	0	0	0	0	0	0	0	0
bacteriap25	0.0016663	0.00893097	0.00508637	0.0160909	0	0	0	0	0.00527465	0.0119091	0.00226582	0.00650876
MWH_CFBk5	0.00150706	0.00643643	0	0	0	0	0	0	0	0	0	0
Clostridiales_vadinBB60_group	0.0015025	0.00913937	0	0	0	0	0	0	0.00189768	0.00929668	0	0
Sporolactobacillaceae	0.00143449	0.00614965	0.000793354	0.00434938	0	0	0	0	0.00031069	0.00152207	0.00177445	0.00622894
Elsteraceae	0.00136047	0.00827539	0.00506386	0.0348238	0	0	0	0	0	0	0	0
Chitinibacteraceae	0.0013015	0.00639766	0	0	0	0	0	0	0	0	0	0
B1_7BS	0.00128517	0.00781736	0.0018997	0.0099343	0	0	0	0	0.00073629	0.00360707	0.00116643	0.00400409
Coriobacteriales_Incertae_Sedis	0.000827844	0.00503558	0.00280138	0.0202011	0	0	0	0	0.000837184	0.00410135	0	0
Saprospiraceae	0.00081987	0.00498708	0.00408512	0.0135347	0	0	0	0	0.011201	0.053022	0	0
bac2nit3	0.000817329	0.00497162	0.0002161	0.00155832	0	0	0	0	0	0	0	0
Methylacidiphilaceae	0.000798789	0.00485884	0	0	0	0	0	0	0.00105941	0.00519004	0.00200608	0.00691066
NS11_12_marine_group	0.000759485	0.00332265	0.00123615	0.00592157	0	0	0	0	0	0	0	0
Parvibaculaceae	0.000642583	0.00390868	0.00144272	0.0052769	0	0	0	0	0	0	0	0
Family_XVIII	0.000641599	0.00275494	0	0	0	0	0	0	0.00195086	0.00825547	0.00192086	0.00708048
Beggiatoaceae	0.000415943	0.00182682	0	0	0	0	0	0	0.0116814	0.057227	0	0
Marinomonadaceae	0.000342961	0.00208615	0	0	0	0	0	0	0	0	0.00486721	0.0167376
Synergistaceae	0.000288719	0.00175621	0.00025566	0.00184359	0	0	0	0	0	0	0.00065684	0.00321785
Ardenticatenaceae	0	0	0.00369228	0.020826	0	0	0	0	0.00133029	0.00459909	0.00189835	0.00702549
Salinisphaeraceae	0	0	0.00303953	0.0185171	0	0	0	0	0.000791234	0.00284368	0.00134423	0.00658536
Woeseiaceae	0	0	0.00285873	0.0109092	0	0	0	0	0.000535733	0.00262455	0.00101149	0.00495527
01D2Z36	0	0	0.00237905	0.0102089	0	0	0	0	0.00106243	0.00405335	0	0
KF_JG30_B3	0	0	0.00233968	0.00962571	0	0	0	0	0.00197535	0.00800076	0	0
Inquilinaceae	0	0	0.00184768	0.00948043	0	0	0	0	0.00443718	0.0181778	0	0
Coleofasciculaceae	0	0	0.00168237	0.0121317	0	0	0	0	0	0	0.00032842	0.00160892
Chromobacteriaceae	0	0	0.00133214	0.0096062	0	0	0	0	0.00187507	0.00918591	0	0
Hydrogenedensaceae	0	0	0.001132	0.00734548	0	0	0	0	0.000535733	0.00262455	0	0
Arcobacteraceae	0	0	0.00106571	0.00768496	0	0	0	0	0	0	0	0
Terasakiellaceae	0	0	0.000928664	0.00669669	0	0	0	0	0	0	0	0
Acidithiobacillaceae	0	0	0.000845086	0.006094	0	0	0	0	0	0	0	0
Lentimicrobiaceae	0	0	0.000828734	0.00597608	0	0	0	0	0	0	0	0
DEV007	0	0	0.00073144	0.00527449	0	0	0	0	0	0	0	0
Gimesiaceae	0	0	0.000647065	0.00466605	0	0	0	0	0.00187507	0.00918591	0	0
Magnetospirillaceae	0	0	0.000629177	0.00334485	0	0	0	0	0	0	0	0
Acetobacterales_Incertae_Sedis	0	0	0.00052615	0.00379412	0	0	0	0	0	0	0.000413155	0.00202404
KD3_93	0	0	0.000477368	0.00344235	0	0	0	0	0	0	0	0
UBA12411	0	0	0.000471602	0.00340077	0	0	0	0	0	0	0	0
Stappiaceae	0	0	0.000400808	0.00289027	0	0	0	0	0.000674635	0.00234247	0	0
Saccharospirillaceae	0	0	0.00038349	0.00276539	0	0	0	0	0	0	0	0
Sanguibacteraceae	0	0	0.000297437	0.00214485	0	0	0	0	0.0025699	0.0125899	0.000337164	0.00165176
Puniceicoccaceae	0	0	0.000255355	0.00184139	0	0	0	0	0	0	0.00688949	0.0337515
Nitriliruptoraceae	0	0	0.000212859	0.00153495	0	0	0	0	0.00284652	0.013945	0.00126571	0.00482805
KD3_10	0	0	0.000169017	0.0012188	0	0	0	0	0.00341846	0.0142765	0	0
Coriobacteriaceae	0	0	0.00012783	0.000921796	0	0	0	0	0	0	0.0011403	0.00558632
Vibrionaceae	0	0	0.00010643	0.000767475	0	0	0	0	0.00031069	0.00152207	0.00425846	0.0208621
37_13	0	0	0	0	0	0	0	0	0	0	0	0
Acidaminococcaceae	0	0	0	0	0	0	0	0	0	0	0	0
Acidiferrobacteraceae	0	0	0	0	0	0	0	0	0	0	0	0
AKAU3564_sediment_group	0	0	0	0	0	0	0	0	0	0	0	0
Azospirillales_Incertae_Sedis	0	0	0	0	0	0	0	0	0.00297017	0.0111589	0	0
Bacteroidales_BS11_gut_group	0	0	0	0	0	0	0	0	0	0	0	0
Bacteroidales_UCG_001	0	0	0	0	0	0	0	0	0	0	0	0
Cardiobacteriaceae	0	0	0	0	0	0	0	0	0	0	0	0
Clostridiaceae_2	0	0	0	0	0	0	0	0	0	0	0	0
Clostridiaceae_4	0	0	0	0	0	0	0	0	0	0	0	0
Cyanobacteriaceae	0	0	0	0	0	0	0	0	0	0	0	0
Deferribacteraceae	0	0	0	0	0	0	0	0	0	0	0	0
Defluviitaleaceae	0	0	0	0	0	0	0	0	0	0	0	0
Desulfobacteraceae	0	0	0	0	0	0	0	0	0	0	0	0
Entomoplasmataceae	0	0	0	0	0	0	0	0	0	0	0	0
F082	0	0	0	0	0	0	0	0	0	0	0	0
Gracilibacteraceae	0	0	0	0	0	0	0	0	0.00144785	0.00709298	0	0
Hahellaceae	0	0	0	0	0	0	0	0	0	0	0.00165262	0.00809615
Halanaerobiaceae	0	0	0	0	0	0	0	0	0	0	0	0
Haloplasmataceae	0	0	0	0	0	0	0	0	0	0	0	0
Hydrogenophilaceae	0	0	0	0	0	0	0	0	0	0	0	0
Limnochordaceae	0	0	0	0	0	0	0	0	0	0	0	0
Marinifilaceae	0	0	0	0	0	0	0	0	0	0	0	0
Marinobacteraceae	0	0	0	0	0	0	0	0	0	0	0	0
Methylomonaceae	0	0	0	0	0	0	0	0	0	0	0	0
Mycoplasmataceae	0	0	0	0	0	0	0	0	0	0	0	0
Nodosilineaceae	0	0	0	0	0	0	0	0	0	0	0	0
Nostocales_Incertae_Sedis	0	0	0	0	0	0	0	0	0	0	0	0
Oscillatoriaceae	0	0	0	0	0	0	0	0	0	0	0	0
Piscirickettsiaceae	0	0	0	0	0	0	0	0	0	0	0	0
Prolixibacteraceae	0	0	0	0	0	0	0	0	0	0	0	0
Syntrophobacteraceae	0	0	0	0	0	0	0	0	0	0	0	0
Thalassobaculaceae	0	0	0	0	0	0	0	0	0	0	0	0
Thermoanaerobacteraceae	0	0	0	0	0	0	0	0	0	0	0	0
Victivallaceae	0	0	0	0	0	0	0	0	0	0	0	0

## Sheet: Genus
	Plot				Cultivars				Fruit parts
	St-Pierre (Mean ± SD)		St-Gilles (Mean ± SD)		Cogshall (Mean ± SD)		José (Mean ± SD)		Cogshall (PE) (Mean ± SD)		Cogshall (SE) (Mean ± SD)
Genus	Mean	SD	Mean	SD	Mean	SD	Mean	SD	Mean	SD	Mean	SD
Ralstonia	28.8525	21.6114	53.2818	12.9503	55.2664	8.00612	15.1268	10.1616	42.6999	22.735	16.1751	19.8609
Burkholderia_Caballeronia_Paraburkholderia	7.90544	7.54587	16.6295	4.3593	17.0455	2.2244	4.30732	3.58272	13.1739	7.49474	4.5959	6.9703
Massilia	14.0135	17.4743	2.55812	4.35361	2.95887	2.82572	19.2296	23.9322	8.54474	19.0719	34.4821	32.8447
Pseudomonas	3.95375	5.11701	0.989899	1.65117	0.768976	0.881618	3.71648	2.66817	7.79126	21.149	12.5269	19.9572
Pantoea	2.57052	3.28854	3.76045	6.29373	4.7741	2.16514	6.90092	9.48052	2.67597	3.87701	6.71085	16.016
Sphingomonas	4.4106	3.74887	2.22759	4.90173	1.41526	2.2796	4.89731	1.79835	2.29543	3.48617	3.10144	3.48505
Methylobacterium	3.27739	3.27558	0.717363	1.91037	0.522687	0.530987	1.75336	1.64096	1.81462	5.92492	0.690004	0.677292
Curtobacterium	2.9597	3.01658	1.25484	2.85129	0.958372	1.19677	2.11935	1.78549	1.43851	3.77767	3.81193	5.40033
Hymenobacter	2.74979	4.28156	0.203055	0.424888	0.0792196	0.0838866	1.42679	2.28284	1.38244	4.09889	0.587091	0.83259
Mesorhizobium	0.614177	0.435395	1.06167	0.374548	1.08447	0.370613	0.554051	0.606208	0.880342	0.56483	0.42659	0.517057
Acetobacter	0.417844	0.554056	0.806353	1.89134	0.857002	0.754706	0.120164	0.146071	0.676362	1.50013	0.101425	0.195149
Actinoplanes	0.278767	0.344651	0.368409	0.548444	0.343656	0.631433	0.384458	0.27567	0.662327	1.01705	0.166486	0.262648
Candidatus_Uzinura	0.287009	0.977877	0.858145	4.02723	0.110608	0.199398	1.82483	2.59119	0.576713	1.21784	4.24161	9.51001
1174_901_12	1.50834	1.6188	0.160664	0.828716	0.0634765	0.0964349	1.1433	2.96896	0.543678	1.55833	0.104236	0.188645
Bacillus	0.477901	0.415214	0.575004	0.978059	0.436013	0.369786	1.87094	3.4308	0.528262	0.703826	0.279956	0.322407
Roseomonas	0.525802	0.938597	0.23283	0.283911	0.223544	0.292625	0.606146	0.472808	0.467817	1.12312	0.243063	0.300795
Sodalis	0.0226772	0.0798058	0.0122643	0.0646092	0.000799552	0.00265181	0	0	0.452617	2.19881	0.710075	3.38636
Microvirga	0.0975681	0.160173	0.324035	0.449722	0.233682	0.515861	0.508569	0.419597	0.411991	0.756315	0.183088	0.281608
Allorhizobium_Neorhizobium_Pararhizobium_Rhizobium	0.373772	0.583692	0.462329	0.57565	0.44914	0.846695	0.549263	0.330368	0.409146	0.533935	0.171707	0.258015
Pelomonas	0.40449	0.3997	0.526465	0.236858	0.528334	0.137636	0.372628	0.33711	0.403091	0.241153	0.221448	0.347217
Nocardioides	0.357532	0.445826	0.328793	0.295537	0.166864	0.15345	0.551946	0.33985	0.388979	0.509226	0.193409	0.242455
Staphylococcus	0.842379	1.63077	0.636041	1.33999	0.693254	0.800592	1.30176	0.778313	0.373874	0.551452	0.268965	0.371404
Amnibacterium	1.26947	1.64609	0.169216	0.208987	0.19959	0.227205	1.5287	1.0547	0.372808	0.825067	0.421496	0.848072
Lactobacillus	0.263124	0.463787	0.407969	0.975513	0.405707	0.462358	0.164711	0.337863	0.332294	0.856179	0.0521384	0.103232
Mycobacterium	0.148167	0.254173	0.275835	0.383434	0.141994	0.36021	0.393496	0.353251	0.31184	0.497444	0.15367	0.217819
Streptomyces	0.0779732	0.218176	0.15706	0.278369	0.0464228	0.0388616	0.15169	0.128432	0.260934	0.385093	0.077779	0.129596
Corynebacterium_1	0.505387	0.838347	0.357284	0.482005	0.510908	0.65098	0.995368	0.73924	0.256855	0.426984	0.248219	0.351281
Kineococcus	0.421958	0.709616	0.171459	0.205764	0.147701	0.194301	0.725821	0.630946	0.250512	0.396857	0.220339	0.26332
Solirubrobacter	0.149983	0.253993	0.182122	0.210601	0.0693784	0.0578666	0.213153	0.183985	0.231855	0.384568	0.0855607	0.163491
Devosia	0.217804	0.31061	0.190164	0.23871	0.06154	0.0832403	0.267462	0.394654	0.227461	0.319048	0.0845134	0.133036
Actinomycetospora	0.308481	0.34076	0.191812	0.201605	0.10132	0.130978	0.274589	0.222885	0.20965	0.218803	0.176204	0.350127
Bryobacter	0.0613235	0.114813	0.164824	0.215319	0.0844217	0.117049	0.232327	0.182657	0.206273	0.354901	0.0869534	0.1205
Pseudonocardia	0.141891	0.273055	0.13422	0.157588	0.0422746	0.0433639	0.230245	0.211062	0.198398	0.302377	0.107552	0.189842
Acinetobacter	0.372713	0.622869	0.266239	0.629605	0.680481	1.30858	0.659877	0.371965	0.19368	0.317754	0.253716	0.445163
Erwinia	0.0160976	0.0344316	0.171264	0.301481	0.477159	0.433772	0.185388	0.274423	0.153839	0.25037	0.0324521	0.0916256
Acidibacter	0.0322042	0.0801248	0.0682866	0.117802	0.00244124	0.00626514	0.0528348	0.0816365	0.151368	0.282546	0.0581384	0.126648
Curvibacter	0.0974011	0.112316	0.194175	0.142575	0.168581	0.0631504	0.00404449	0.0127898	0.146721	0.126765	0.0403682	0.0598821
Steroidobacter	0.0269763	0.0693362	0.156117	0.231677	0.0585089	0.131218	0.072007	0.0735812	0.145466	0.259373	0.0658509	0.153431
Cutibacterium	0.192874	0.224196	0.148056	0.205163	0.224558	0.229204	0.372911	0.27374	0.135558	0.187236	0.119355	0.169348
Kosakonia	0.0561425	0.140341	0.107032	0.205578	0.32943	0.312218	0.0044169	0.00931283	0.135001	0.233766	0.00461801	0.0155692
Streptococcus	0.27631	0.546866	0.145053	0.234422	0.215682	0.226481	0.403875	0.376023	0.127744	0.189098	0.223405	0.576521
Flavisolibacter	0.0634493	0.171926	0.0610857	0.0824934	0.0627619	0.119595	0.107862	0.100907	0.118877	0.175172	0.0373083	0.0620819
Altererythrobacter	0.068256	0.146854	0.113444	0.212815	0.147764	0.392865	0.076716	0.0960547	0.108879	0.215476	0.0659675	0.101099
Aureimonas	0.353615	0.425936	0.0822474	0.098383	0.0584753	0.0861235	0.32453	0.248423	0.104411	0.148218	0.067385	0.10426
Paracoccus	0.165209	0.339416	0.0596495	0.070228	0.0650571	0.0927659	0.172504	0.203922	0.103104	0.151459	0.0486044	0.0918722
Ellin6055	0.0864588	0.144503	0.0825783	0.121977	0.0370176	0.0731927	0.0701468	0.0951937	0.0989223	0.137413	0.0721502	0.175454
Flavobacterium	0.0604376	0.132128	0.0533747	0.0778854	0.0126	0.0219201	0.171807	0.30065	0.0984615	0.218887	0.014416	0.0311512
Pir4_lineage	0.0176015	0.0457481	0.0462563	0.0880267	0.0076765	0.0118876	0.0317265	0.100328	0.0982177	0.204851	0.0178768	0.0449115
Escherichia/Shigella	0.226168	0.533279	0.135562	0.181653	0.182123	0.224461	0.546688	0.414705	0.0980964	0.180509	0.115925	0.220327
Bradyrhizobium	0.122364	0.151729	0.0982492	0.102488	0.0751924	0.0653931	0.239735	0.214089	0.0960982	0.087482	0.0627521	0.061347
Micrococcus	0.177132	0.255604	0.0843466	0.120384	0.0714398	0.103844	0.546517	0.699345	0.0925443	0.191708	0.0770606	0.166286
Geodermatophilus	0.165437	0.270505	0.075048	0.104277	0.0411046	0.0853837	0.295074	0.242383	0.0895559	0.126771	0.0535364	0.0860044
Mucilaginibacter	0.255572	0.532028	0.109003	0.173107	0.156599	0.222488	0.557596	0.547715	0.085231	0.122119	0.54467	1.07656
Noviherbaspirillum	0.126924	0.140759	0.0712024	0.0875211	0.0525931	0.0559412	0.135822	0.132948	0.0801231	0.0731212	0.0579013	0.102935
Psychroglaciecola	0.0947682	0.159042	0.0886279	0.253383	0.189899	0.532954	0.14816	0.134492	0.0799989	0.117402	0.0440396	0.0685701
MN_122.2a	0.0197268	0.052478	0.0437721	0.0710888	0.0452536	0.103297	0.0728915	0.0761716	0.0732936	0.119119	0.0405645	0.0532195
Ramlibacter	0.0162984	0.0327341	0.0569793	0.08188	0.0196103	0.0339499	0.0445236	0.0503907	0.071101	0.12299	0.0259829	0.0460873
Blastococcus	0.0432061	0.0760888	0.0619266	0.0848128	0.0348471	0.0322245	0.194274	0.20995	0.0689156	0.084523	0.0515482	0.076162
Actinophytocola	0.0047376	0.0209265	0.0244492	0.046539	0.0034746	0.00629356	0	0	0.0674889	0.180315	0.00609875	0.0176434
Micromonospora	0.0259921	0.0486294	0.060397	0.102372	0.0620931	0.11595	0.0178393	0.0258479	0.0671831	0.137452	0.0284839	0.0731697
Lawsonella	0.114058	0.199179	0.0627475	0.0889142	0.110476	0.105807	0.113677	0.119392	0.0670252	0.114991	0.0309928	0.044048
Marmoricola	0.0883545	0.147619	0.0581502	0.0711534	0.0286944	0.0315309	0.183318	0.178167	0.062973	0.0858642	0.0354686	0.0488339
Enhydrobacter	0.035176	0.0600722	0.0539648	0.143007	0.084703	0.193611	0.188871	0.192024	0.0620346	0.138895	0.037282	0.122418
Chthoniobacter	0.0910872	0.171215	0.0747359	0.12563	0.058322	0.135865	0.120909	0.130773	0.0615856	0.0900253	0.0210739	0.0411392
Modestobacter	0.108647	0.171992	0.0579606	0.0927409	0.0279225	0.0290486	0.456568	0.479016	0.0613962	0.080967	0.0870925	0.105158
SH_PL14	0.00740705	0.0450553	0.0181287	0.0492564	0.01021	0.0254143	0.00102344	0.00323639	0.0605632	0.220838	0.00601126	0.0233727
Brevundimonas	0.15366	0.260679	0.0607951	0.0682791	0.0182242	0.0194933	0.13195	0.139103	0.0600806	0.104572	0.0250118	0.0439059
Cellvibrio	0.0430208	0.184974	0.0283198	0.0870225	0.00447167	0.0101202	0.0901538	0.239706	0.0597554	0.178556	0.00785742	0.019077
Bryocella	0.0398248	0.0896544	0.0418825	0.127046	0.0956864	0.254552	0.29492	0.347668	0.0591921	0.149562	0.0521449	0.100583
Gemmata	0.0483725	0.12558	0.0382666	0.0736556	0.00172686	0.0029673	0.12461	0.193139	0.0576684	0.165916	0.0129522	0.0296782
Lysobacter	0.0232946	0.0455682	0.0351484	0.0675966	0.00963385	0.0166788	0.0179179	0.037793	0.0571229	0.0935901	0.0360783	0.0729336
Kocuria	0.110672	0.170303	0.0380351	0.0379806	0.0277463	0.0242954	0.168971	0.165647	0.0554692	0.0646596	0.0345399	0.0454615
Xanthomonas	0.131344	0.38456	0.0658789	0.13709	0.0575782	0.0611326	0.0214675	0.0611122	0.053448	0.114661	0.239715	0.936229
Cellulomonas	0.208246	0.54281	0.0478871	0.0739079	0.00944241	0.0151593	0.144662	0.252666	0.0518028	0.0622849	0.0207543	0.0399347
Novosphingobium	0.0851184	0.129313	0.0700569	0.0965369	0.0398294	0.0393537	0.213341	0.182614	0.0512285	0.0570753	0.0242547	0.0386804
Phenylobacterium	0.0376809	0.0914644	0.0599195	0.0855182	0.0383424	0.0787415	0.0583591	0.0525668	0.0495645	0.0775063	0.0222653	0.0384954
Haliangium	0.0577801	0.170613	0.0200413	0.0405224	0.00454026	0.00712162	0.024555	0.0390796	0.0460272	0.0780563	0.0238417	0.0506834
Dapisostemonum_CCIBt_3536	0.0250759	0.0536624	0.0117879	0.0298593	0.00337748	0.00793327	1.20523	2.5388	0.0455372	0.138349	0	0
Gemmatirosa	0.0590757	0.114548	0.030989	0.0497086	0.0354175	0.0577489	0.164367	0.190925	0.0454379	0.0914009	0.0166818	0.031996
Terriglobus	0.150449	0.207951	0.0244282	0.0483726	0.0325702	0.0537961	0.161628	0.235255	0.0453597	0.0773518	0.0424537	0.0667014
Kineosporia	0.0510027	0.119193	0.0664977	0.347916	0.0127719	0.0236982	0.046683	0.0990358	0.0452166	0.111414	0.0268476	0.0485639
Quadrisphaera	0.213714	0.228981	0.0673977	0.101741	0.0795197	0.152946	0.127725	0.115129	0.0447457	0.0680891	0.0284268	0.0758816
Skermanella	0.0242911	0.0616603	0.0464569	0.083671	0.00887287	0.0152705	0.075023	0.0753079	0.0446335	0.072688	0.0283213	0.07177
Azorhizophilus	0.0134625	0.0363122	0.000866169	0.00327376	0	0	0.00422363	0.00890945	0.0444872	0.169211	0.00712015	0.0153199
Virgisporangium	0.0108934	0.0288277	0.0276484	0.0474023	0.0143814	0.0289708	0.00889718	0.021599	0.0443544	0.0876975	0.0302	0.0619951
Rothia	0.0660749	0.143739	0.0402681	0.0783237	0.038209	0.0672054	0.100135	0.121948	0.0441319	0.0905165	0.0328518	0.063835
Aeromicrobium	0.0393766	0.100705	0.0440021	0.071858	0.0266503	0.0470293	0.0393019	0.0521243	0.0437181	0.0720589	0.0115959	0.027995
Adhaeribacter	0.0166422	0.03169	0.0384293	0.0667251	0.0425814	0.0910999	0.155993	0.230802	0.0436908	0.0739899	0.0265991	0.0546046
Craurococcus	0.176376	0.30769	0.0364032	0.0716949	0.0173494	0.0417064	0.272871	0.457198	0.0436271	0.0738932	0.0301584	0.048732
Sphingobium	0.0520464	0.126398	0.0316437	0.0722284	0.0587438	0.143608	0.0442554	0.0695784	0.0428694	0.106914	0.0232342	0.0447639
Cellulosimicrobium	0.000422264	0.00256853	0.0202701	0.03905	0.00726691	0.0241016	0.0701172	0.123086	0.0422054	0.105547	0.0142687	0.0352708
Bdellovibrio	0.17554	0.304583	0.0298991	0.126897	0.0117569	0.0188144	0.033092	0.0817498	0.0417364	0.156949	0.0147181	0.0367317
Rubrobacter	0.0345054	0.0823567	0.0190201	0.0261177	0.0115287	0.0156049	0.105125	0.0907277	0.0397855	0.0643484	0.0186457	0.0334915
Pseudoxanthomonas	0.0268008	0.0759334	0.0225052	0.0455579	0.00890858	0.0165211	0.0154797	0.0327022	0.0393924	0.0824911	0.00665999	0.0211886
Nitrospira	0.0128947	0.0695156	0.0191408	0.0450951	0	0	0.26781	0.251729	0.0379847	0.111412	0.0621181	0.107445
RB41	0.0231461	0.0469186	0.0182513	0.0397827	0.00486872	0.0116014	0.0382682	0.0692075	0.0376509	0.0752133	0.0134252	0.0292918
Isoptericola	0.0053257	0.0291254	0.0280274	0.0939482	0	0	0.103206	0.241592	0.0353833	0.132037	0.00947928	0.0337958
Fructobacillus	0.0437547	0.0734133	0.0402961	0.0830207	0.0316572	0.0604294	0.215423	0.582429	0.0353143	0.0642685	0.044613	0.13184
Spirosoma	0.309839	0.447159	0.0269476	0.0727552	0.0192868	0.0304851	0.108049	0.148809	0.0348552	0.107421	0.0242626	0.0804991
Sphingoaurantiacus	0.0721508	0.111674	0.0575981	0.100875	0.0876208	0.175257	0.188473	0.213269	0.0348308	0.0510568	0.143088	0.29575
Falsirhodobacter	0.0509894	0.0973316	0.0195089	0.0441084	0.0065548	0.0163885	0.0172603	0.0346766	0.0347522	0.0830204	0.00983883	0.0201095
Komagataeibacter	0.0152235	0.030138	0.029158	0.0693793	0.0317246	0.0410507	0	0	0.0342981	0.0847621	0.00216552	0.00902741
Caulobacter	0.0375916	0.0888731	0.0482756	0.0860401	0.0524648	0.0857282	0.0666772	0.131305	0.0341559	0.0720852	0.0253183	0.0641065
Candidatus_Alysiosphaera	0.0229048	0.049399	0.0119398	0.02075	0.00313534	0.0103987	0.0540356	0.0710919	0.0340207	0.0838189	0.00736158	0.0165753
Dongia	0.00813198	0.0257816	0.0339575	0.0610402	0.0045492	0.0106212	0.0175142	0.0553849	0.0336796	0.0701806	0.00839234	0.0121991
Pseudarthrobacter	0.0554135	0.0915643	0.0241367	0.0434697	0.0267847	0.0644499	0.0469555	0.0599775	0.0333876	0.0493544	0.0236052	0.0499147
Pseudolabrys	0.018826	0.0613876	0.0252595	0.0567924	0.000975943	0.00323684	0.00970715	0.0208623	0.0330929	0.0712505	0.0138508	0.0319943
Larkinella	0.0785656	0.288358	0.0422904	0.0695353	0.00151528	0.00347561	0.0886745	0.169441	0.032649	0.0695281	0.0144355	0.0282645
Asanoa	0.00174718	0.00818789	0.0146959	0.0376657	0.000810025	0.00268655	0.0417445	0.0858099	0.0325953	0.0721003	0.00605986	0.0219681
Hydrotalea	0.0201214	0.0304548	0.0344799	0.0415067	0.0202029	0.0258982	0	0	0.0316517	0.0315048	0.006692	0.0146084
Corynebacterium	0.0714922	0.1415	0.0429563	0.0924516	0.0263382	0.0345906	0.182136	0.316498	0.0309232	0.0643192	0.00957477	0.0184795
Cystobacter	0.051711	0.100239	0.0218582	0.0909832	0.00596024	0.0143206	0.0319863	0.0869362	0.0304989	0.0663854	0.00323752	0.00845078
Fimbriiglobus	0.0136257	0.036522	0.00851084	0.021692	0.00351498	0.0116579	0.00774387	0.0211384	0.0303581	0.0600703	0.00684222	0.0128445
Atlantibacter	0.00685051	0.0107119	0.0318276	0.048335	0.0633834	0.0495162	0.0210721	0.0277768	0.0302869	0.043103	0.0119004	0.0186345
Subgroup_10	0.0382377	0.180111	0.0473324	0.0796328	0.0183349	0.0421528	0.00753739	0.0204933	0.0302737	0.0706066	0.0111311	0.035969
Herbaspirillum	0.0240627	0.092812	0.00630359	0.0146502	0.0080608	0.0206289	0.265699	0.279359	0.0293985	0.126836	0.0492439	0.0867914
Ohtaekwangia	0.0131213	0.0513644	0.0328392	0.0651755	0.00117166	0.00388596	0.00672043	0.0212519	0.0292953	0.0508139	0.013878	0.0294009
Singulisphaera	0.0940525	0.176107	0.018585	0.0408156	0.0178814	0.0507984	0.11638	0.226859	0.0286	0.0453296	0.0217189	0.0330547
Thermomonas	0.0178034	0.0734108	0.0014366	0.00634463	0.00104511	0.00346625	0.299962	0.283105	0.0285086	0.125214	0.0282503	0.0525308
Chroococcidiopsis_PCC_7203	0.0345176	0.07534	0.103724	0.399052	0.262144	0.786515	0.045478	0.0903846	0.0285029	0.0670143	0.00963358	0.0241943
Pedobacter	0.0108477	0.0362693	0.0380109	0.078483	0.00917773	0.0148748	0.0245847	0.0337152	0.0283287	0.0477585	0.0116591	0.0191524
Chroococcidiopsis_SAG_2023	0.387662	1.39488	0.0398502	0.138469	0.0150378	0.0363025	0.349387	1.01091	0.028254	0.0416393	0.0262537	0.0636961
Acidiphilium	0.172325	0.252714	0.00790169	0.0263695	0.0105157	0.0162772	0.184517	0.397293	0.027946	0.0616389	0.0379503	0.0669414
Luteimonas	0.0389429	0.0869189	0.0321294	0.0803645	0.0160024	0.0349428	0.0498142	0.0600179	0.0277696	0.0547737	0.00670393	0.0144617
Amycolatopsis	0.0035486	0.0109415	0.0241847	0.0463935	0.00468664	0.0155438	0.0880234	0.221473	0.0277109	0.0851265	0.00502682	0.0122714
Candidatus_Solibacter	0.0169382	0.0439269	0.00817514	0.0217177	0.00337079	0.00761325	0.0241232	0.0453048	0.0271028	0.0992272	0.00507693	0.0136848
Constrictibacter	0	0	0.00322614	0.011288	0.00650941	0.0175576	0.0172128	0.0287707	0.0270864	0.0857783	0.00230314	0.0080651
Haemophilus	0.0810143	0.233531	0.0319565	0.0815554	0.0190799	0.026536	0.0311091	0.0593663	0.0267709	0.0417698	0.058111	0.167775
Chryseobacterium	0.0859725	0.229034	0.0200416	0.035923	0.00543291	0.00829727	0.103675	0.0758354	0.026014	0.0683513	0.0535388	0.186776
Gaiella	0.0313805	0.0767775	0.0136703	0.0338889	0.00366442	0.0097769	0.0683748	0.0751395	0.0257118	0.0508493	0.0343038	0.0636393
Fulvimonas	0.0225497	0.0423129	0.0292369	0.0378573	0.0326119	0.0300928	0.0467059	0.112797	0.0255783	0.0402261	0.0353968	0.120199
Tepidisphaera	0.0631856	0.144658	0.0218068	0.043421	0.0146526	0.0426839	0.0134536	0.0304895	0.0254501	0.0422596	0.00988705	0.022061
Krasilnikovia	0.00867438	0.0306831	0.0159482	0.036496	0.0174297	0.0234247	0.100137	0.238177	0.0254177	0.0827915	0.0222683	0.0773812
Cryptosporangium	0.00948284	0.030514	0.0218548	0.0463022	0.000975943	0.00323684	0.0278296	0.0511551	0.0253545	0.0662187	0.0123771	0.028028
Terrimonas	0.0303093	0.0630954	0.0215387	0.0301865	0.0229007	0.0369703	0.021468	0.0611138	0.0249453	0.0380942	0.00956181	0.0219454
Brevibacterium	0.0482215	0.1026	0.0116481	0.0233633	0.0155056	0.0321276	0.0868266	0.107817	0.0249184	0.0739352	0.00966558	0.0262564
Archangium	0.00135548	0.00586097	0.0703116	0.186541	0.0386699	0.110398	0.045975	0.109981	0.0247951	0.0711813	0.00251606	0.00812203
Deinococcus	0.183283	0.172626	0.0244488	0.0503683	0.012698	0.0186209	0.276248	0.33498	0.0247607	0.0444529	0.0127755	0.0314928
Gordonia	0.025574	0.101914	0.0370411	0.0621775	0.0020628	0.00481509	0.0326727	0.0674167	0.0246798	0.0331107	0.0229585	0.0376603
Blastocatella	0.0289779	0.0641921	0.0113735	0.0298725	0.0173169	0.0508331	0.0259703	0.0689521	0.0243789	0.0434423	0.003628	0.0116805
Acidocella	0.0259941	0.0838498	0.036731	0.0423488	0.027685	0.0264485	0.21383	0.337089	0.0241702	0.0280948	0.0725781	0.192538
Xylophilus	0.0507537	0.130347	0.00254413	0.00912473	0.00365789	0.0121319	0.0143281	0.0453095	0.0235644	0.085425	0.00290649	0.0125234
Rhodococcus	0.0685319	0.175357	0.0112302	0.024434	0.00233686	0.00406751	0.231167	0.227794	0.0234971	0.0350551	0.0427589	0.0679074
Klebsiella	0.0458989	0.104203	0.0593194	0.16977	0.0376707	0.0534455	0.208323	0.602396	0.0233461	0.0341659	0.013254	0.0403115
Pirellula	0.0091159	0.0359651	0.0304495	0.0787313	0.00773263	0.0224657	0.0232408	0.0506312	0.0231837	0.0533878	0.0176484	0.0396105
SWB02	0.00592968	0.0271475	0.0148719	0.0328218	0.000929446	0.00308262	0.0204855	0.0427951	0.0230613	0.0472717	0.0073055	0.0194435
Chitinophaga	0.00302972	0.0115446	0.00615984	0.0205631	0.00123694	0.00410247	0.00351316	0.00819777	0.0229316	0.0534202	0.000880068	0.00313494
Rhodoplanes	0.00198096	0.00833821	0.0146954	0.0365941	0.00776234	0.0158043	0.00743996	0.0123811	0.0226107	0.0390125	0.00563342	0.0194579
Stenotrophomonas	0.0422047	0.133603	0.0757116	0.208128	0.0170443	0.0242253	0.022279	0.0417432	0.0223164	0.0361594	0.0459147	0.0894122
Pedomicrobium	0.00628562	0.0272735	0.0200912	0.0399008	0.000618471	0.00205124	0.00778428	0.0195361	0.0222417	0.0424243	0.00333951	0.00877487
Comamonas	0.0283512	0.0530246	0.0296246	0.0471923	0.0333468	0.0323505	0.02569	0.0446729	0.0220334	0.0338753	0.00311189	0.00551494
Geminicoccus	0.0115377	0.048327	0.0122519	0.0252095	0.00327344	0.0083667	0.00579992	0.0128717	0.0219116	0.0367897	0.0130808	0.0240026
MND1	0.00453306	0.0167464	0.00966553	0.0193243	0.00815263	0.0143727	0.00202224	0.0063949	0.0218336	0.0454821	0.00745574	0.015736
Tatumella	0.0726162	0.283734	0.0382753	0.0700609	0.0392052	0.0482904	0.0272394	0.0457542	0.0216665	0.0439359	0.0244489	0.073608
Qipengyuania	0.00410739	0.0199755	0.00834493	0.0223032	0.00407271	0.00620319	0.00536463	0.013783	0.0216309	0.0592953	0.00536131	0.0115443
Dyadobacter	0.0397209	0.073856	0.0292878	0.0574865	0.00709012	0.0159309	0.0283585	0.0896773	0.0214432	0.0402583	0.0218481	0.0479997
Shinella	0.0158156	0.0544529	0.0151221	0.0411892	0.00712111	0.016721	0.0246416	0.0779235	0.0213713	0.0566452	0.00331012	0.0101964
Parviterribacter	0.00665963	0.0190324	0.0109005	0.0288365	0.019201	0.0448386	0.00973045	0.0273641	0.0213085	0.0412743	0.00193331	0.00404492
Lechevalieria	0.00199113	0.00851351	0.0145678	0.0274236	0.0143834	0.036662	0.00759806	0.0206828	0.0212112	0.0392108	0.0117474	0.0249627
Rhodomicrobium	0.00756398	0.0322554	0.0210808	0.0617313	0.014189	0.0470597	0.0132476	0.0352918	0.0211074	0.0607141	0.00505476	0.0136055
Neisseria	0.0301668	0.0691049	0.0398297	0.203604	0.00684347	0.0123607	0.0106493	0.0215209	0.0210486	0.0364021	0.0356619	0.1218
Brachybacterium	0.150282	0.498484	0.038264	0.10919	0.0376762	0.0866805	0.0496418	0.0668109	0.0207343	0.0318293	0.0662244	0.179419
Kribbella	0.00169411	0.00835327	0.0091062	0.020243	0.00494777	0.0164099	0.0450339	0.134935	0.020654	0.0459056	0.0139599	0.0371725
Rhizobacter	0.022656	0.06406	0.00404012	0.0118014	0.0050571	0.0117237	0.00408163	0.0129073	0.0204816	0.0712308	0.00231652	0.00492818
Sphingobacterium	0.0464494	0.138166	0.00791578	0.0219259	0.00257505	0.00593062	0.118055	0.197608	0.0202096	0.0291726	0.00291073	0.00553468
Candidatus_Cardinium	0.203861	0.679758	0.0351621	0.153013	0	0	0.105414	0.333348	0.0201851	0.0928555	0.0267896	0.0656954
Belnapia	0.0543543	0.0795521	0.0322105	0.064779	0.041951	0.11317	0.0623254	0.0881442	0.0200188	0.0366382	0.0419406	0.094985
Luteitalea	0.00235323	0.00692569	0.0154531	0.0295423	0.0122687	0.0262055	0.00102344	0.00323639	0.0196282	0.0420974	0.00305737	0.00773335
Azomonas	0.00116716	0.00532508	0.0318698	0.0774412	0.0618535	0.125951	0	0	0.0196244	0.0364858	0.196928	0.94389
Candidatus_Planktophila	0.00766251	0.0265636	0.0068684	0.0160243	0.00401871	0.00914386	0	0	0.0193581	0.0461304	0.00101145	0.00495507
FFCH7168	0.0105677	0.0282111	0.0156036	0.0392837	0.0171728	0.0328179	0	0	0.018688	0.0419091	0.00621644	0.0136189
Ellin6067	0.00800093	0.0321774	0.0045546	0.0116671	0	0	0.00567169	0.0179355	0.0185417	0.0552641	0.00433579	0.0170355
Rubellimicrobium	0.0658643	0.145152	0.0164114	0.022654	0.011669	0.0154475	0.148351	0.207382	0.0181942	0.0335156	0.0136557	0.0278211
Finegoldia	0.0714238	0.157055	0.0383608	0.097045	0.0645795	0.133034	0.0964422	0.154107	0.0181749	0.0221925	0.0348527	0.0745579
Hirschia	0.00746608	0.0217584	0.0120792	0.0301647	0.00389191	0.0103335	0	0	0.0181601	0.031095	0.0154148	0.0363196
Melittangium	0.0783726	0.13476	0.0193706	0.0683324	0.0472642	0.105371	0.0657417	0.159032	0.0181122	0.0697952	0	0
Aquabacterium	0.0552827	0.239189	0.020162	0.0429779	0.0126103	0.0175147	0.0633572	0.111846	0.0178708	0.0295712	0.0443617	0.118573
Candidatus_Tremblaya	0.0657803	0.235677	0.00950642	0.0425447	0.0303628	0.0824371	0	0	0.0176076	0.0848999	0	0
Reyranella	0.0160247	0.0382682	0.0162909	0.0254775	0	0	0.203202	0.219745	0.0175353	0.0355623	0.068692	0.153651
Pajaroellobacter	0.066403	0.136904	0.0102037	0.0226752	0.00382587	0.0086331	0.0461402	0.111883	0.0174834	0.0387232	0.00933025	0.0200984
Enterobacillus	0.0104812	0.0194872	0.0246229	0.0450921	0.0187404	0.0187803	0.0208704	0.0423547	0.0174135	0.0294539	0.0133717	0.0232713
Actinomyces	0.0384961	0.0812779	0.030689	0.0637998	0.0400946	0.116302	0.0668413	0.100849	0.017345	0.0297872	0.0930244	0.290676
Rhodopirellula	0	0	0.0093123	0.0199898	0	0	0	0	0.0172493	0.0376568	0.00107982	0.00529002
Parasegetibacter	0.00937714	0.0360705	0.00172945	0.00728219	0.0043293	0.0143587	0.0271978	0.0501103	0.016962	0.0560045	0.00682926	0.0236318
Dactylosporangium	0.0101375	0.0298549	0.0116176	0.0503954	0.00476628	0.0138067	0.0296161	0.0698019	0.0169568	0.0358895	0.000228248	0.00111818
Segetibacter	0.00604437	0.0291953	0.016194	0.0382407	0.0154625	0.0377699	0	0	0.016858	0.0446369	0.00340197	0.00972206
Amaricoccus	0.00528	0.0229744	0.00486184	0.0150887	0.000810025	0.00268655	0.0110697	0.0279412	0.0168252	0.034921	0.00439653	0.00960071
Chryseolinea	0.00167879	0.00608958	0.0173244	0.0303628	0.00247389	0.00820495	0	0	0.0167399	0.0370761	0.00576882	0.0122814
Hyphomicrobium	0.00514471	0.0154118	0.0109165	0.0270875	0.0119477	0.0396262	0.00204687	0.00647278	0.0165106	0.0344039	0.00759957	0.0186009
Paenibacillus	0.0171535	0.0475318	0.0196323	0.0396998	0.0478872	0.0654672	0.171221	0.435679	0.0163382	0.0440797	0.368641	0.986183
Asticcacaulis	0.00563442	0.0245193	0.00359852	0.0111857	0.00454182	0.0150635	0	0	0.0161319	0.040305	0.00694985	0.0184056
Gemmatimonas	0.0764911	0.400264	0.0134386	0.0388741	0.000929446	0.00308262	0.065993	0.0945929	0.0159022	0.0381042	0.00709515	0.0134542
Agromyces	0.000753185	0.00319429	0.0179893	0.0409259	0	0	0.0205248	0.0485632	0.0157021	0.034612	0.00712633	0.0174036
Nibribacter	0	0	0.0139173	0.034881	0.00639642	0.0212145	0.014367	0.0165918	0.0155936	0.0316354	0.0124217	0.0298779
Rhodocytophaga	0.00525234	0.0293413	0.0248167	0.0707691	0.0460017	0.145109	0.112849	0.285088	0.0147872	0.0293524	0.00482501	0.0211974
Veillonella	0.0386159	0.0903017	0.0223168	0.0516328	0.0293208	0.0516973	0.0130605	0.041301	0.0147783	0.0227487	0.0550395	0.144553
Phaselicystis	0.0251329	0.0465225	0.0107965	0.0237067	0	0	0.0373788	0.0862379	0.0145863	0.039466	0.00194104	0.00594726
Anaerococcus	0.0393545	0.0637915	0.0543938	0.138973	0.0616751	0.106065	0.0678724	0.0625711	0.0143031	0.0252045	0.0127731	0.0333151
Stakelama	0.0327321	0.046714	0.00844034	0.0175379	0.00262232	0.00477882	0.0190465	0.0286934	0.0142789	0.0341441	0.0395176	0.0758285
Carnimonas	0.113828	0.514908	0.00495669	0.0328925	0	0	0.00204687	0.00647278	0.0142246	0.0508842	0.00189909	0.00618234
Lacunisphaera	0.0296678	0.108835	0.0136892	0.0289257	0.00893217	0.0124334	0.000625508	0.00197803	0.0142114	0.0294235	0.00799643	0.0290427
Cupriavidus	0.000375132	0.00228184	0.00262681	0.00737754	0.00234332	0.00777191	0.0116518	0.0314974	0.0142022	0.0354342	0.00401189	0.0125205
Weissella	0.0355138	0.0782178	0.00697081	0.0170581	0.0123926	0.027737	0.0104941	0.022521	0.0141376	0.0490455	0.00217852	0.00903662
Gemella	0.0213735	0.0693566	0.0117652	0.0358397	0.00873275	0.0134987	0.0311608	0.0657127	0.0140886	0.0290271	0.00823396	0.0204118
Labrys	0.129302	0.298072	0.0105844	0.0455648	0.0102413	0.027309	0.0126678	0.0280992	0.0138927	0.0257338	0.00228951	0.00626459
Enterobacter	0.0255586	0.0877644	0.0462519	0.172351	0.0251828	0.0439084	0.567771	1.09396	0.0137793	0.0236828	0.00847378	0.026049
SM1A02	0.037405	0.166061	0.0102413	0.0216158	0	0	0.0214344	0.0489378	0.0137446	0.0256869	0.00346862	0.00838747
Jatrophihabitans	0.0520889	0.124524	0.00635506	0.0204843	0.0169116	0.0393519	0.0533662	0.0800448	0.0136305	0.025933	0.0140996	0.0313741
Microbacterium	0.071823	0.108598	0.0184398	0.0244723	0.0100489	0.0101481	0.0446374	0.0428043	0.0136074	0.0195364	0.0139169	0.0266884
Leifsonia	0.0255781	0.0682346	0.0256401	0.0448712	0.0164121	0.0265673	0.0317594	0.0391164	0.0133954	0.0233752	0.0124998	0.0367065
Legionella	0.0199624	0.0415203	0.028415	0.0670995	0.0100504	0.0179174	0.039919	0.0587553	0.0131997	0.0278626	0.000505725	0.00247754
Peptoniphilus	0.0404138	0.0706451	0.0378073	0.0834948	0.0532342	0.117016	0.0787537	0.0937309	0.0130197	0.0330223	0.0388549	0.136734
Edaphobacter	0.00819618	0.0230744	0.00326878	0.015287	0	0	0.00740389	0.0145854	0.0129287	0.0414656	0.00869116	0.0347783
Luteibacter	0.011495	0.031832	0.0102183	0.0244175	0.00247389	0.00820495	0.0440271	0.0901418	0.0128056	0.0251702	0.00223081	0.00616756
Conexibacter	0.047486	0.0817879	0.0232775	0.0481022	0.0298914	0.0836505	0.0316062	0.0546829	0.0127659	0.0280403	0.0215788	0.0569312
Iamia	0.0342105	0.0879737	0.0197729	0.0636621	0.00185889	0.00616525	0.0222549	0.0668575	0.012498	0.0310256	0.0138708	0.0402187
Polyangium	0.0069328	0.0232671	0.0151847	0.0796337	0.0014189	0.00470597	0.072664	0.229784	0.0124475	0.057962	0.00273483	0.00927962
Nocardiopsis	0.000250088	0.00152123	0.00069944	0.00339962	0	0	0.00217675	0.0068835	0.0124122	0.0495001	0	0
Terribacillus	0.00280213	0.0119808	0.01918	0.0442941	0.00162005	0.0053731	0.0057313	0.0142802	0.0122535	0.0211515	0.00844776	0.0264713
Stenotrophobacter	0.00683375	0.0303143	0.0109814	0.0338378	0.00309236	0.0102562	0.0299322	0.0676884	0.0122471	0.0215511	0.00359904	0.00770076
Franconibacter	0.00305066	0.00596968	0.0124922	0.03285	0.00166358	0.00384713	0.043687	0.0631815	0.0118312	0.0233149	0.00730615	0.0150243
Promicromonospora	0	0	0.0127255	0.0435234	0	0	0	0	0.0114867	0.0399982	0.0086332	0.0343499
Dietzia	0.00738104	0.0170861	0.00339131	0.0140336	0.00250747	0.00583174	0.0467593	0.0593448	0.0113349	0.0283736	0.00458564	0.016964
Frigoribacterium	0.0640446	0.123829	0.0098306	0.0250297	0.00221845	0.0051655	0.0539372	0.0995871	0.0112158	0.0233083	0.0184616	0.0362351
Verticia	0.0614174	0.286912	0.00474201	0.0178941	0.00452085	0.012332	0	0	0.0108223	0.0343836	0.00219726	0.00631975
Herbiconiux	0.012564	0.0517793	0.00337273	0.0154229	0	0	0.00652482	0.0146857	0.0101904	0.025946	0.000642747	0.00218139
Nesterenkonia	0.0313441	0.0600616	0.018844	0.0515044	0.041698	0.096041	0.129677	0.189908	0.0101716	0.0206875	0.0273518	0.0801477
Exiguobacterium	0.0305346	0.100808	0.0116371	0.0231355	0.0188893	0.0235182	0.0663481	0.103335	0.010116	0.0181045	0.00618383	0.0147994
Delftia	0.0195105	0.0443436	0.0147208	0.0464626	0.0454604	0.0949158	0.026201	0.0445519	0.0100488	0.0234992	0.0106297	0.0215121
Lysinimonas	0.00659307	0.0221726	0.00271142	0.00737383	0.00410282	0.00835128	0.00409375	0.0129456	0.00999958	0.0257488	0.00501733	0.0144192
Pontibacter	0.00630226	0.0349604	0.00787667	0.0194727	0	0	0.0244237	0.0704164	0.00998673	0.0327551	0.00406161	0.011027
Vibrionimonas	0.0150353	0.0492263	0.00451806	0.0113316	0.00623548	0.00940388	0.0877713	0.167223	0.00997019	0.0320226	0.0755108	0.324299
Xenophilus	0.0253433	0.0638061	0.00547156	0.0185607	0.00371083	0.0123074	0.00307031	0.00970917	0.00985646	0.022442	0.0097439	0.0381667
Sorangium	0.00817778	0.0329586	0.00888603	0.0276565	0	0	0.0115176	0.0251686	0.00958279	0.0230424	0.00408118	0.0115455
Arcticibacter	0.00600527	0.0259035	0.0135006	0.0333949	0.00879507	0.02917	0.117781	0.227408	0.00937446	0.0238614	0.00439886	0.0105331
Paucimonas	0	0	0.00509384	0.0109538	0	0	0.00102344	0.00323639	0.00914017	0.0262692	0.0018736	0.00653069
Nissabacter	0	0	0.00425148	0.024206	0.0017755	0.00397398	0	0	0.00912545	0.0299528	0.00244638	0.0119847
Pectobacterium	0.00412988	0.0197019	0.00944726	0.0521409	0.0355242	0.11256	0.0398089	0.125887	0.00904673	0.0229926	0.0117928	0.0365724
Anaerolinea	0.000692124	0.00351158	0.000171351	0.00123563	0.000810025	0.00268655	0	0	0.00880547	0.0431378	0	0
Methyloversatilis	0.000705689	0.00325698	0.00683766	0.0307856	0.0222947	0.0655698	0.00303337	0.00959235	0.00873126	0.0371773	0.0110344	0.0368457
Afipia	0.0196734	0.0632351	0.0196744	0.0349779	0.00714344	0.00961958	0.0824266	0.16302	0.00871511	0.0311643	0.0459464	0.0808759
Vagococcus	0.0134821	0.0473683	0.00194022	0.00872661	0.00123694	0.00410247	0.404354	0.959608	0.00869394	0.0295748	0.0125569	0.0435353
Anaeromyxobacter	0.000595768	0.00362392	0.000243688	0.00123145	0	0	0.0342628	0.0981544	0.0086113	0.0331836	0	0
Azohydromonas	0.00149861	0.00611672	0.0168812	0.0442959	0.00202106	0.00449978	0.0557738	0.0723234	0.00836617	0.0173808	0.00599209	0.0120599
Taibaiella	0.0241845	0.088396	0.0128866	0.0324837	0.00243007	0.00805965	0.0208123	0.0585669	0.00832354	0.023952	0.00488712	0.00957785
Olivibacter	0.016605	0.0883264	0.00755237	0.0198167	0.0014189	0.00470597	0.00434263	0.0137326	0.00821962	0.0329021	0.00431689	0.0211484
Murdochiella	0.000237058	0.00144197	0.000430845	0.00310687	0	0	0.0147929	0.0467793	0.00819851	0.0401643	0	0
Aridibacter	0.00470002	0.0155511	0.0192019	0.038701	0.00980943	0.0209814	0.0208018	0.0368383	0.00811991	0.0146579	0.00299109	0.00916332
Dyella	0.0320963	0.111615	0.0119582	0.0250343	0.0153692	0.0192588	0.0177234	0.0300473	0.00808864	0.0126956	0.0115743	0.0285559
28_YEA_48	0.00829381	0.030653	0.00923534	0.02409	0.0127847	0.0389748	0.00204687	0.00647278	0.00804957	0.0167031	0.00361691	0.00910309
Aminobacter	0.0232977	0.0569166	0.00500662	0.0148753	0.00104511	0.00346625	0.00217675	0.0068835	0.00793789	0.0185652	0.00381505	0.00883938
Phytohabitans	0.00492022	0.0217187	0.0145794	0.0484867	0	0	0.0373789	0.083235	0.0078912	0.0187873	0.00652397	0.0181815
Wolbachia	0.361966	1.88288	0.00798413	0.0250789	0.00567017	0.0188058	0.0194453	0.0614914	0.00770354	0.0231439	0.023971	0.055619
Galbitalea	0.021715	0.0635542	0.0116349	0.032283	0.00452693	0.0105888	0.00108566	0.00343315	0.00768495	0.017818	0.00520946	0.0101376
Candidatus_Chloroploca	0.000358449	0.00218036	0.011406	0.0321737	0.00494777	0.0164099	0.013678	0.0288765	0.00763691	0.017903	0.00150016	0.00455455
Methylophilus	0.0029849	0.0117771	0.000277302	0.0014348	0.000799552	0.00265181	0.0075061	0.0237364	0.00760737	0.0356679	0.00707731	0.0330524
Kluyvera	0.00239455	0.00721219	0.00342152	0.0134867	0	0	0.0206418	0.065275	0.00760315	0.023217	0	0
Myxococcus	0.010602	0.0644896	0.00190201	0.00718267	0	0	0	0	0.00759495	0.0317272	0.0168828	0.0827083
Geothrix	0.00130355	0.00655509	0.00213532	0.00814826	0.00394536	0.0104768	0	0	0.00759443	0.0226937	0.000279005	0.00136684
Alloprevotella	0.0100157	0.0540453	0.00928747	0.0464866	0.00497957	0.0134781	0.0239385	0.0546311	0.0075833	0.0174329	0.00460817	0.0136469
Chthonomonas	0.00393971	0.0136604	0.00245056	0.0120082	0	0	0.00810241	0.0256221	0.00754862	0.0204589	0	0
Limnobacter	0.0262077	0.152526	0.00343758	0.0132044	0.00185541	0.00615371	0.0385278	0.104525	0.00749345	0.0236711	0.00347087	0.0123801
Flavitalea	0.0104324	0.0316279	0.00723138	0.0157398	0.00235794	0.00411152	0	0	0.00743751	0.0187784	0.00547563	0.0172779
Lautropia	0.00170153	0.00536052	0.0101874	0.0395245	0.00195189	0.00647367	0.00796178	0.0251774	0.00743636	0.0120498	0.00463103	0.0122143
Paraclostridium	0.0317722	0.062495	0.00691428	0.017796	0.00850854	0.0171933	0.226639	0.30747	0.00735984	0.0186328	0.0269501	0.0907521
Catonella	0	0	0	0	0	0	0	0	0.00728757	0.0357016	0	0
Sinobaca	0	0	0.000655004	0.00338864	0	0	0	0	0.00722733	0.0248367	0	0
Nakamurella	0.0734684	0.155105	0.00401752	0.00947703	0.00405012	0.0134327	0.0447997	0.0870874	0.00692593	0.0133898	0.00619487	0.0169159
Brevifollis	0.000125044	0.000760613	0.00104723	0.00629329	0.000908364	0.0030127	0	0	0.00678119	0.0332209	0.000576861	0.00282603
UTBCD1	0.000633396	0.0038528	0.000384752	0.0020433	0.000618471	0.00205124	0.0138281	0.024742	0.00676114	0.0236172	0.030602	0.112681
Hephaestia	0.00762327	0.0119743	0.642718	4.62226	0	0	0.00987308	0.0155127	0.00672428	0.0138794	0.00555485	0.0138034
Luedemannella	0.00667083	0.0271545	0	0	0	0	0	0	0.0067099	0.02889	0	0
Wohlfahrtiimonas	0	0	0	0	0	0	0	0	0.00670893	0.0328669	0	0
Saccharopolyspora	0.00598574	0.0264731	0.00125094	0.00511749	0.00195189	0.00647367	0.0437634	0.0767329	0.00669754	0.0165054	0.00241792	0.00958517
Opitutus	0.00976761	0.0418885	0.0049577	0.0148644	0	0	0	0	0.00665149	0.0162448	0.000734896	0.00253097
mle1_7	0.00210804	0.00864371	0.0078406	0.0232477	0.000522556	0.00173312	0	0	0.00664521	0.0194375	0.00532783	0.0212273
Sediminibacterium	0.00609238	0.0101172	0.0155447	0.0240747	0.0111657	0.0162771	0.0390213	0.0823391	0.00661982	0.00875563	0.0116503	0.0347674
Lysinibacillus	0.00750272	0.0151032	0.0130915	0.063683	0.0426187	0.136072	0.00320019	0.00727366	0.00659918	0.0150582	0.00859834	0.0374349
Aggregicoccus	0.00758411	0.0461324	0.000215423	0.00155343	0	0	0.0043535	0.013767	0.00635715	0.0165185	0	0
BIyi10	0.000678219	0.00412545	0.00404477	0.0190457	0	0	0	0	0.00634605	0.019592	0.0017997	0.0088167
Gluconobacter	0.0216014	0.0805419	0.00591652	0.0159112	0.00377349	0.00854095	0.0091651	0.0227816	0.00632128	0.0213642	0.00560241	0.0274461
Paludibaculum	0.00198401	0.00759706	0.00212519	0.00849006	0	0	0.109776	0.126096	0.00618488	0.0123206	0.00132749	0.00449878
Leptothrix	0.0107874	0.0300055	0.00269245	0.0082713	0.00166358	0.00384713	0.00505561	0.0159872	0.00615543	0.0135541	0.00314562	0.0139396
Rugamonas	0.0170003	0.037079	0.00158125	0.00545156	0.000522556	0.00173312	0.0115197	0.0202055	0.00606006	0.0108735	0.0100396	0.0143864
JCM_18997	0.00469586	0.0139401	0.00452299	0.0153932	0.00162005	0.0053731	0.00243072	0.00768663	0.00578248	0.0143405	0.00477881	0.0138677
Janibacter	0.00641932	0.0149466	0.00516431	0.0208166	0.00932344	0.0280946	0.0189939	0.0502118	0.00569982	0.00913618	0.0120968	0.0363807
Siphonobacter	0	0	0.00852229	0.0213963	0.00290053	0.00675403	0.0428044	0.0733749	0.00569777	0.013146	0.000663147	0.00225567
Glutamicibacter	0.000934988	0.00404627	0.00113747	0.00820239	0	0	0.00217132	0.00686631	0.00553673	0.0117529	0.00172316	0.00683271
Ilumatobacter	0.00199979	0.00906506	0.0105803	0.028256	0	0	0	0	0.00549887	0.0150609	0.00367163	0.0108344
Lactococcus	0.0395474	0.129522	0.122347	0.852541	0.564088	1.85312	0.0448157	0.0927009	0.00548268	0.0165029	0.0208551	0.0773624
Crossiella	0.000279378	0.00169939	0.00103958	0.00568001	0	0	0	0	0.00546855	0.0212353	0	0
Frateuria	0.0112016	0.0276536	0.0165431	0.0266775	0.0314889	0.0455139	0	0	0.00541762	0.0113252	0.000228248	0.00111818
Candidatus_Protochlamydia	0.00336938	0.011799	0.00507559	0.0171343	0.000810025	0.00268655	0.0289316	0.0700353	0.00541615	0.0114756	0.00217234	0.00737532
Arthrobacter	0.0528941	0.243802	0.0074817	0.0214448	0.00383751	0.00987937	0.121901	0.197211	0.00541114	0.0126659	0.00949828	0.0216346
Williamsia	0.0310822	0.063398	0.00617854	0.018998	0.0051181	0.00945497	0.0210519	0.0371569	0.00539302	0.0113547	0.00242154	0.00721273
Piscinibacter	0.000237058	0.00144197	0.00331383	0.00932673	0.00277076	0.00625358	0	0	0.00537724	0.0195295	0.00035994	0.00176334
Brevibacillus	0.00742415	0.0346237	0.00100824	0.00489329	0.00352692	0.0097537	0	0	0.00527514	0.0246272	0.00119405	0.00409276
Luteolibacter	0.0196909	0.0615455	0.00792242	0.0341211	0	0	0.0223602	0.0480447	0.00517348	0.0149238	0.00561581	0.0163408
OM27_clade	0.00629288	0.0307299	0.00466976	0.0200171	0	0	0	0	0.0051732	0.019133	0.00508093	0.0200178
Yonghaparkia	0.0202067	0.049633	0.00201249	0.0075106	0.001729	0.00386002	0.00307031	0.00970917	0.00513382	0.0102645	0.000705079	0.00345417
Litorilinea	0	0	0.00323444	0.0129664	0.00162005	0.0053731	0.0145843	0.0461198	0.0051295	0.0156125	0.000663147	0.00225567
Ameyamaea	0.00468839	0.00748957	0.00549897	0.0104681	0.00320888	0.00458246	0	0	0.00512559	0.0136728	0.000567788	0.00196354
Ornithinibacter	0.000799853	0.00486531	0.000235095	0.00169529	0	0	0.00202224	0.0063949	0.00498188	0.0188784	0.000631648	0.00309443
Methylopila	0.00303522	0.0154967	0.0341982	0.191067	0.131089	0.414697	0.00102344	0.00323639	0.00492674	0.013331	0.00716138	0.0161986
Aquicella	0.011679	0.0675833	0.00568694	0.0190112	0.000810025	0.00268655	0.0177944	0.043198	0.00492006	0.0149673	0.000505725	0.00247754
Friedmanniella	0.0259125	0.0391052	0.00779446	0.0164787	0.00803149	0.0125466	0.055831	0.0605663	0.00479262	0.00803304	0.0280587	0.0973083
Vicinamibacter	0	0	0.00421018	0.0171192	0.00132753	0.00440291	0	0	0.00478321	0.0130174	0	0
Granulicatella	0.0291064	0.054478	0.0130272	0.0332379	0.00335952	0.00833616	0.0294449	0.0583349	0.00478044	0.010175	0.013147	0.0248176
Cnuella	0.0051415	0.0208472	0.0130495	0.0331653	0.00512885	0.0143383	0.0365886	0.0733868	0.00476784	0.0106429	0.00540089	0.0141839
Domibacillus	0.00206334	0.00907438	0.00435361	0.0144564	0	0	0.0331505	0.0598348	0.00474171	0.01285	0.00625218	0.0157544
Georgenia	0.00641188	0.0345114	0.00510139	0.0201918	0.00292783	0.00971051	0.0152155	0.0324768	0.00472429	0.0152519	0.00899527	0.0338959
Enterococcus	0.0644762	0.320697	0.0109238	0.0466794	0.00243007	0.00805965	0.458741	1.3071	0.00472047	0.0136081	0.0339992	0.116493
Inquilinus	0	0	0.00195697	0.00996203	0	0	0	0	0.0047202	0.0191365	0	0
Oligoflexus	0.00842789	0.0420819	0.00360095	0.0113988	0.00058583	0.00194298	0.0186356	0.0589308	0.00469099	0.0116813	0.00108259	0.00367638
Pseudorhodoferax	0.0172457	0.0582162	0.00174309	0.00815123	0	0	0	0	0.00466002	0.016054	0.0018736	0.00653069
Pseudaminobacter	0	0	0.00623804	0.0210025	0.00620859	0.0149313	0	0	0.00465942	0.0107307	0.000431689	0.00211484
Treponema_2	0.00242002	0.00874131	0.00101353	0.00730869	0	0	0	0	0.00460962	0.0187611	0.000906752	0.00307212
Herpetosiphon	0.000808708	0.00491918	0.00271464	0.0122476	0.00432958	0.00794705	0.0121536	0.0384331	0.0045323	0.0162009	0.000505725	0.00247754
Chthonobacter	0.00149128	0.00815329	0.00419034	0.011184	0.00443515	0.0109837	0.0361367	0.0829997	0.00449784	0.013868	0.00188221	0.00528211
Nocardia	0	0	0.00400261	0.0194479	0	0	0.00686755	0.0115829	0.00444829	0.0119948	0.000505725	0.00247754
Candidatus_Neoehrlichia	0.000790444	0.00380462	0	0	0	0	0.0132696	0.0419623	0.00438186	0.0214667	0	0
Rubrivivax	0.0955348	0.288473	0.0159065	0.045503	0.0059284	0.014801	0.00921093	0.0291275	0.00435632	0.00835848	0.00779612	0.0232894
Desmonostoc_PCC_7422	0.0220731	0.0635849	0.00997948	0.0330061	0.0221005	0.0653356	0.0573895	0.0732264	0.00431667	0.0103249	0.0690058	0.266218
Bordetella	0	0	0.00792292	0.0177131	0.00904046	0.0169145	0	0	0.00425504	0.0172936	0.00374768	0.0145724
Flaviaesturariibacter	0.0028951	0.00790148	0.00600965	0.0214894	0.00476588	0.0113365	0.0138647	0.0321467	0.0042489	0.0113066	0.0010139	0.0028011
Niastella	0	0	0.00213449	0.00910332	0.00309236	0.0102562	0	0	0.00424025	0.0138914	0.00107982	0.00529002
Kibdelosporangium	0.00244662	0.0148822	0.00312701	0.0167148	0.00400302	0.00722246	0.00204687	0.00647278	0.00423024	0.0149643	0.00120292	0.00447719
Methylovirgula	0.00142235	0.00865182	0.00231165	0.0115571	0.00209022	0.00693249	0.00606673	0.0191847	0.00416438	0.0110387	0.00143976	0.00705336
Thermoactinomyces	0.0187148	0.0893023	0.00327041	0.0169945	0.00479731	0.0159109	0.0876717	0.192938	0.00413598	0.0116218	0.00690033	0.0242659
Bosea	0.0455017	0.128261	0.00986501	0.0326468	0.000618471	0.00205124	0.0165609	0.0270882	0.00409882	0.0111342	0.0184762	0.0404232
Romboutsia	0.0400644	0.0628083	0.0102815	0.024946	0.00873079	0.0263861	0.0818681	0.130716	0.00393737	0.0098881	0.00555444	0.0155221
alphaI_cluster	0.00401581	0.0154661	0.00241201	0.011546	0	0	0.00217675	0.0068835	0.00393667	0.0112441	0.00733913	0.0359542
Filomicrobium	0.000716897	0.00436072	9.18506e-05	0.000662344	0	0	0	0	0.00391562	0.0122591	0	0
Sphingopyxis	0.00397915	0.0232245	0.0019314	0.00921647	0	0	0.00977093	0.0308984	0.00389791	0.011811	0.00079163	0.002694
Planctopirus	0	0	0.00322594	0.0124504	0.00887118	0.0189336	0	0	0.00387037	0.0134753	0.0020229	0.00991014
Chondromyces	0	0	0.00531796	0.0260677	0	0	0	0	0.00387021	0.0131921	0	0
Candidatus_Brownia	0.000904292	0.00550059	0.109432	0.786387	0	0	0.00521012	0.0111679	0.00384681	0.0145481	0.000640596	0.00224736
Pseudochrobactrum	0.000358449	0.00218036	0.00127791	0.00561657	0	0	0	0	0.00382305	0.0130622	0.00144559	0.00455404
Alterococcus	0.00143379	0.00872143	0.000935301	0.00440499	0	0	0	0	0.00381948	0.0187115	0.00107982	0.00529002
Minicystis	0.00579136	0.0280775	0.00270303	0.0137988	0	0	0	0	0.00380602	0.0167974	0	0
Bauldia	0.00976601	0.0402053	0.0037648	0.0189805	0	0	0.0316327	0.0930619	0.00378159	0.010709	0.00237994	0.00599626
Janthinobacterium	0.00172801	0.00907591	0.000312845	0.00160427	0	0	0.0075061	0.0237364	0.00377934	0.0090886	0.000456496	0.00223636
Mumia	0	0	0	0	0	0	0.00437856	0.0138462	0.00377442	0.0136777	0.000324204	0.00158827
Candidatus_Entotheonella	0	0	0.00897885	0.0307481	0.00418045	0.013865	0	0	0.00371044	0.0163322	0.00137139	0.00518674
Acidisoma	0.0118115	0.0506941	0.00303251	0.0165867	0	0	0.0335746	0.0953304	0.00369731	0.0102639	0.00266688	0.00839723
Porphyromonas	0.0509755	0.197507	0.0194183	0.100611	0.00538221	0.0094204	0.0100198	0.0187324	0.00369097	0.0122779	0.00648747	0.0166665
Paludisphaera	0.0125744	0.0418797	0.00461014	0.0116665	0	0	0.00307031	0.00970917	0.00363967	0.011414	0.00514067	0.0162656
Peredibacter	0.00973592	0.0318674	0.00622924	0.0140464	0.00620059	0.0117613	0.0177944	0.043198	0.00363419	0.00918826	0.00162008	0.00610708
Prevotella	0.0103944	0.0371704	0.016748	0.0486759	0.050157	0.0931414	0.0408304	0.0604487	0.00359617	0.00985969	0.0190354	0.066238
Salinicola	0.000667829	0.00406224	0.0105341	0.0272589	0.000618471	0.00205124	0	0	0.00356657	0.0146839	0.00459356	0.0124862
Aliihoeflea	0.018197	0.0626869	0.000536825	0.00309184	0.00253772	0.00657023	0	0	0.00352999	0.0100567	0	0
1959_1	0	0	0.00141895	0.0102322	0	0	0	0	0.00346033	0.0169521	0	0
Macrococcus	0.00668023	0.0259211	0.00108877	0.00785122	0.00514691	0.0170704	0.0243017	0.0667618	0.0033906	0.0166105	0	0
Oceanobacillus	0.00227935	0.0126113	0.000127559	0.00091984	0	0	0	0	0.0033906	0.0166105	0.00310058	0.0108124
Povalibacter	0.000842716	0.00417054	0.00193039	0.00467975	0	0	0	0	0.00337776	0.0087128	0.000937414	0.00318671
Nonomuraea	0.00103782	0.00498682	0.0116938	0.0330596	0.0015991	0.00530363	0	0	0.00336853	0.0102177	0.00216182	0.00605368
Nannocystis	0.000466869	0.00283985	0.00497509	0.0151662	0.000522556	0.00173312	0	0	0.00336284	0.00813995	0.00244892	0.00692936
Arsenicicoccus	0.0519173	0.171258	0.000466908	0.00336692	0	0	0.00409375	0.0129456	0.00329316	0.0133734	0.00368368	0.0107719
Stella	0	0	0	0	0	0	0	0	0.00325739	0.0121583	0	0
Salana	0.004466	0.0201062	0.00342076	0.0206667	0	0	0.0260218	0.0471038	0.00314885	0.0112937	0.00276578	0.0090268
Leptospira	0.00405989	0.0128648	0.00189484	0.007184	0	0	0.00217675	0.0068835	0.00312627	0.0102723	0.0011655	0.00570977
Serratia	0.0383701	0.122072	0.00215058	0.0078436	0	0	0.00452428	0.00960482	0.00307646	0.00823143	0.0478555	0.198222
Dolosigranulum	0.00611183	0.0185754	0.0221195	0.057797	0.0312739	0.0510149	0.0390545	0.0731892	0.00307588	0.00898723	0.0152917	0.0462012
Xylanimicrobium	0.029624	0.103361	0.00229851	0.0097161	0	0	0.00921093	0.0291275	0.00307248	0.015052	0.00454303	0.0111671
Chiayiivirga	0.00150384	0.00914751	0	0	0	0	0	0	0.00306475	0.0150141	0	0
Candidatus_Udaeobacter	0.0587798	0.146987	0.00188487	0.013592	0.00891027	0.029552	0.0133047	0.0420731	0.00304695	0.0113524	0.00186747	0.0091487
Pseudorhodoplanes	0.00417491	0.0210735	0.00314138	0.00941366	0	0	0.00614062	0.0194183	0.00301171	0.00819401	0	0
Corallococcus	0.00274048	0.0121911	0.00221058	0.010575	0.000618471	0.00205124	0	0	0.00296718	0.00927989	0	0
Aeromonas	0.0024712	0.0097034	0.0217132	0.120348	0.0956553	0.256717	0.0291932	0.092317	0.00294558	0.0126397	0.0062051	0.0175443
Aurantimonas	0.00304996	0.0185522	0.00204304	0.00549947	0	0	0.000625508	0.00197803	0.00290411	0.00916148	0.00129674	0.00442236
LD29	0	0	0	0	0	0	0	0	0.00290126	0.00983924	0	0
Acidicaldus	0.00641405	0.0259654	0.00121289	0.00534109	0.00162005	0.0053731	0.00524706	0.0112605	0.00289956	0.0142049	0.00252659	0.0123777
Phytomonospora	0.000808708	0.00491918	0	0	0	0	0	0	0.00284873	0.0119529	0	0
Clostridium_sensu_stricto_8	0	0	0.00144515	0.0104211	0.0068316	0.0226579	0.00511718	0.016182	0.00281404	0.0103005	0.000951457	0.00466117
Rhodopseudomonas	0.0139057	0.0316592	0.00319831	0.0102516	0.00309236	0.0102562	0	0	0.00279077	0.00974365	0.00265684	0.00743817
Ruminococcaceae_UCG_002	0.00332285	0.0202121	0	0	0	0	0	0	0.00274123	0.0134292	0	0
Moraxella	0.000792296	0.00294803	0.00131044	0.00505208	0	0	0	0	0.00274123	0.0134292	0.00230964	0.00966792
Intrasporangium	0.00402956	0.0119268	0.000495255	0.00357134	0	0	0.00307031	0.00970917	0.00271071	0.00844397	0	0
Verrucosispora	0	0	0.0017541	0.00822445	0.000618471	0.00205124	0	0	0.00269007	0.00840875	0	0
endosymbionts8	0.0199259	0.11378	0	0	0	0	0	0	0.00267363	0.0130981	0	0
Flexibacter	0	0	0.00439633	0.018231	0	0	0	0	0.0026509	0.0095863	0.000863379	0.00422968
Clostridium_sensu_stricto_1	0.0441211	0.0920013	0.0104283	0.0204808	0.00239866	0.00795544	0.0600595	0.113477	0.00263942	0.00693856	0.0398162	0.0906967
Planobispora	0	0	0.000768872	0.00554441	0	0	0	0	0.00263713	0.0129192	0	0
Pseudactinotalea	0.00897001	0.0395734	0.00250916	0.0109101	0.000975943	0.00323684	0	0	0.00262826	0.00679256	0.00104408	0.00380434
s3t2d_1089	0.00122451	0.00325587	0.00171479	0.0039952	0.00123694	0.00410247	0	0	0.00262756	0.0051907	0.00158541	0.00594802
Sanguibacter	0	0	0.000303181	0.00218627	0	0	0	0	0.0026096	0.0127844	0.00035994	0.00176334
Sandaracinus	0.0134423	0.0817666	0.00167665	0.00725751	0	0	0	0	0.00260343	0.00884397	0	0
CL500_29_marine_group	0.0109792	0.0373521	0.00298852	0.00933826	0.00537432	0.0133713	0.00945982	0.0200264	0.00251232	0.00617224	0.0141558	0.0684861
Blattabacterium	0.003626	0.0205617	0	0	0	0	0	0	0.00250752	0.0122843	0	0
Xylella	0	0	0.00122737	0.00774477	0	0	0.00409375	0.0129456	0.00248576	0.00657897	0.0017285	0.006608
Ornithinimicrobium	0.0189143	0.071926	0.00169303	0.00918688	0	0	0.0472574	0.0843258	0.00245064	0.00871368	0.00370005	0.0119396
AKYG587	0	0	0.00436607	0.0227479	0	0	0	0	0.00242072	0.0118591	0	0
Anthococcus	0.0995862	0.505466	0.00120908	0.00543483	0.00292783	0.00971051	0	0	0.00236742	0.011598	0.00101145	0.00495507
Duganella	0.00824089	0.0474774	0.00415059	0.0134477	0.00494777	0.0164099	0	0	0.00235651	0.00673229	0.000863379	0.00422968
Azospirillum	0.0128603	0.0589201	0.00969722	0.0376674	0.00283605	0.00637238	0.00924001	0.0195129	0.00234681	0.00954177	0.00223631	0.00872867
Sporocytophaga	0.000211132	0.00128427	0.00238543	0.0114844	0	0	0.0101112	0.0319745	0.00231345	0.00696123	0	0
Rheinheimera	0	0	0.135656	0.865086	0.566819	1.87993	0	0	0.00230968	0.0113151	0.00016977	0.0008317
Ensifer	0.00285945	0.0136177	0.00716471	0.0263103	0.0157054	0.0439608	0	0	0.00230084	0.00798206	0.002541	0.00807839
Lelliottia	0.00163108	0.00992148	0.00772257	0.0384163	0.0241213	0.0800014	0	0	0.0022938	0.00946254	0.000710695	0.00246768
Tumebacillus	0.00646967	0.0393534	0.00350776	0.0197091	0	0	0.00614062	0.0194183	0.00217604	0.00798152	0.006449	0.0184474
Starkeya	0.000871418	0.00530063	0.000346968	0.00194302	0	0	0	0	0.00216317	0.00858011	0.000303207	0.0014854
Isosphaera	0	0	0.00358739	0.01923	0	0	0	0	0.00214004	0.010484	0.00287952	0.0141067
Ideonella	0.00691224	0.0393236	0.00256847	0.0111409	0.00492803	0.0111173	0.0169786	0.028224	0.00212396	0.00766518	0.0112361	0.0412549
Phyllobacterium	0	0	0	0	0	0	0	0	0.00212281	0.00838923	0	0
Blastopirellula	0	0	0	0	0	0	0.00640038	0.0145473	0.00211813	0.0103767	0.00071988	0.00352668
Nordella	0.0152609	0.0913575	0.00310894	0.0126252	0.00807694	0.0239824	0	0	0.0020462	0.00705799	0.000810196	0.00276345
Dokdonella	0.0404292	0.145534	0.00232245	0.0121361	0.00218493	0.00546285	0.00217675	0.0068835	0.00202877	0.00589935	0	0
Mastigocladopsis_PCC_10914	0.00446063	0.022934	0.00379353	0.0125943	0	0	0	0	0.00195802	0.0095923	0.00084885	0.0041585
Salmonella	0	0	0.000927445	0.00441281	0	0	0	0	0.00195802	0.0095923	0.00035994	0.00176334
Catellatospora	0	0	0	0	0	0	0.0345168	0.109152	0.0019503	0.00955446	0.00172676	0.00845935
CL500_3	0	0	0	0	0	0	0	0	0.0019503	0.00955446	0.0106979	0.052409
Planctomicrobium	0.013474	0.0819593	0.00527915	0.0201132	0	0	0	0	0.001949	0.00662001	0.00428156	0.0209753
Citricoccus	0.000839783	0.0051082	0.00224493	0.0145942	0.00955854	0.0317021	0.00307031	0.00970917	0.00194096	0.00761457	0	0
Parafilimonas	0.00191397	0.00611569	0	0	0	0	0.00204687	0.00647278	0.00192474	0.00942924	0	0
Atopostipes	0.00318287	0.0168132	0.00088208	0.00556652	0	0	0	0	0.0019203	0.00940751	0.000279005	0.00136684
Gardnerella	0.00121699	0.00427654	0.00564115	0.030291	0.00494777	0.0164099	0	0	0.0019203	0.00940751	0.00116972	0.00396752
Emticicia	0.00126571	0.00769898	0.00341415	0.0223527	0.0146028	0.048432	0	0	0.00190974	0.00935577	0	0
Siccibacter	0.00226427	0.0089192	0.00438022	0.0208135	0	0	0.00319475	0.00725825	0.00189999	0.00650515	0.000734896	0.00253097
Nitrobacter	0	0	0.000775298	0.00349387	0	0	0	0	0.0018933	0.0053343	0.000305855	0.00149838
Aerococcus	0.011283	0.0246985	0.00238152	0.0105714	0.00272509	0.00903811	0	0	0.00184759	0.00757986	0.00545286	0.0267134
Rickettsiella	0.880874	3.74508	0.00156142	0.0105676	0	0	0.00204687	0.00647278	0.00183918	0.00901011	0.581585	2.84917
Atopobium	0.0131891	0.057818	0.00691734	0.026726	0.0167404	0.0526342	0	0	0.00181624	0.00510265	0.000312484	0.00153085
Acidovorax	0.0266127	0.0988314	0.0165587	0.0539769	0.00778485	0.0173048	0.00523475	0.00895051	0.00180731	0.00424675	0.0329232	0.147998
Fibrella	0.0108989	0.0252036	0.00114428	0.00739528	0	0	0	0	0.00180075	0.00735031	0.00159774	0.00782727
Marinococcus	0	0	0.00449022	0.0271304	0	0	0	0	0.00179524	0.00609789	0	0
Candidatus_Nitrotoga	0.00198123	0.00863227	0.00267484	0.00888516	0.0033746	0.00828348	0	0	0.00172752	0.00611577	0.00067908	0.0033268
Methylobacillus	0.00267131	0.016249	0.00226823	0.00832794	0	0	0.00493097	0.0155931	0.00171963	0.0060984	0.000576861	0.00282603
Clostridium_sensu_stricto_18	0.00101302	0.00517897	0	0	0	0	0.0215645	0.0609299	0.00167723	0.00821673	0.00204482	0.0100175
Bulleidia	0.000319941	0.00194613	0.000120857	0.000871512	0	0	0	0	0.00167723	0.00821673	0.00184447	0.00903604
Thermopolyspora	0	0	0.000965311	0.00397674	0.00147054	0.00487725	0.0168887	0.0534068	0.00163837	0.00620281	0	0
Granulicella	0.00374346	0.0113939	0.0017167	0.00690343	0.000810025	0.00268655	0.0121348	0.0342046	0.00162505	0.0044471	0.00440348	0.0215725
Fictibacillus	0.00147793	0.00898987	0.00314475	0.0140603	0.00239866	0.00795544	0.0043535	0.013767	0.001599	0.00783345	0.0021801	0.00546138
Salinibacillus	0.00369854	0.0129418	0.00342718	0.00649617	0.00104511	0.00346625	0	0	0.00159074	0.00487376	0.00345747	0.0085714
Rosenbergiella	0.00245522	0.0119351	0.0019596	0.00855604	0.00351498	0.0116579	0	0	0.00158892	0.00487238	0	0
Neo_b11	0	0	0.00132315	0.00364572	0.000618471	0.00205124	0.000625508	0.00197803	0.00158716	0.00473637	0	0
Candidatus_Portiera	0	0	0.00476912	0.0183869	0	0	0.094508	0.20321	0.00158006	0.00636842	0.00860486	0.0421551
Rickettsia	0.00126496	0.00503443	0.000442163	0.00318848	0.00209022	0.00693249	0	0	0.00156642	0.00767384	0	0
Saccharibacillus	0.00951676	0.0429073	0.00558414	0.0165808	0.00782951	0.0232011	0.0075061	0.0237364	0.00154106	0.00641676	0.00135099	0.0051578
Taonella	0	0	0.000274882	0.0019822	0	0	0	0	0.00152779	0.00748461	0	0
Fusobacterium	0.0160503	0.0830657	0.0135869	0.0593319	0.0132826	0.0311637	0.00202224	0.0063949	0.00152584	0.00624471	0.0227665	0.0820314
Sporosarcina	0.0105303	0.0411791	0.000822414	0.00593051	0	0	0.00102344	0.00323639	0.00151295	0.00741192	0.00169412	0.00622723
UTCFX1	0	0	0	0	0	0	0	0	0.00151295	0.00741192	0	0
Alkanindiges	0.000538655	0.00327651	0.00794939	0.0573239	0.037579	0.124635	0.00404449	0.0127898	0.0015028	0.00521513	0	0
Achromobacter	0.00307258	0.013465	0.00319505	0.0135343	0.0012043	0.0026806	0.00102344	0.00323639	0.00149823	0.00513201	0.00442674	0.0216865
Schlesneria	0.00305898	0.0151475	0.00275106	0.00959799	0.00687591	0.0169328	0	0	0.00149592	0.00590015	0.000681608	0.00333918
Candidatus_Ovatusbacter	0	0	0.00337608	0.00953069	0.00156767	0.00519937	0.00307031	0.00970917	0.00146705	0.00542646	0	0
Arsenicitalea	0.000973019	0.00429542	0.000661571	0.00254285	0	0	0	0	0.0014612	0.00502942	0.00035994	0.00176334
Paenarthrobacter	0	0	0.00226386	0.016325	0	0	0	0	0.0014612	0.00502942	0	0
Gracilibacter	0	0	0	0	0	0	0	0	0.00146062	0.00715556	0	0
Cavicella	0.00675802	0.0284962	0.000945117	0.00387353	0	0	0.015681	0.0495877	0.00145638	0.00501093	0.00071988	0.00352668
Hydrogenispora	0.000375132	0.00228184	0.00242637	0.0142439	0.00239866	0.00795544	0	0	0.00145477	0.00577324	0	0
CM1G08	0.0011816	0.00718736	0.000681011	0.00491084	0	0	0	0	0.00144978	0.00710244	0.000505725	0.00247754
Actinomadura	0.0200553	0.11739	0.00310798	0.0197254	0	0	0.0075061	0.0237364	0.00140894	0.00482486	0.000402732	0.00197298
Dechloromonas	0	0	0.00465862	0.0335938	0	0	0	0	0.00139464	0.00495418	0.00442177	0.0161373
Pseudoflavitalea	0	0	0.00287838	0.0126529	0	0	0	0	0.00137383	0.00376643	0.00129507	0.00634451
IS_44	0.00757782	0.0376346	0.000990864	0.00497488	0	0	0.0120806	0.0321542	0.0013534	0.00663028	0.00140635	0.00508979
Geobacillus	0.0090042	0.0354973	0.004029	0.0136603	0.00160958	0.00358118	0.0183899	0.0395782	0.00132304	0.00448448	0.00175473	0.00554066
Leucobacter	0.00732939	0.034861	0.00425101	0.0115672	0.00371778	0.0123305	0.0100081	0.0316485	0.00129762	0.00635703	0.0100672	0.0312988
Prevotella_7	0.00355492	0.013875	0.0123011	0.0335142	0.00425671	0.0141179	0.0142918	0.0385432	0.00129632	0.00479362	0.0172582	0.0634204
Nubsella	0	0	0.00349649	0.0189706	0	0	0	0	0.00129572	0.00364361	0	0
Actinokineospora	0.00467697	0.0265205	0.000353512	0.00198745	0.00123694	0.00410247	0	0	0.00128403	0.00629042	0.00115372	0.00565206
Cohnella	0.000300768	0.0018295	0	0	0	0	0	0	0.00128403	0.00629042	0.000746631	0.00291098
Psychrobacillus	0	0	0.000113022	0.000815016	0	0	0.0137433	0.0339259	0.00128403	0.00629042	0	0
Urania_1B_19_marine_sediment_group	0	0	0	0	0	0	0	0	0.0012792	0.00626676	0	0
Nevskia	0.00101829	0.0030142	0.000568025	0.00242271	0.000522556	0.00173312	0	0	0.00127747	0.00625828	0.00186747	0.0091487
Knoellia	0.0157622	0.0428745	0.00138973	0.00627362	0	0	0.0136983	0.0237492	0.00126973	0.00465934	0.00260775	0.00897612
Scytonema_VB_61278	0.00236356	0.0100701	0	0	0	0	0	0	0.00126968	0.00492512	0.00071988	0.00352668
Caldicoprobacter	0.00304594	0.0153742	0	0	0	0	0	0	0.00122612	0.00600674	0.00271632	0.0133072
Pigmentiphaga	0.00200864	0.0070864	0.000574149	0.00244782	0.000618471	0.00205124	0	0	0.00121036	0.00592953	0.000505725	0.00247754
Paeniclostridium	0.0199053	0.0524349	0.00274275	0.0109316	0.00734722	0.0192706	0.0206977	0.0448082	0.00120948	0.00592523	0.00163518	0.00562597
Terrabacter	0.0109342	0.0464786	0.00029295	0.00149734	0.000799552	0.00265181	0.016375	0.0517823	0.00120948	0.00592523	0.00067908	0.0033268
Candidatus_Finniella	0.00973305	0.0236499	0.000672091	0.00484652	0	0	0.00511718	0.016182	0.00118371	0.00579898	0	0
Leptolyngbya_PCC_6306	0	0	0	0	0	0	0.0043535	0.013767	0.00118371	0.00579898	0.00136322	0.00667836
Abiotrophia	0.00356584	0.017349	0.00240754	0.00808851	0.00195189	0.00647367	0	0	0.00115982	0.00568195	0.0121745	0.0501972
Lachnospiraceae_UCG_010	0	0	0	0	0	0	0.00818749	0.0258911	0.00115982	0.00568195	0	0
Aquisphaera	0.00944507	0.0304004	0.000274882	0.0019822	0	0	0.00307031	0.00970917	0.00115218	0.00564451	0.00338443	0.0143717
Coxiella	0.00307872	0.0174545	0.000859697	0.0046856	0	0	0	0	0.00115218	0.00564451	0	0
Roseateles	0	0	0.00232621	0.015825	0	0	0	0	0.00115218	0.00564451	0.000279005	0.00136684
F0332	0.00111971	0.00681094	0.000983068	0.007089	0.00464723	0.0154131	0	0	0.00114584	0.00561346	0	0
Catenuloplanes	0.00230359	0.0132523	0.00229459	0.00985849	0	0	0	0	0.00113916	0.00314055	0.00377293	0.0109973
Ammoniphilus	0.000815541	0.00496074	0.000619069	0.00446417	0	0	0	0	0.00103319	0.0035561	0.000951457	0.00466117
Robinsoniella	0	0	0.00224421	0.0124436	0	0	0.00614062	0.0194183	0.00102124	0.00500304	0	0
Methylocella	0.00858948	0.0276652	0.00502794	0.0186064	0.00347546	0.00775406	0.00707786	0.0223821	0.00101986	0.00350357	0.000324204	0.00158827
Citrobacter	0.000279928	0.00170273	0.00259589	0.0103475	0.00162005	0.0053731	0.00939591	0.0208767	0.00101526	0.00368427	0.00016977	0.0008317
Pseudoclavibacter	0.00274445	0.00734022	0.000247389	0.00129134	0.000735272	0.00243862	0	0	0.00101523	0.00276066	0	0
PMMR1	0.000188908	0.00114908	0.00103972	0.00524113	0.0032401	0.0107462	0	0	0.000963317	0.00471927	0.000611711	0.00299676
Paraherbaspirillum	0.00296086	0.00713072	0.00104421	0.00402502	0.0024196	0.00574914	0.00304568	0.00683884	0.000938007	0.00318044	0.00241473	0.00864844
Tsukamurella	0.00293127	0.0166888	0	0	0	0	0	0	0.00093227	0.00328142	0	0
Micropepsis	0.00322604	0.0196232	0.000137539	0.000991811	0	0	0	0	0.000907771	0.00444715	0	0
Silvanigrella	0.00113036	0.00687574	0	0	0	0	0.00409375	0.0129456	0.000907771	0.00444715	0	0
Dermacoccus	0.00645349	0.0306014	0.00397208	0.0235301	0.000929446	0.00308262	0.00102344	0.00323639	0.000902266	0.00442019	0.00222468	0.00942613
Desemzia	0	0	0	0	0	0	0.00320019	0.00727366	0.000902266	0.00442019	0	0
Morganella	0	0	0.000192154	0.00138564	0.000908364	0.0030127	1.22984	3.88909	0.000887784	0.00434924	0.00102712	0.00350855
Fluviicola	0.00255504	0.00841351	0.00176303	0.00866299	0	0	0	0	0.000883794	0.00320951	0	0
Alkalibacterium	0.000318265	0.00193593	0	0	0	0	0	0	0.000865082	0.00423802	0	0
Actinotalea	0.039808	0.105012	0.00643968	0.0159747	0.00197121	0.00448016	0.0153614	0.0341495	0.000856018	0.00419361	0.006881	0.0179719
Ochrobactrum	0.0218127	0.100784	0	0	0	0	0	0	0.000856018	0.00419361	0.00433396	0.0200963
Tetrasphaera	0.0103676	0.0291653	0.00439666	0.0274039	0	0	0	0	0.000856018	0.00419361	0.000456496	0.00223636
Sphaerobacter	0.00465983	0.0283447	0.000937407	0.00568669	0	0	0	0	0.000856018	0.00419361	0.00374768	0.0145724
Raoultibacter	0.000844529	0.00513707	0	0	0	0	0	0	0.000851644	0.00417218	0	0
Alcaligenes	0.000815541	0.00496074	0.000393227	0.0028356	0.00185889	0.00616525	0	0	0.000851644	0.00417218	0.000917566	0.00449514
Salinisphaera	0	0	0.00308082	0.0187016	0	0	0	0	0.000825146	0.00297712	0.00135077	0.00661738
Mycoplana	0	0	0.000284754	0.00146829	0.000810025	0.00268655	0	0	0.000779619	0.00265857	0	0
Kingella	0.000188908	0.00114908	0.000838228	0.00482249	0	0	0	0	0.000769894	0.0037717	0.000576861	0.00282603
Subdoligranulum	0.000604956	0.00299614	0.000235095	0.00169529	0	0	0.0173705	0.0549305	0.00076812	0.003763	0	0
Pediococcus	0	0	0	0	0	0	0	0	0.00076812	0.003763	0	0
Peptostreptococcus	0.000820161	0.00498884	0	0	0	0	0	0	0.000763895	0.00374231	0.0024215	0.00958898
Aquipuribacter	0	0	0	0	0	0	0.00265393	0.00839246	0.000763895	0.00374231	0.000475728	0.00233058
Leuconostoc	0.0531569	0.119623	0.00310133	0.00949814	0.000975943	0.00323684	0.0566924	0.123541	0.00075234	0.00257993	0.00786612	0.0333042
Kaistia	0.00974109	0.054183	0.00106113	0.00765194	0	0	0.00102344	0.00323639	0.000730311	0.00357778	0.00246432	0.00872559
Bacteroides	0.000125044	0.000760613	0.000696506	0.00426783	0	0	0.0924221	0.208033	0.000730311	0.00357778	0	0
MM2	0.000125044	0.000760613	0	0	0	0	0	0	0.000730311	0.00357778	0	0
Vitiosangium	0	0	0.000264183	0.00133385	0	0	0	0	0.000728412	0.00250606	0.000303207	0.0014854
Agaricicola	0	0	0.000417652	0.00301173	0	0	0	0	0.000711155	0.00247016	0	0
Turicibacter	0.0174523	0.0508384	0.00172005	0.00826213	0	0	0.0291273	0.0552053	0.000703859	0.00239546	0.000448775	0.0015688
Rhizorhapis	0.00353751	0.0162852	0.000221081	0.00159424	0.00104511	0.00346625	0.00102344	0.00323639	0.00069457	0.00246528	0	0
Candidatus_Hemipteriphilus	0.038915	0.236711	0.00872735	0.0557763	0	0	0.0153182	0.0364056	0.000694155	0.00340065	0	0
Sulfuritalea	0	0	0.00320795	0.0093081	0.00318883	0.00730939	0.00102344	0.00323639	0.000680828	0.00333536	0.00016977	0.0008317
Polymorphospora	0.000649728	0.00225694	0	0	0	0	0	0	0.000671446	0.00236673	0	0
Micavibrio	0.0314105	0.096764	0.00110511	0.00544786	0.000810025	0.00268655	0	0	0.000642211	0.00314618	0	0
Gallionella	0.00221895	0.010401	0.00174864	0.00928085	0	0	0	0	0.000642211	0.00314618	0	0
Clostridium_sensu_stricto_10	0.00163108	0.00992148	0.000342703	0.00247127	0.00162005	0.0053731	0.00921093	0.0291275	0.000642211	0.00314618	0.000475728	0.00233058
Bergeyella	0.000538655	0.00327651	0	0	0	0	0.00224014	0.00708396	0.000639599	0.00313338	0	0
Waddlia	0.0054105	0.0329108	0.000183701	0.00132469	0	0	0	0	0.00060518	0.00296477	0	0
Solibacillus	0.000155623	0.000946617	0.00193294	0.0058617	0.000799552	0.00265181	0.00204687	0.00647278	0.00060518	0.00296477	0.00035994	0.00176334
Negativicoccus	0	0	0.00519554	0.0223579	0.0136255	0.0451905	0	0	0.00060518	0.00296477	0.000279005	0.00136684
Woeseia	0	0	0.00304051	0.0116111	0	0	0	0	0.00060518	0.00296477	0.00107982	0.00529002
Acidothermus	0.0342852	0.0983213	0	0	0	0	0	0	0.000604741	0.00296261	0.000684744	0.00335455
Commensalibacter	0.000188908	0.00114908	0	0	0	0	0.113061	0.287984	0.000591856	0.00289949	0	0
Lapillicoccus	0.0515916	0.199043	0	0	0	0	0	0	0.000591856	0.00289949	0.00283894	0.00981771
Hydrocarboniphaga	0.00267131	0.016249	0.000892912	0.00643888	0	0	0	0	0.000557227	0.00272984	0	0
Luteococcus	0.0020763	0.00784169	0	0	0	0	0	0	0.000486874	0.00238519	0	0
Polaromonas	0.000667829	0.00406224	0	0	0	0	0	0	0.000486874	0.00238519	0	0
Izhakiella	0	0	0	0	0	0	0	0	0.000486874	0.00238519	0	0
Scytonema_UTEX_2349	0.00308529	0.0130891	0.00219973	0.0139784	0	0	0	0	0.000432541	0.00211901	0	0
Plot4_2H12	0.00249625	0.00734493	0.000691638	0.00290242	0	0	0	0	0.000432541	0.00211901	0	0
Chloronema	0.00126571	0.00769898	0.00261661	0.0188686	0.0123694	0.0410247	0	0	0.000432541	0.00211901	0	0
Marinilactibacillus	0	0	0.00204735	0.00991468	0	0	0	0	0.000432541	0.00211901	0.00035994	0.00176334
Ottowia	0	0	0.000892912	0.00643888	0	0	0	0	0.000432541	0.00211901	0	0
Spirilliplanes	0	0	0.000366733	0.00207758	0	0	0	0	0.000432541	0.00211901	0.000315824	0.00154722
Defluviicoccus	0.00604781	0.0219779	0.00157762	0.0107215	0	0	0.0226455	0.0643278	0.000428009	0.00209681	0.000645395	0.00218982
Ferrovibrio	0.00537673	0.0327054	0.00304901	0.0095538	0.00351498	0.0116579	0	0	0.000428009	0.00209681	0	0
Pelagibacterium	0.00286438	0.0174234	0.00122611	0.00573498	0	0	0.00224014	0.00708396	0.000428009	0.00209681	0.00168428	0.0042573
Microlunatus	0.00146792	0.00556614	0.000278483	0.00141114	0	0	0.00524706	0.0112605	0.000428009	0.00209681	0.00079163	0.002694
Filibacter	0.000933752	0.00495671	0.000226045	0.00163003	0	0	0	0	0.000428009	0.00209681	0.000675495	0.0025789
Cesiribacter	0	0	0	0	0	0	0	0	0.000428009	0.00209681	0	0
Plantactinospora	0	0	0.000274882	0.0019822	0	0	0.00307031	0.00970917	0.000428009	0.00209681	0.00035994	0.00176334
Roseimaritima	0	0	0	0	0	0	0	0	0.000428009	0.00209681	0.00288061	0.00830363
Rubritepida	0	0	0.000495255	0.00357134	0	0	0	0	0.000428009	0.00209681	0.00016977	0.0008317
Aggregatibacter	0.00467913	0.0240781	0.00110625	0.00589021	0	0	0.00204687	0.00647278	0.000425822	0.00208609	0.0318204	0.154331
Smaragdicoccus	0	0	0	0	0	0	0	0	0.000419308	0.00205418	0	0
Kytococcus	0.00123321	0.006026	0.000701355	0.00409164	0	0	0.00298699	0.00707305	0.000391604	0.00191846	0.00107982	0.00529002
Methylotenera	0	0	0	0	0	0	0	0	0.000391604	0.00191846	0	0
Panacagrimonas	0	0	0.000993618	0.00716508	0	0	0	0	0.000391604	0.00191846	0	0
Bifidobacterium	0.00174284	0.0106013	0	0	0	0	0.0318003	0.0970607	0.000384947	0.00188585	0.00060146	0.0022386
Ampullimonas	0	0	0	0	0	0	0	0	0.000384947	0.00188585	0	0
Labedella	0	0	0	0	0	0	0	0	0.000384947	0.00188585	0	0
Planifilum	0.00508931	0.0295102	0.00084073	0.00358995	0.00221845	0.0051655	0.00217675	0.0068835	0.00038406	0.0018815	0.0128205	0.0628074
Flexivirga	0.00122816	0.00596843	0	0	0	0	0	0	0.00038406	0.0018815	0	0
Agrococcus	0.000377815	0.00229816	0	0	0	0	0	0	0.00038406	0.0018815	0.000431689	0.00211484
Ammoniibacillus	0	0	0	0	0	0	0	0	0.00038406	0.0018815	0	0
Kinneretia	0.000309623	0.00188337	0.00013108	0.000945232	0	0	0	0	0.000347078	0.00170033	0	0
Nostoc_PCC_73102	0	0	0	0	0	0	0	0	0.000347078	0.00170033	0	0
Neochlamydia	0.0021509	0.0116318	0.00372191	0.0169915	0.000810025	0.00268655	0.0205653	0.0615213	0.000340414	0.00166768	0.000505725	0.00247754
Chelativorans	0	0	0.00103225	0.00744364	0.00487972	0.0161842	0	0	0.000340414	0.00166768	0	0
Ferribacterium	0	0	0	0	0	0	0	0	0.000340414	0.00166768	0.0399609	0.160271
Haloactinobacterium	0	0	0.000206449	0.00148873	0.000975943	0.00323684	0	0	0.000340414	0.00166768	0	0
Parapedobacter	0	0	0.00310233	0.0134707	0.00292783	0.00971051	0	0	0.000340414	0.00166768	0	0
Telmatocola	0	0	0.00132112	0.00786254	0	0	0	0	0.000340414	0.00166768	0.000956096	0.0046839
Angustibacter	0.00674695	0.0180529	0.00208591	0.00695743	0	0	0	0	0.000321106	0.00157309	0.00304896	0.00994925
Roseimicrobium	0.00232591	0.0141479	0.00153186	0.00816612	0	0	0	0	0.000321106	0.00157309	0	0
JGI_0001001_H03	0.0046291	0.0213005	0.00475106	0.0225947	0	0	0	0	0.000319799	0.00156669	0.00146783	0.00719085
Defluviimonas	0.00104932	0.00638277	0.00352818	0.0148433	0	0	0	0	0.000319799	0.00156669	0.00159774	0.00782727
Photobacterium	0	0	0.000108166	0.000779994	0	0	0	0	0.000319799	0.00156669	0.00440348	0.0215725
Serinicoccus	0	0	0.000113022	0.000815016	0	0	0	0	0.000319799	0.00156669	0	0
Sporolactobacillus	0	0	0.000757367	0.00483172	0	0	0	0	0.000319799	0.00156669	0.00114124	0.00559091
Chalicogloea_CCALA_975	0.00229406	0.00951636	0.00711813	0.0379584	0.00514691	0.0170704	0.00162048	0.00512442	0.00030653	0.00150169	0	0
Pseudohoeflea	0	0	0.00013108	0.000945232	0	0	0	0	0.00030653	0.00150169	0	0
Nitrosospira	0.00469006	0.0203819	0	0	0	0	0	0	0.00030259	0.00148238	0	0
Paracraurococcus	0.00254612	0.0154874	0.00204373	0.0105714	0	0	0	0	0.00030259	0.00148238	0	0
Rubrivirga	0.00222785	0.0135515	0	0	0	0	0	0	0.00030259	0.00148238	0	0
Arenimonas	0.00111971	0.00681094	0.00486451	0.0220318	0	0	0	0	0.00030259	0.00148238	0.000576861	0.00282603
Microterricola	0.00110474	0.0038089	0.000962683	0.00377763	0	0	0.00318787	0.00726052	0.00030259	0.00148238	0.000615691	0.00208619
Pluralibacter	0.00055751	0.00237968	0.00049683	0.00205563	0.001729	0.00386002	0.00530786	0.0167849	0.00030259	0.00148238	0	0
Actinocorallia	0.000464621	0.00282618	0.000510235	0.00367936	0	0	0.00102344	0.00323639	0.00030259	0.00148238	0.000303207	0.0014854
Gilliamella	0	0	0.00173339	0.0124997	0	0	0	0	0.00030259	0.00148238	0.03693	0.141567
Herbidospora	0	0	0.00669253	0.0323931	0	0	0	0	0.00030259	0.00148238	0.000849215	0.00291328
Marinilutecoccus	0	0	0	0	0	0	0	0	0.00030259	0.00148238	0	0
Shimazuella	0	0	0.000777666	0.00409532	0	0	0.00714286	0.0225877	0.00030259	0.00148238	0	0
Stigmatella	0	0	0.00825861	0.0553786	0.0363215	0.120465	0	0	0.00030259	0.00148238	0	0
Naasia	0.00207441	0.00672066	0	0	0	0	0	0	0.000295928	0.00144975	0.000956096	0.0046839
Symbiobacterium	0.000648519	0.00278593	0	0	0	0	0	0	0.000295928	0.00144975	0.0016376	0.00720277
Humitalea	0.000311623	0.00189553	0	0	0	0	0	0	0.000295928	0.00144975	0	0
Thermobifida	0.000393865	0.00239579	0.00093323	0.00672962	0.00441163	0.0146317	0.0213306	0.0522916	0.000289956	0.00142049	0.00115372	0.00565206
Fimbriimonas	0.0171815	0.0578046	0.00161887	0.0107382	0	0	0.00102344	0.00323639	0.000278614	0.00136492	0.00016977	0.0008317
Terrimicrobium	0.00740705	0.0450553	0	0	0	0	0	0	0.000278614	0.00136492	0.000324204	0.00158827
endosymbionts6	0.0632637	0.384818	0.00985138	0.0461798	0.0417789	0.0958279	0	0	0.000267918	0.00131253	0	0
Piscicoccus	0.000724205	0.00322297	0.00250332	0.0142022	0	0	0.00614062	0.0194183	0.000267918	0.00131253	0	0
Leminorella	0.0015402	0.00510184	0	0	0	0	0	0	0.000243437	0.00119259	0.000368895	0.00180721
Isobaculum	0	0	0	0	0	0	0	0	0.000243437	0.00119259	0	0
Arsenophonus	1.29735	7.89146	0.000948918	0.00338312	0.000799552	0.00265181	0	0	0	0	0.00269638	0.00843949
Candidatus_Sulcia	0.863321	4.68709	0	0	0	0	0	0	0	0	0	0
Candidatus_Nasuia	0.804914	4.35895	0	0	0	0	0	0	0	0	0	0
Swaminathania	0.629445	3.82657	0.00136425	0.00617791	0.000975943	0.00323684	0	0	0	0	0	0
Buchnera	0.331826	2.01842	0.000169136	0.00121966	0.000799552	0.00265181	0.00426239	0.00900057	0	0	0	0
Asaia	0.0369655	0.184929	0.263096	1.85006	0.00162005	0.0053731	0	0	0	0	0.0740207	0.341348
Pararhodospirillum	0	0	0.00381807	0.0229181	0	0	0.183195	0.579314	0	0	0.000312484	0.00153085
Caedibacter	0.0595596	0.165922	0.00336046	0.0242326	0	0	0.00217675	0.0068835	0	0	0.00282032	0.0138167
Listeria	0.0397461	0.226996	0.000619069	0.00446417	0	0	0.0347982	0.0788644	0	0	0.00107982	0.00529002
Roseiarcus	0.0386656	0.159715	0	0	0	0	0.00818749	0.0258911	0	0	0	0
Endobacter	0.0378665	0.193261	0.000954472	0.00410239	0.00104511	0.00346625	0	0	0	0	0.000990988	0.00279328
Neokomagataea	0.0374222	0.193303	0.000338272	0.00243931	0.0015991	0.00530363	0	0	0	0	0	0
Candidatus_Xiphinematobacter	0.0349644	0.20496	0.00276786	0.0144545	0.0014189	0.00470597	0	0	0	0	0.00246699	0.00820488
Rhodanobacter	0.0336399	0.170386	0	0	0	0	0	0	0	0	0	0
Candidatus_Jidaibacter	0.028095	0.131757	0	0	0	0	0	0	0	0	0	0
Simplicispira	0.0272421	0.165707	0.000510235	0.00367936	0	0	0	0	0	0	0	0
Cytophaga	0.0217014	0.109079	0.00182436	0.0131556	0	0	0	0	0	0	0	0
Selenomonas_3	0.0216206	0.124962	0	0	0	0	0.0141136	0.044631	0	0	0.000611711	0.00299676
Frondihabitans	0.0185545	0.0806675	0.00163617	0.00939217	0	0	0	0	0	0	0.00050931	0.0024951
Terrisporobacter	0.0184968	0.0420056	0.000619069	0.00446417	0	0	0.0118649	0.0294028	0	0	0.00199009	0.00682127
Rhizocola	0.0179261	0.10904	0	0	0	0	0	0	0	0	0	0
Aliterella_CENA595	0.0171503	0.0718069	0.00199196	0.0111044	0.000522556	0.00173312	0	0	0	0	0.00327308	0.0145484
Tabrizicola	0.0134354	0.077594	0.00106581	0.00485334	0	0	0.00204687	0.00647278	0	0	0	0
Truepera	0.0128006	0.0551587	0.0016586	0.00703632	0.00257505	0.00593062	0.0256728	0.0344712	0	0	0.000489275	0.00239695
Selenomonas_4	0.0121467	0.0720286	0	0	0	0	0	0	0	0	0.000312484	0.00153085
ADurb.Bin063_1	0.0114943	0.0410621	0	0	0	0	0.00921093	0.0291275	0	0	0.00153632	0.00565304
Rhodobacter	0.010395	0.0632304	0.0035001	0.0205106	0.0142047	0.0438283	0	0	0	0	0	0
Leptotrichia	0.00962452	0.0446008	0.0106086	0.0535089	0.037146	0.112382	0.00326358	0.00745398	0	0	0	0
Anaerosinus	0.00954794	0.0580778	0	0	0	0	0	0	0	0	0	0
Phycicoccus	0.00937209	0.0453514	0	0	0	0	0.0122812	0.0388367	0	0	0.0017997	0.0088167
Byssovorax	0.0093166	0.0367441	0.00171379	0.00833151	0.00464723	0.0154131	0	0	0	0	0	0
Oribacterium	0.0085595	0.0498721	0.00118708	0.00533878	0.00181673	0.00602541	0.00312754	0.00989015	0	0	0	0
Jeotgalicoccus	0.00819933	0.0480291	0.00274901	0.0153558	0.00312355	0.00720956	0.0186979	0.0435365	0	0	0.00016977	0.0008317
Jeotgalibaca	0.00798766	0.0224856	0.000123814	0.000892834	0	0	0.00511718	0.016182	0	0	0.00101862	0.0049902
Oceanicella	0.00758411	0.0461324	0	0	0	0	0	0	0	0	0.00101145	0.00495507
Allokutzneria	0.00735865	0.0447609	0	0	0	0	0	0	0	0	0	0
Desulfotomaculum	0.00732009	0.0445263	0	0	0	0	0	0	0	0	0	0
Patulibacter	0.0073056	0.0276418	0.000331622	0.00239136	0.00156767	0.00519937	0	0	0	0	0.00173273	0.00639119
Rhodopila	0.00730263	0.0267904	0.00238087	0.00878917	0.00486015	0.0161193	0.0194329	0.0451878	0	0	0.000303207	0.0014854
Candidatus_Bealeia	0.00680185	0.0271214	0	0	0	0	0	0	0	0	0	0
Occallatibacter	0.00677991	0.0305813	0	0	0	0	0.00102344	0.00323639	0	0	0.000398018	0.00136425
Fodinicola	0.00620518	0.0377447	0	0	0	0	0	0	0	0	0	0
W5053	0.00604703	0.0367826	0	0	0	0	0	0	0	0	0	0
Chitinimonas	0.00573518	0.0348857	0	0	0	0	0	0	0	0	0	0
Demequina	0.00570321	0.0294294	0	0	0	0	0	0	0	0	0.00035994	0.00176334
Turicella	0.00566096	0.0344343	0.0045022	0.0203267	0.00796517	0.0264175	0.00409375	0.0129456	0	0	0.0034965	0.0171293
Dermabacter	0.00561917	0.028488	0.00461883	0.0248021	0	0	0	0	0	0	0	0
Campylobacter	0.00528639	0.0236454	0.00590181	0.0228303	0	0	0.00653026	0.0206505	0	0	0	0
Lachnoclostridium	0.00509223	0.0309748	0.00597955	0.0333149	0	0	0.025188	0.0774785	0	0	0	0
Alsobacter	0.00480186	0.0173707	0.00732364	0.0374068	0.00156767	0.00519937	0.00614062	0.0194183	0	0	0.00050931	0.0024951
Ruminococcus_1	0.00476068	0.0242176	0.000622154	0.00448641	0.00294109	0.00975449	0	0	0	0	0	0
Catellicoccus	0.00465983	0.0283447	0	0	0	0	0	0	0	0	0	0
Runella	0.00465983	0.0283447	0	0	0	0	0	0	0	0	0	0
Actinoallomurus	0.00462135	0.0246205	0	0	0	0	0	0	0	0	0	0
Prevotellaceae_UCG_003	0.00459318	0.0251684	0	0	0	0	0	0	0	0	0	0
Dysgonomonas	0.0044901	0.0200891	0	0	0	0	0.0602374	0.155023	0	0	0	0
Kallotenue	0.00433475	0.0215681	0.00284799	0.0127311	0.00195189	0.00647367	0.00716406	0.0226547	0	0	0.00118839	0.0058219
Chelatococcus	0.00409847	0.0191581	0.00117206	0.00741824	0	0	0	0	0	0	0	0
Aquimonas	0.00404354	0.0245959	0.00129144	0.00931268	0	0	0	0	0	0	0.000431689	0.00211484
Fastidiosipila	0.00404354	0.0245959	0	0	0	0	0.00312754	0.00989015	0	0	0	0
Aeribacillus	0.00381917	0.0232311	0	0	0	0	0	0	0	0	0	0
Acidipila	0.00379905	0.0138407	0	0	0	0	0.0040568	0.00977694	0	0	0.000228248	0.00111818
Lachnoclostridium_5	0.00374467	0.0125214	0.0021931	0.0158147	0	0	0	0	0	0	0.00033954	0.0016634
Ferruginibacter	0.00371697	0.0226095	0.00133997	0.00775755	0.000799552	0.00265181	0.00307031	0.00970917	0	0	0	0
Zavarzinella	0.00358616	0.0218138	0.000442163	0.00318848	0.00209022	0.00693249	0	0	0	0	0	0
Paucibacter	0.00348567	0.0212025	0	0	0	0	0	0	0	0	0	0
Cloacibacterium	0.00344859	0.0161858	0.000226045	0.00163003	0	0	0.0210683	0.0448699	0	0	0	0
Rathayibacter	0.003345	0.0148545	0	0	0	0	0	0	0	0	0	0
Pseudoramibacter	0.00327692	0.0199327	0	0	0	0	0	0	0	0	0	0
Mobilicoccus	0.00323483	0.0196767	0	0	0	0	0.0043535	0.013767	0	0	0	0
Rhizomicrobium	0.00322604	0.0196232	0	0	0	0	0	0	0	0	0	0
Fibrisoma	0.00317479	0.0120329	0	0	0	0	0	0	0	0	0.00821693	0.0402546
Thermicanus	0.00307921	0.0187301	0	0	0	0	0	0	0	0	0	0
Rummeliibacillus	0.00306933	0.013949	0.000108166	0.000779994	0	0	0.00307031	0.00970917	0	0	0	0
Roseburia	0.002844	0.015543	0.000568733	0.00410119	0	0	0	0	0	0	0.0015883	0.00507994
Calothrix_PCC_6303	0.00283715	0.0148992	0	0	0	0	0	0	0	0	0.00622384	0.0287401
Marisediminicola	0.00256857	0.0128618	0.00237205	0.0115614	0.000618471	0.00205124	0.00614062	0.0194183	0	0	0.000742272	0.00252471
Oxalophagus	0.00252541	0.0120672	0.000169136	0.00121966	0.000799552	0.00265181	0.0246416	0.0779235	0	0	0	0
Streptosporangium	0.00244662	0.0148822	0	0	0	0	0	0	0	0	0	0
Pseudohongiella	0.00242612	0.0147575	0	0	0	0	0	0	0	0	0	0
Verrucomicrobium	0.00232046	0.0141148	0.00280665	0.0134017	0	0	0	0	0	0	0.00215845	0.0105742
Nosocomiicoccus	0.00222785	0.0135515	0.000129144	0.000931268	0	0	0	0	0	0	0	0
Virgibacillus	0.00217854	0.0132516	0	0	0	0	0.00938262	0.0296705	0	0	0.00067908	0.0033268
Desulfitibacter	0.00215069	0.0130821	0	0	0	0	0	0	0	0	0	0
Ureibacillus	0.00203898	0.00925936	0.000108166	0.000779994	0	0	0	0	0	0	0	0
Frischella	0.00179224	0.0109018	0	0	0	0	0	0	0	0	0	0
Acidisphaera	0.00175968	0.0107037	0	0	0	0	0	0	0	0	0	0
Beijerinckia	0.0016781	0.00685129	0	0	0	0	0	0	0	0	0	0
Aquincola	0.00165459	0.00569037	0.000177112	0.00127717	0	0	0	0	0	0	0	0
Fonticella	0.00163108	0.00992148	0.000549765	0.00396441	0	0	0	0	0	0	0	0
Oxalicibacterium	0.00161742	0.00983836	0	0	0	0	0	0	0	0	0	0
Thermobacillus	0.00159132	0.00967964	0	0	0	0	0	0	0	0	0.000956096	0.0046839
Megasphaera	0.00158213	0.00728882	0.00186319	0.00775535	0	0	0	0	0	0	0.00405784	0.0198793
Terrilactibacillus	0.0015276	0.00651091	0.000123814	0.000892834	0	0	0	0	0	0	0.00067908	0.0033268
Methylibium	0.00148012	0.00900323	0	0	0	0	0.00405121	0.012811	0	0	0	0
Ruminococcaceae_UCG_010	0.00142989	0.00674953	0	0	0	0	0	0	0	0	0	0
Solobacterium	0.00136693	0.00831474	0	0	0	0	0	0	0	0	0	0
Parvimonas	0.00132557	0.00574742	0.00207273	0.012556	0	0	0.0345011	0.109102	0	0	0	0
Methylorosula	0.00127707	0.00541771	0.000565076	0.00289737	0.00156767	0.00519937	0	0	0	0	0.000505725	0.00247754
Dialister	0.00127306	0.00774371	0.00323522	0.0141188	0	0	0	0	0	0	0.00477144	0.0200341
Hydrogenophaga	0.00127306	0.00774371	0	0	0	0	0	0	0	0	0.00377992	0.0170202
Thermoflavimicrobium	0.00118529	0.00720985	0	0	0	0	0	0	0	0	0.0016977	0.008317
Tepidimonas	0.00111971	0.00681094	0	0	0	0	0	0	0	0	0	0
Snodgrassella	0.00111317	0.00532796	0	0	0	0	0.0159905	0.0339872	0	0	0	0
Micropruina	0.00107224	0.00463091	0.000412899	0.00297746	0.00195189	0.00647367	0	0	0	0	0	0
Saccharomonospora	0.000991545	0.00603133	0.000875585	0.00631393	0	0	0.00434263	0.0137326	0	0	0	0
Psychrobacter	0.000954794	0.00580778	0.000760581	0.00325025	0	0	0	0	0	0	0	0
Turneriella	0.00094297	0.00453583	0	0	0	0	0.00328731	0.0103954	0	0	0	0
Nostoc_PCC_7107	0.000933737	0.0056797	0.00103082	0.00455695	0.00185889	0.00616525	0	0	0	0	0	0
Phreatobacter	0.000920015	0.00414156	0.00499649	0.0193737	0	0	0.0129639	0.0409953	0	0	0.00289115	0.00981241
Planomicrobium	0.000878961	0.00422627	0.00464605	0.0204735	0	0	0.0112591	0.0356046	0	0	0.00115372	0.00565206
Gluconacetobacter	0.000876192	0.00532967	0.000880371	0.00461248	0.000735272	0.00243862	0	0	0	0	0.000228248	0.00111818
Lewinella	0.000843804	0.00513266	0.00223201	0.010864	0	0	0	0	0	0	0	0
Desulfovibrio	0.000838134	0.00509817	0.000622556	0.00448932	0	0	0.0378036	0.0805821	0	0	0	0
Pseudorhodobacter	0.000815541	0.00496074	0	0	0	0	0	0	0	0	0.00016977	0.0008317
Faecalibacterium	0.000799853	0.00486531	0	0	0	0	0	0	0	0	0.000611711	0.00299676
Stomatobaculum	0.000750264	0.00456368	0.00197938	0.0101503	0	0	0	0	0	0	0	0
Novibacillus	0.000711175	0.00432591	0	0	0	0	0	0	0	0	0	0
Candidatus_Soleaferrea	0.000689084	0.00322222	0.000726781	0.00406123	0	0	0.0194453	0.0614914	0	0	0	0
Candidatus_Gigarickettsia	0.00068534	0.00314303	0	0	0	0	0	0	0	0	0	0
PAUC26f	0.000667829	0.00406224	0	0	0	0	0	0	0	0	0	0
Rhodoligotrophos	0.000667829	0.00406224	0.0015376	0.00558398	0	0	0	0	0	0	0	0
Rugosimonospora	0.000655743	0.00314294	0	0	0	0	0	0	0	0	0	0
Propionicicella	0.000639882	0.00389225	0	0	0	0	0	0	0	0	0	0
Sporacetigenium	0.000632853	0.00384949	0	0	0	0	0	0	0	0	0	0
Jiella	0.000623245	0.00379105	0.000239684	0.0012139	0.000522556	0.00173312	0	0	0	0	0	0
Millisia	0.000589551	0.00250364	0.000162546	0.00117213	0	0	0	0	0	0	0	0
Anaerocolumna	0.000586264	0.00258715	0.000177112	0.00127717	0	0	0	0	0	0	0	0
Breznakia	0.000558756	0.00339878	0	0	0	0	0.00614062	0.0194183	0	0	0.000312484	0.00153085
Acidipropionibacterium	0.000553836	0.00256069	0.000150924	0.00108833	0	0	0.00412831	0.00715314	0	0	0.00103415	0.00369208
HSB_OF53_F07	0.000546774	0.00332589	0	0	0	0	0	0	0	0	0	0
Facklamia	0.000495772	0.00301567	0.000938621	0.0040747	0	0	0	0	0	0	0	0
Peptococcus	0.000435709	0.00265031	0	0	0	0	0	0	0	0	0	0
Neorhizobium	0.000427309	0.00184293	0.000255704	0.001291	0	0	0	0	0	0	0.000312484	0.00153085
Rhodoferax	0.000412013	0.00179293	0.000993757	0.00467223	0.00278834	0.00924787	0	0	0	0	0	0
Cronobacter	0.000393865	0.00239579	0.000331622	0.00239136	0.00156767	0.00519937	0.00409375	0.0129456	0	0	0.0019571	0.00958779
DSSD61	0.000393865	0.00239579	0.000126961	0.000915528	0	0	0.00202224	0.0063949	0	0	0.00166106	0.00568815
S31	0.000378053	0.00229961	0.00145929	0.00848048	0	0	0	0	0	0	0	0
Apibacter	0.000377815	0.00229816	0.000442163	0.00318848	0.00209022	0.00693249	0	0	0	0	0.037051	0.138635
Candidatus_Schmidhempelia	0.000377815	0.00229816	0	0	0	0	0	0	0	0	0	0
Saccharothrix	0.000358449	0.00218036	0.00172475	0.00754404	0	0	0	0	0	0	0	0
Marinomonas	0.000350477	0.00213187	0	0	0	0	0	0	0	0	0.00498047	0.0171656
Thermocrispum	0.000350477	0.00213187	0.0008011	0.00501018	0	0	0	0	0	0	0	0
Parafrigoribacterium	0.000349774	0.00212759	0	0	0	0	0	0	0	0	0	0
Aneurinibacillus	0.000319941	0.00194613	0	0	0	0	0	0	0	0	0	0
Fretibacterium	0.000318265	0.00193593	0.00026216	0.00189046	0	0	0	0	0	0	0.00067908	0.0033268
hgcI_clade	0.000318265	0.00193593	0	0	0	0	0	0	0	0	0	0
Propioniciclava	0.000318265	0.00193593	0	0	0	0	0	0	0	0	0	0
Ruminococcaceae_UCG_005	0.000300768	0.0018295	0.000123814	0.000892834	0	0	0	0	0	0	0.000228248	0.00111818
Halomonas	0.000250088	0.00152123	0.00723813	0.0290319	0.000522556	0.00173312	0.00303337	0.00959235	0	0	0	0
ATCC_39006	0.000247886	0.00150783	0	0	0	0	0	0	0	0	0	0
Anaeroglobus	0.000237058	0.00144197	0	0	0	0	0	0	0	0	0	0
Pseudofulvimonas	0.000237058	0.00144197	0	0	0	0	0.00614062	0.0194183	0	0	0.00259014	0.012689
Pseudosporangium	0.000237058	0.00144197	0	0	0	0	0	0	0	0	0	0
Ignatzschineria	0.000210951	0.00128316	0	0	0	0	0.078405	0.247938	0	0	0	0
Diaminobutyricimonas	0.000205513	0.00125009	0	0	0	0	0	0	0	0	0	0
SD04E11	0.000205513	0.00125009	0	0	0	0	0	0	0	0	0	0
Christensenellaceae_R_7_group	0.000188908	0.00114908	0.000325091	0.00234427	0	0	0.0153516	0.0485459	0	0	0	0
Tianweitania	0.000188908	0.00114908	0	0	0	0	0	0	0	0	0	0
Brucella	0.000175238	0.00106593	0.00015159	0.00109313	0	0	0.0108566	0.0343315	0	0	0	0
TSBb06	0.000175238	0.00106593	0.000515756	0.00215351	0	0	0	0	0	0	0	0
W15	0.000155623	0.000946617	0	0	0	0	0	0	0	0	0	0
Salinarimonas	0.000125044	0.000760613	0.000108166	0.000779994	0	0	0	0	0	0	0	0
Acaricomes	0	0	0	0	0	0	0	0	0	0	0	0
Acetitomaculum	0	0	0.000552704	0.0039856	0.00261278	0.00866561	0	0	0	0	0	0
Actibacterium	0	0	0	0	0	0	0	0	0	0	0	0
Actimicrobium	0	0	0.00132984	0.00958959	0	0	0	0	0	0	0	0
Actinopolymorpha	0	0	0.000325091	0.00234427	0	0	0	0	0	0	0	0
Aestuariimicrobium	0	0	0	0	0	0	0	0	0	0	0	0
Aetherobacter	0	0	0	0	0	0	0	0	0	0	0	0
Agreia	0	0	0	0	0	0	0	0	0	0	0	0
Akkermansia	0	0	0	0	0	0	0.0408678	0.0873371	0	0	0	0
Algisphaera	0	0	0	0	0	0	0.00307031	0.00970917	0	0	0	0
Algoriphagus	0	0	0	0	0	0	0	0	0	0	0	0
Alicycliphilus	0	0	0	0	0	0	0	0	0	0	0	0
Alicyclobacillus	0	0	0	0	0	0	0	0	0	0	0	0
Alishewanella	0	0	0.000565102	0.0028608	0	0	0.00375305	0.0118682	0	0	0	0
Alistipes	0	0	0.000606537	0.00314171	0	0	0.0624296	0.19742	0	0	0.00059149	0.00200744
Alkaliphilus	0	0	0	0	0	0	0	0	0	0	0	0
Alloiococcus	0	0	0.000301849	0.00217666	0	0	0.0145843	0.0461198	0	0	0.00431196	0.0162397
Alpinimonas	0	0	0	0	0	0	0	0	0	0	0	0
Anaerobacillus	0	0	0	0	0	0	0	0	0	0	0	0
Anaerobacterium	0	0	0	0	0	0	0	0	0	0	0	0
Anaerofustis	0	0	0	0	0	0	0	0	0	0	0	0
Anaerosolibacter	0	0	0	0	0	0	0	0	0	0	0	0
Anaerosporobacter	0	0	0	0	0	0	0	0	0	0	0	0
Anaerovorax	0	0	0	0	0	0	0.0112578	0.0356003	0	0	0.000312484	0.00153085
Ancylothrix_8PC	0	0	0	0	0	0	0	0	0	0	0	0
Anseongella	0	0	0	0	0	0	0	0	0	0	0	0
Antricoccus	0	0	0	0	0	0	0	0	0	0	0	0
Arcobacter	0	0	0.00114011	0.00822143	0	0	0	0	0	0	0	0
Asaccharospora	0	0	0	0	0	0	0	0	0	0	0	0
Atopococcus	0	0	0	0	0	0	0	0	0	0	0	0
Baia	0	0	0.00109655	0.00790734	0	0	0	0	0	0	0	0
Bartonella	0	0	0	0	0	0	0	0	0	0	0	0
Belliella	0	0	0	0	0	0	0	0	0	0	0	0
Beutenbergia	0	0	0	0	0	0	0	0	0	0	0	0
Bhargavaea	0	0	0	0	0	0	0	0	0	0	0	0
Blautia	0	0	0	0	0	0	0.0112275	0.0320702	0	0	0	0
Brenneria	0	0	0	0	0	0	0	0	0	0	0	0
Brochothrix	0	0	0	0	0	0	0.00108566	0.00343315	0	0	0.000576861	0.00282603
Buttiauxella	0	0	0	0	0	0	0	0	0	0	0	0
Bythopirellula	0	0	0.000634805	0.00457764	0	0	0	0	0	0	0.00071988	0.00352668
Caenimonas	0	0	0	0	0	0	0	0	0	0	0	0
Caldalkalibacillus	0	0	0	0	0	0	0	0	0	0	0	0
Caldimonas	0	0	0.00212965	0.0153571	0	0	0	0	0	0	0.00230744	0.0113041
Calditerricola	0	0	0.00039931	0.00287947	0	0	0	0	0	0	0.00582751	0.0285488
Camelimonas	0	0	0	0	0	0	0	0	0	0	0	0
Candidatus_Bacilloplasma	0	0	0	0	0	0	0	0	0	0	0	0
Candidatus_Berkiella	0	0	0.000126961	0.000915528	0	0	0.013395	0.0194433	0	0	0.00016977	0.0008317
Candidatus_Endoecteinascidia	0	0	0	0	0	0	0	0	0	0	0	0
Candidatus_Hamiltonella	0	0	0	0	0	0	0	0	0	0	0	0
Candidatus_Megaira	0	0	0	0	0	0	0	0	0	0	0	0
Candidatus_Microthrix	0	0	0	0	0	0	0	0	0	0	0	0
Candidatus_Nucleicultrix	0	0	0.00300152	0.0216443	0.014189	0.0470597	0	0	0	0	0	0
Candidatus_Turbabacter	0	0	0	0	0	0	0	0	0	0	0	0
Capnocytophaga	0	0	0.00556668	0.0333607	0.00460507	0.0105207	0	0	0	0	0	0
Cardiobacterium	0	0	0	0	0	0	0	0	0	0	0	0
Carnobacterium	0	0	0	0	0	0	0	0	0	0	0	0
Caryophanon	0	0	0	0	0	0	0.00102344	0.00323639	0	0	0	0
Catalinimonas	0	0	0	0	0	0	0	0	0	0	0	0
Cedecea	0	0	0	0	0	0	0	0	0	0	0	0
Cellulosilyticum	0	0	0	0	0	0	0	0	0	0	0	0
Cereibacter	0	0	0	0	0	0	0	0	0	0	0	0
Chamaesiphon_PCC_7430	0	0	0	0	0	0	0	0	0	0	0	0
Chishuiella	0	0	0	0	0	0	0	0	0	0	0	0
Chryseomicrobium	0	0	0	0	0	0	0	0	0	0	0	0
Chujaibacter	0	0	0.000742883	0.00535701	0	0	0	0	0	0	0	0
Chungangia	0	0	0	0	0	0	0	0	0	0	0	0
Clavibacter	0	0	0.0014233	0.00547608	0	0	0	0	0	0	0.00412484	0.013625
Clostridium_sensu_stricto_12	0	0	0	0	0	0	0	0	0	0	0	0
Clostridium_sensu_stricto_13	0	0	0	0	0	0	0	0	0	0	0	0
Clostridium_sensu_stricto_3	0	0	0	0	0	0	0	0	0	0	0.0039142	0.0191756
Clostridium_sensu_stricto_4	0	0	0	0	0	0	0	0	0	0	0	0
Coleofasciculus_CCY0602	0	0	0	0	0	0	0	0	0	0	0	0
Collinsella	0	0	0.00013108	0.000945232	0	0	0	0	0	0	0.0011655	0.00570977
Crenalkalicoccus	0	0	0	0	0	0	0	0	0	0	0	0
Crinalium_SAG_22.89	0	0	0	0	0	0	0	0	0	0	0	0
Croceicoccus	0	0	0	0	0	0	0	0	0	0	0	0
Defluviitalea	0	0	0	0	0	0	0	0	0	0	0	0
Defluviitaleaceae_UCG_011	0	0	0	0	0	0	0	0	0	0	0	0
Demetria	0	0	0	0	0	0	0	0	0	0	0	0
Desertibacter	0	0	0	0	0	0	0	0	0	0	0	0
Desulfatiferula	0	0	0	0	0	0	0	0	0	0	0	0
Desulfovirga	0	0	0	0	0	0	0	0	0	0	0	0
Dethiobacter	0	0	0	0	0	0	0.00810241	0.0256221	0	0	0	0
Diaphorobacter	0	0	0.000220107	0.00158722	0	0	0	0	0	0	0	0
Dinghuibacter	0	0	0.000325091	0.00234427	0	0	0	0	0	0	0	0
Diplosphaera	0	0	0	0	0	0	0	0	0	0	0	0
DSSF69	0	0	0	0	0	0	0	0	0	0	0	0
DTU089	0	0	0	0	0	0	0.00612245	0.0193609	0	0	0	0
E1B_B3_114	0	0	0	0	0	0	0.00831737	0.0198683	0	0	0	0
Echinicola	0	0	0	0	0	0	0	0	0	0	0	0
Effusibacillus	0	0	0	0	0	0	0	0	0	0	0.00221077	0.0108305
Eggerthella	0	0	0	0	0	0	0.00612245	0.0193609	0	0	0	0
Egicoccus	0	0	0	0	0	0	0	0	0	0	0	0
Elizabethkingia	0	0	0	0	0	0	0	0	0	0	0	0
Enteractinococcus	0	0	0	0	0	0	0	0	0	0	0	0
Entomoplasma	0	0	0	0	0	0	0	0	0	0	0	0
Ercella	0	0	0	0	0	0	0	0	0	0	0	0
Eremococcus	0	0	0.000140248	0.00101134	0	0	0	0	0	0	0	0
Erysipelatoclostridium	0	0	0.000558659	0.00235906	0	0	0.0153516	0.0485459	0	0	0.000505725	0.00247754
Erysipelothrix	0	0	0	0	0	0	0	0	0	0	0	0
Erysipelotrichaceae_UCG_003	0	0	0	0	0	0	0	0	0	0	0	0
Erythrobacter	0	0	0.00395947	0.0195393	0	0	0.00938262	0.0296705	0	0	0	0
Euzebya	0	0	0	0	0	0	0.00102344	0.00323639	0	0	0	0
Ezakiella	0	0	0	0	0	0	0	0	0	0	0	0
Falsibacillus	0	0	0	0	0	0	0	0	0	0	0	0
Falsochrobactrum	0	0	0	0	0	0	0	0	0	0	0	0
Family_XIII_AD3011_group	0	0	0	0	0	0	0	0	0	0	0	0
Family_XIII_UCG_001	0	0	0	0	0	0	0	0	0	0	0	0
Fermentimonas	0	0	0	0	0	0	0	0	0	0	0	0
Filifactor	0	0	0.00101569	0.00732423	0	0	0	0	0	0	0	0
Fodinibacter	0	0	0	0	0	0	0	0	0	0	0	0
Ga0074140	0	0	0	0	0	0	0	0	0	0	0	0
Gallicola	0	0	0	0	0	0	0	0	0	0	0	0
Garciella	0	0	0	0	0	0	0	0	0	0	0	0
GAS113	0	0	0	0	0	0	0	0	0	0	0	0
GCA_900066225	0	0	0	0	0	0	0.00716406	0.0226547	0	0	0	0
Gelidibacter	0	0	0	0	0	0	0	0	0	0	0	0
Geomicrobium	0	0	0.000384436	0.00277221	0	0	0	0	0	0	0	0
Gillisia	0	0	0	0	0	0	0	0	0	0	0	0
GKS98_freshwater_group	0	0	0.000678135	0.0048901	0	0	0	0	0	0	0	0
Globicatella	0	0	0	0	0	0	0	0	0	0	0	0
Gottschalkia	0	0	0	0	0	0	0	0	0	0	0	0
Gracilibacillus	0	0	0	0	0	0	0.00307031	0.00970917	0	0	0	0
Guggenheimella	0	0	0	0	0	0	0	0	0	0	0	0
Gulbenkiania	0	0	0	0	0	0	0	0	0	0	0	0
Gulosibacter	0	0	0.000133103	0.000959822	0	0	0	0	0	0	0	0
H1	0	0	0	0	0	0	0.00614062	0.0194183	0	0	0	0
Hahella	0	0	0	0	0	0	0	0	0	0	0.00172676	0.00845935
Haloactinopolyspora	0	0	0	0	0	0	0	0	0	0	0	0
Halobacillus	0	0	0	0	0	0	0	0	0	0	0	0
Halocella	0	0	0	0	0	0	0	0	0	0	0	0
Halodurantibacterium	0	0	0	0	0	0	0	0	0	0	0	0
Haloferula	0	0	0	0	0	0	0	0	0	0	0	0
Haloplasma	0	0	0	0	0	0	0	0	0	0	0	0
Halotalea	0	0	0	0	0	0	0	0	0	0	0	0
Hansschlegelia	0	0	0.000302942	0.00218455	0	0	0	0	0	0	0	0
Hathewaya	0	0	0.000709727	0.00511792	0	0	0	0	0	0	0	0
Heliimonas	0	0	0	0	0	0	0	0	0	0	0	0
Holdemanella	0	0	0	0	0	0	0	0	0	0	0	0
Homoserinimonas	0	0	0	0	0	0	0	0	0	0	0	0
Huakuichenia	0	0	0	0	0	0	0	0	0	0	0	0
Humibacillus	0	0	0	0	0	0	0	0	0	0	0	0
Humibacter	0	0	0	0	0	0	0	0	0	0	0	0
Hydrogenoanaerobacterium	0	0	0	0	0	0	0	0	0	0	0	0
Ignavigranum	0	0	0	0	0	0	0	0	0	0	0	0
IMCC26207	0	0	0	0	0	0	0	0	0	0	0	0
Imperialibacter	0	0	0	0	0	0	0	0	0	0	0	0
Incertae_Sedis	0	0	0	0	0	0	0	0	0	0	0	0
Intestinimonas	0	0	0	0	0	0	0.0214922	0.0679642	0	0	0	0
Jannaschia	0	0	0	0	0	0	0	0	0	0	0	0
KCM_B_112	0	0	0.000918506	0.00662344	0	0	0	0	0	0	0	0
Kerstersia	0	0	0	0	0	0	0	0	0	0	0	0
Kroppenstedtia	0	0	0	0	0	0	0	0	0	0	0	0
Kurthia	0	0	0.0031765	0.0221245	0	0	0	0	0	0	0	0
Kushneria	0	0	0.000394352	0.00211409	0	0	0	0	0	0	0	0
Laceyella	0	0	0	0	0	0	0	0	0	0	0.000624969	0.00306171
Lachnoanaerobaculum	0	0	0.000642955	0.00463641	0	0	0.00125102	0.00395606	0	0	0	0
Lachnoclostridium_10	0	0	0	0	0	0	0	0	0	0	0	0
Lachnoclostridium_12	0	0	0	0	0	0	0	0	0	0	0	0
Lachnospiraceae_AC2044_group	0	0	0	0	0	0	0.00437856	0.0138462	0	0	0	0
Lachnospiraceae_UCG_007	0	0	0	0	0	0	0	0	0	0	0.000956096	0.0046839
Lachnotalea	0	0	0	0	0	0	0	0	0	0	0	0
Lampropedia	0	0	0	0	0	0	0	0	0	0	0	0
Lentimicrobium	0	0	0.000880429	0.00634886	0	0	0	0	0	0	0	0
Leptolyngbya_ANT.L52.2	0	0	0	0	0	0	0	0	0	0	0	0
Leptolyngbya_EcFYyyy_00	0	0	0	0	0	0	0	0	0	0	0	0
Leptolyngbya_Es_Yyy1000	0	0	0	0	0	0	0	0	0	0	0	0
Longispora	0	0	0	0	0	0	0	0	0	0	0.00183513	0.00899027
Lonsdalea	0	0	0	0	0	0	0	0	0	0	0	0
Lutispora	0	0	0	0	0	0	0	0	0	0	0	0
Lysinimicrobium	0	0	0.00252798	0.0109665	0.00585566	0.019421	0	0	0	0	0.00016977	0.0008317
Mangrovibacter	0	0	0	0	0	0	0	0	0	0	0	0
Marinobacter	0	0	0	0	0	0	0	0	0	0	0	0
Marvinbryantia	0	0	0	0	0	0	0	0	0	0	0	0
Melghirimyces	0	0	0	0	0	0	0.00243072	0.00768663	0	0	0	0
Melissococcus	0	0	0	0	0	0	0.00243072	0.00768663	0	0	0	0
Membranicola	0	0	0	0	0	0	0	0	0	0	0	0
Methylobacter	0	0	0	0	0	0	0	0	0	0	0	0
Methyloceanibacter	0	0	0.000551104	0.00397407	0	0	0	0	0	0	0	0
Methyloparacoccus	0	0	0	0	0	0	0.0156377	0.0494508	0	0	0	0
Microcella	0	0	0	0	0	0	0	0	0	0	0.000956096	0.0046839
Microcoleus_PCC_7113	0	0	0	0	0	0	0	0	0	0	0	0
Mobiluncus	0	0	0.000233454	0.00168346	0	0	0.00612245	0.0193609	0	0	0	0
Moellerella	0	0	0	0	0	0	0	0	0	0	0	0
Moheibacter	0	0	0.000127559	0.00091984	0	0	0	0	0	0	0	0
Monashia	0	0	0	0	0	0	0	0	0	0	0.000505725	0.00247754
Mongoliicoccus	0	0	0.00271474	0.0195762	0	0	0	0	0	0	0	0
Mucispirillum	0	0	0	0	0	0	0	0	0	0	0	0
Mycetocola	0	0	0	0	0	0	0	0	0	0	0	0
Myroides	0	0	0	0	0	0	0.015681	0.0495877	0	0	0	0
Myxosarcina_SAG_30.84	0	0	0	0	0	0	0	0	0	0	0	0
Nibrella	0	0	0	0	0	0	0	0	0	0	0	0
Nitratireductor	0	0	0	0	0	0	0	0	0	0	0	0
Nitrosomonas	0	0	0	0	0	0	0	0	0	0	0	0
Niveitalea	0	0	0	0	0	0	0	0	0	0	0	0
Nodosilinea_PCC_7104	0	0	0	0	0	0	0	0	0	0	0	0
Nodularia_PCC_9350	0	0	0	0	0	0	0	0	0	0	0	0
Oceanicaulis	0	0	0	0	0	0	0	0	0	0	0	0
Odoribacter	0	0	0	0	0	0	0	0	0	0	0	0
Oerskovia	0	0	0	0	0	0	0	0	0	0	0	0
Okibacterium	0	0	0	0	0	0	0	0	0	0	0	0
OLB13	0	0	0.000623034	0.0024088	0	0	0	0	0	0	0	0
OLB8	0	0	0	0	0	0	0	0	0	0	0	0
Oleibacter	0	0	0.00039324	0.0028357	0	0	0	0	0	0	0	0
Oligella	0	0	0.000495255	0.00357134	0	0	0	0	0	0	0	0
Oligotropha	0	0	0	0	0	0	0	0	0	0	0	0
Olsenella	0	0	0	0	0	0	0.00409375	0.0129456	0	0	0	0
Orbus	0	0	0.000742883	0.00535701	0	0	0	0	0	0	0.00684985	0.0335573
Oricola	0	0	0	0	0	0	0	0	0	0	0.000505725	0.00247754
Ornithinibacillus	0	0	0	0	0	0	0	0	0	0	0	0
Ornithinicoccus	0	0	0	0	0	0	0.00102344	0.00323639	0	0	0.00215986	0.00733037
Oscillatoria_PCC_6304	0	0	0	0	0	0	0	0	0	0	0	0
Oscillatoria_SAG_1459_8	0	0	0	0	0	0	0	0	0	0	0	0
Oscillibacter	0	0	0	0	0	0	0	0	0	0	0	0
Oxobacter	0	0	0	0	0	0	0	0	0	0	0	0
Paenalcaligenes	0	0	0	0	0	0	0	0	0	0	0	0
Paeniglutamicibacter	0	0	0	0	0	0	0	0	0	0	0	0
Paenirhodobacter	0	0	0	0	0	0	0	0	0	0	0	0
Paenisporosarcina	0	0	0.000274138	0.00197684	0	0	0	0	0	0	0	0
Palleronia	0	0	0	0	0	0	0	0	0	0	0	0
Parabacteroides	0	0	0	0	0	0	0.0204082	0.0645363	0	0	0	0
Parablastomonas	0	0	0.000310574	0.00223958	0	0	0	0	0	0	0	0
Parachlamydia	0	0	0	0	0	0	0	0	0	0	0	0
Parapusillimonas	0	0	0	0	0	0	0	0	0	0	0	0
Paucisalibacillus	0	0	0	0	0	0	0	0	0	0	0	0
Pelagicoccus	0	0	0	0	0	0	0	0	0	0	0	0
Peptoclostridium	0	0	0	0	0	0	0	0	0	0	0	0
Perlucidibaca	0	0	0	0	0	0	0	0	0	0	0.000475728	0.00233058
Phormidium_CYN64	0	0	0	0	0	0	0	0	0	0	0	0
Phytoactinopolyspora	0	0	0.000340207	0.00245327	0	0	0	0	0	0	0	0
Pilimelia	0	0	0.00128145	0.00924069	0	0	0	0	0	0	0	0
Planktothrix_NIVA_CYA_15	0	0	0	0	0	0	0	0	0	0	0	0
Planococcus	0	0	0.000202707	0.00146174	0	0	0	0	0	0	0	0
Planomonospora	0	0	0	0	0	0	0	0	0	0	0	0
Plantibacter	0	0	0	0	0	0	0	0	0	0	0	0
Pleurocapsa_PCC_7319	0	0	0.00125681	0.00731449	0	0	0.0202984	0.0578968	0	0	0	0
Pontibaca	0	0	0	0	0	0	0	0	0	0	0	0
possible_genus_04	0	0	0.000116727	0.00084173	0	0	0	0	0	0	0.000624969	0.00306171
Prevotella_2	0	0	0.00171016	0.0123322	0	0	0	0	0	0	0	0
Prevotellaceae_UCG_004	0	0	0	0	0	0	0	0	0	0	0	0
Propionivibrio	0	0	0	0	0	0	0.00511718	0.016182	0	0	0	0
Prosthecobacter	0	0	0.00187943	0.0135528	0	0	0.00716406	0.0226547	0	0	0	0
Proteiniclasticum	0	0	0	0	0	0	0	0	0	0	0.000684744	0.00335455
Proteiniphilum	0	0	0.00149473	0.00848153	0.00531011	0.0176116	0	0	0	0	0	0
Proteus	0	0	0	0	0	0	0.0210663	0.0666174	0	0	0	0
Providencia	0	0	0.0039324	0.028357	0	0	0.041456	0.131095	0	0	0	0
Pseudanabaena_NgrPSln22	0	0	0	0	0	0	0	0	0	0	0	0
Pseudarcicella	0	0	0	0	0	0	0.00217675	0.0068835	0	0	0	0
Pseudobacteroides	0	0	0	0	0	0	0	0	0	0	0	0
Pseudocitrobacter	0	0	0.000154167	0.00111171	0	0	0	0	0	0	0	0
Pseudoduganella	0	0	0.000428752	0.0022295	0	0	0.00638951	0.0145165	0	0	0	0
Pseudogracilibacillus	0	0	0	0	0	0	0	0	0	0	0	0
Pseudokineococcus	0	0	0	0	0	0	0	0	0	0	0	0
Pseudorhizobium	0	0	0.000402638	0.00217009	0	0	0	0	0	0	0	0
Pseudosphingobacterium	0	0	0	0	0	0	0	0	0	0	0	0
Pusillimonas	0	0	0	0	0	0	0	0	0	0	0	0
Pygmaiobacter	0	0	0	0	0	0	0	0	0	0	0	0
Rahnella	0	0	0	0	0	0	0	0	0	0	0	0
Raineyella	0	0	0	0	0	0	0	0	0	0	0	0
Raoultella	0	0	0	0	0	0	0	0	0	0	0.00669267	0.0327873
Renibacterium	0	0	0	0	0	0	0	0	0	0	0	0
Rhabdobacter	0	0	0	0	0	0	0	0	0	0	0	0
Rhodocista	0	0	0.000241714	0.00174302	0	0	0	0	0	0	0.00026161	0.00128162
Rhodovastum	0	0	0	0	0	0	0	0	0	0	0	0
Roseobacter_clade_CHAB_I_5_lineage	0	0	0.00167385	0.00864439	0	0	0	0	0	0	0	0
Rudanella	0	0	0.00503875	0.0233066	0	0	0.0470135	0.0835098	0	0	0.000576861	0.00282603
Rufibacter	0	0	0.000266207	0.00191964	0	0	0	0	0	0	0	0
Ruminiclostridium	0	0	0	0	0	0	0.0129639	0.0409953	0	0	0	0
Ruminiclostridium_1	0	0	0	0	0	0	0	0	0	0	0	0
Ruminiclostridium_5	0	0	0	0	0	0	0.00409375	0.0129456	0	0	0	0
Ruminococcaceae_NK4A214_group	0	0	0	0	0	0	0	0	0	0	0	0
Ruminococcaceae_UCG_013	0	0	0	0	0	0	0	0	0	0	0	0
Ruminococcaceae_UCG_014	0	0	0.00422976	0.0216918	0	0	0.0133047	0.0420731	0	0	0.000312484	0.00153085
Ruminococcus_2	0	0	0	0	0	0	0	0	0	0	0	0
Saccharococcus	0	0	0	0	0	0	0	0	0	0	0	0
Salinibacterium	0	0	0	0	0	0	0	0	0	0	0	0
Salinicoccus	0	0	0	0	0	0	0	0	0	0	0	0
Salinimicrobium	0	0	0	0	0	0	0.0230112	0.0727677	0	0	0	0
Salipaludibacillus	0	0	0	0	0	0	0	0	0	0	0	0
Samsonia	0	0	0.000155538	0.0011216	0.000735272	0.00243862	0.00614062	0.0194183	0	0	0.000228248	0.00111818
Sarcina	0	0	0	0	0	0	0	0	0	0	0	0
Scytonema_UCFS19	0	0	0	0	0	0	0	0	0	0	0	0
Sedimentibacter	0	0	0	0	0	0	0	0	0	0	0	0
Sediminispirochaeta	0	0	0	0	0	0	0	0	0	0	0	0
Shewanella	0	0	0.000123926	0.00089364	0.00058583	0.00194298	0	0	0	0	0.00244638	0.0119847
Silicimonas	0	0	0	0	0	0	0	0	0	0	0	0
Sinibacillus	0	0	0	0	0	0	0	0	0	0	0	0
Skermania	0	0	0	0	0	0	0	0	0	0	0	0
Slackia	0	0	0.000384436	0.00277221	0	0	0	0	0	0	0	0
SN8	0	0	0	0	0	0	0	0	0	0	0.00161479	0.005916
Solitalea	0	0	0.00159724	0.0115179	0	0	0	0	0	0	0	0
Soonwooa	0	0	0	0	0	0	0	0	0	0	0	0
Sphaerochaeta	0	0	0	0	0	0	0.0075061	0.0237364	0	0	0	0
Sphingorhabdus	0	0	0	0	0	0	0	0	0	0	0	0
Spiroplasma	0	0	0.000196614	0.0014178	0.000929446	0.00308262	0	0	0	0	0	0
Sporomusa	0	0	0	0	0	0	0	0	0	0	0	0
Sporotomaculum	0	0	0.000495255	0.00357134	0	0	0	0	0	0	0	0
Stackebrandtia	0	0	0.00101353	0.00730869	0	0	0	0	0	0	0	0
Subtercola	0	0	0	0	0	0	0	0	0	0	0	0
Sulfurifustis	0	0	0	0	0	0	0	0	0	0	0	0
Suttonella	0	0	0	0	0	0	0	0	0	0	0	0
Syntrophobacter	0	0	0	0	0	0	0	0	0	0	0	0
Tamaricihabitans	0	0	0	0	0	0	0	0	0	0	0	0
Tellurimicrobium	0	0	0	0	0	0	0	0	0	0	0	0
Telmatospirillum	0	0	0.000216331	0.00155999	0	0	0	0	0	0	0	0
Tepidiphilus	0	0	0	0	0	0	0	0	0	0	0	0
Tersicoccus	0	0	0	0	0	0	0	0	0	0	0	0
Tessaracoccus	0	0	0	0	0	0	0	0	0	0	0	0
Thalassobacillus	0	0	0	0	0	0	0	0	0	0	0	0
Thalassobaculum	0	0	0	0	0	0	0	0	0	0	0	0
Thermincola	0	0	0	0	0	0	0	0	0	0	0	0
Thermomonospora	0	0	0	0	0	0	0.0549913	0.107392	0	0	0	0
Thiobacillus	0	0	0	0	0	0	0	0	0	0	0	0
Tissierella	0	0	0.000241714	0.00174302	0	0	0	0	0	0	0	0
Tolumonas	0	0	0	0	0	0	0	0	0	0	0	0
Tolypothrix_IAM_M_259	0	0	0	0	0	0	0	0	0	0	0	0
Tolypothrix_PCC_7601	0	0	0	0	0	0	0.00307031	0.00970917	0	0	0	0
Trabulsiella	0	0	0	0	0	0	0	0	0	0	0	0
Trichococcus	0	0	0	0	0	0	0	0	0	0	0	0
Tunicatimonas	0	0	0.00230185	0.01483	0	0	0	0	0	0	0.00173058	0.00847809
Tychonema_CCAP_1459_11B	0	0	0	0	0	0	0	0	0	0	0	0
Tyzzerella	0	0	0	0	0	0	0	0	0	0	0	0
Tyzzerella_3	0	0	0.000512581	0.00369628	0	0	0.00511718	0.016182	0	0	0	0
UBA1819	0	0	0	0	0	0	0	0	0	0	0	0
Uliginosibacterium	0	0	0.000654152	0.00471716	0.00309236	0.0102562	0	0	0	0	0	0
Undibacterium	0	0	0.000247851	0.00178728	0.00117166	0.00388596	0	0	0	0	0	0
Verruc_01	0	0	0	0	0	0	0	0	0	0	0	0
Vitellibacter	0	0	0	0	0	0	0	0	0	0	0	0
Vogesella	0	0	0	0	0	0	0	0	0	0	0	0
Vulgatibacter	0	0	0.000306676	0.00155686	0.000799552	0.00265181	0.0043535	0.013767	0	0	0.00118932	0.00582646
WCHB1_32	0	0	0	0	0	0	0	0	0	0	0	0
Wenxinia	0	0	0	0	0	0	0	0	0	0	0	0
Wilmottia_Ant_Ph58	0	0	0.00172879	0.0124665	0	0	0	0	0	0	0.00033954	0.0016634
Yaniella	0	0	0	0	0	0	0	0	0	0	0	0
Youngiibacter	0	0	0	0	0	0	0	0	0	0	0	0
Zhizhongheella	0	0	0.000930952	0.00477688	0	0	0.00843183	0.0202086	0	0	0.000606413	0.00297081
Zymobacter	0	0	0	0	0	0	0	0	0	0	0	0

## Sheet: Species
	Plot				Cultivars				Fruit parts
	St-Pierre (Mean ± SD)		St-Gilles (Mean ± SD)		Cogshall (Mean ± SD)		José (Mean ± SD)		Cogshall (PE) (Mean ± SD)		Cogshall (SE) (Mean ± SD)
Species	Mean	SD	Mean	SD	Mean	SD	Mean	SD	Mean	SD	Mean	SD
Massilia_arvi	20.1684	24.5734	3.16428	8.49402	2.67512	4.40845	3.87564	6.8656	8.23802	19.5596	19.1673	24.837
Methylobacterium_aerolatum	12.4784	15.3921	2.39353	7.07199	1.81348	2.7434	3.94812	9.81415	5.76432	16.4936	4.46121	6.12107
Pelomonas_saccharophila	6.73907	8.43173	15.3771	9.00403	12.833	7.84529	3.28151	3.64256	12.5726	10.5419	4.254	7.20054
Sphingomonas_yunnanensis	5.58794	6.82514	3.97294	5.04377	3.11818	3.09103	5.27131	4.04983	4.07284	5.10249	5.43394	5.49946
Amnibacterium_kyonggiense	3.27954	4.55099	0.638736	1.02734	0.418016	0.47998	1.9938	2.67331	0.646866	0.786905	1.21811	2.21512
Pantoea_ananatis	2.58445	8.29663	0.437665	1.49332	1.04051	3.01161	2.71112	5.93218	0.4188	0.876869	2.07699	6.91867
Amnibacterium_soli	2.2473	3.63718	0.324992	0.620706	0.757339	0.997029	3.24132	3.84418	0.437695	0.940494	0.706641	1.698
Acetobacter_pasteurianus	2.00251	4.6794	4.81843	11.5263	4.21118	4.5818	0	0	5.42671	12.3102	0.139884	0.642294
Methylobacterium_komagatae	1.85941	2.17697	0.665331	1.53533	0.14701	0.199707	0.321303	0.50604	0.215949	0.493039	0.265744	0.712223
Buchnera_aphidicola	1.7303	10.525	0.00618544	0.0441729	0.0286779	0.095114	0.0463868	0.110422	0	0	0	0
Quadrisphaera_granulorum	1.16664	1.89006	0.31131	0.53488	0.157164	0.47319	0.109705	0.323767	0.168256	0.453001	0.216276	0.8219
Actinomycetospora_corticicola	1.14229	1.85424	0.109851	0.344606	0.177931	0.517565	0.0919614	0.194421	0.075588	0.197821	0.141657	0.642105
Xanthomonas_cynarae	1.04959	3.21038	0.742937	2.59515	0.275482	0.913671	0.154374	0.488173	0.472078	1.71041	2.64141	5.86754
Massilia_consociata	0.791129	2.20623	3.07743	3.63477	5.40526	5.96035	1.90226	1.92397	4.5564	12.1343	8.90766	14.666
Melittangium_lichenicola	0.781354	1.38735	0.279782	0.907671	0.72607	1.68526	1.03947	2.19278	0.125969	0.391919	0	0
Actinoplanes_digitatis	0.75986	2.91043	0.0117904	0.048297	0.022119	0.0733604	0	0	0.105369	0.470575	0	0
Sphingomonas_mucosissima	0.729133	1.9293	0.478764	1.3289	0.914033	2.38812	0.396353	0.903847	0.426868	0.904034	0.137804	0.253921
Methylobacterium_radiotolerans	0.703739	1.79129	0.310573	0.733035	0.2002	0.272218	0.281271	0.808715	0.365815	0.497706	0.90893	2.4561
Massilia_niastensis	0.695837	1.2395	0.919707	2.24524	1.7534	4.18259	0.486847	0.637827	1.14131	2.98013	8.01113	15.5038
Finegoldia_magna	0.653094	1.07865	1.07473	2.80309	1.34731	3.17531	1.01971	1.63802	0.515212	0.65557	0.675335	1.21888
Acinetobacter_johnsonii	0.628936	1.00514	0.420323	0.695468	0.675284	1.0458	0.89595	1.73503	0.483903	0.850107	0.5568	1.27695
Fructobacillus_tropaeoli	0.62736	1.84702	1.0313	2.54541	0.454212	0.680046	2.28807	6.08124	0.666305	1.6462	0.684726	1.81246
Sphingomonas_dokdonensis	0.627089	1.28771	0.677318	1.01511	0.014746	0.0489069	0.623093	0.8094	1.12181	1.77991	0.32173	0.558719
Novosphingobium_sediminicola	0.612759	1.34111	0.678906	0.898977	0.808306	1.03733	0.303055	0.928601	0.502938	1.07208	0.154094	0.536127
Staphylococcus_hominis	0.608828	1.70594	0.346062	1.00806	0.140474	0.217017	0.426276	0.649877	0.120629	0.253858	0	0
Kineococcus_rhizosphaerae	0.588402	2.91905	0.0221562	0.076093	0.034965	0.0799027	0.0239808	0.075834	0.00198649	0.00973178	0.00840393	0.0411707
Methylobacterium_adhaesivum	0.562567	1.11019	0.0877129	0.212086	0	0	0.405905	1.19592	0.0723487	0.221673	0.0577816	0.212064
Corynebacterium_1_accolens	0.554781	1.03973	1.11426	2.26968	2.18866	3.34148	2.1778	3.89713	0.696447	1.07456	0.829939	1.26568
Aureimonas_phyllosphaerae	0.516127	1.10487	0.257648	0.737381	0.137515	0.409109	0.125109	0.297319	0.252957	0.384166	0.126678	0.317674
Rothia_mucilaginosa	0.505039	1.15549	0.57184	0.975166	0.372832	0.551925	0.840434	1.31719	0.829545	2.03475	0.500481	1.06619
Enhydrobacter_aerosaccus	0.485035	0.922534	1.41127	4.14346	1.18698	2.07368	2.46319	3.2247	1.31317	3.38401	0.794229	2.13745
Sodalis_praecaptivus	0.478759	2.69414	0.0413985	0.295645	0	0	0	0	0.10016	0.490683	0	0
Belnapia_soli	0.477299	0.977095	0.15987	0.432635	0.095849	0.317895	0.333151	0.564243	0.0656985	0.206329	0.221394	0.513847
Arsenicicoccus_bolidensis	0.472115	1.38739	0.017507	0.125025	0	0	0.0343053	0.108483	0.0910743	0.428687	0.093494	0.28805
Corynebacterium_glucuronolyticum	0.429132	0.944536	0.245108	0.535974	0.0579777	0.19229	0.506743	0.915295	0.335193	0.769341	0.184247	0.482813
Curtobacterium_flaccumfaciens	0.416594	0.906749	0.78324	5.37982	0	0	0.305531	0.566898	0.140578	0.564986	0.995245	3.42698
Kosakonia_cowanii	0.404217	0.914462	2.47635	4.7524	6.66955	7.01319	0	0	3.05213	5.54843	0.0792586	0.256628
Tatumella_ptyseos	0.39822	1.01326	0.651633	1.37231	0.717272	1.10597	0	0	0.52008	1.26398	0.00904814	0.0443266
Sphingomonas_panni	0.383403	0.728873	0.12293	0.305502	0.029492	0.0978139	0.374452	0.594319	0.111296	0.266346	0.0973683	0.354386
Cellulomonas_marina	0.373664	0.808307	0.0187575	0.0939854	0	0	0.0343053	0.108483	0.0650047	0.248843	0.115912	0.424695
Listeria_grayi	0.36192	1.86087	0.0188175	0.134384	0	0	0.319455	0.696318	0	0	0.0318066	0.15582
Roseomonas_pecuniae	0.359805	0.97472	0.0566521	0.358635	0	0	0.0541519	0.11883	0	0	0.0139091	0.0537312
Arthrobacter_livingstonensis	0.354746	1.95222	0.0489828	0.167493	0.0115955	0.0384581	0.453666	1.0722	0.101358	0.246931	0.151427	0.45384
Roseomonas_ludipueritiae	0.324563	0.829719	1.62784	2.22725	0.907975	1.36205	0.703118	1.04446	1.49998	2.27014	1.27164	2.41151
Pantoea_eucalypti	0.324467	1.18039	3.73484	7.71526	10.1572	11.0029	0.123939	0.268065	4.75964	8.74341	1.95643	9.48506
Pseudomonas_matsuisoli	0.3227	1.02752	0.737152	2.20503	0.20554	0.395281	0	0	0.146431	0.271246	0.00446945	0.0169371
Lactobacillus_reuteri	0.307131	0.763192	0.753639	1.58536	0.368567	0.552056	0	0	0.757904	1.75676	0.0481615	0.201211
Veillonella_rogosae	0.300311	1.13481	0.0425185	0.230843	0.139502	0.462677	0	0	0.142245	0.570087	0.00330688	0.0162003
Paracoccus_sphaerophysae	0.292597	1.25284	0.00355215	0.0253674	0	0	0.463918	1.46704	0.039927	0.195602	0	0
Massilia_kyonggiensis	0.290874	1.56563	0.835415	2.22124	0.477317	0.756567	0.543654	1.10904	0.427074	0.725241	1.02514	3.23554
Aureimonas_jatrophae	0.286428	0.72804	0.11879	0.357362	0.0909422	0.234958	0.119904	0.37917	0.124785	0.363748	0	0
Actinoplanes_cibodasensis	0.269589	0.643801	0.00434206	0.0231886	0.0137741	0.0456835	0	0	0	0	0	0
Acinetobacter_bouvetii	0.264216	1.10154	0.101752	0.256276	0.10631	0.151899	0.0511073	0.161616	0.263034	1.00587	0.349197	1.08302
Actinomycetospora_chiangmaiensis	0.261126	0.534159	0.549066	0.882879	0.42342	0.948043	0.108621	0.208345	0.549211	0.902774	0.407052	0.723876
Methylobacterium_aquaticum	0.260753	0.52398	0.125638	0.379334	0.21102	0.578321	0.168968	0.286505	0.0650502	0.139979	0.17825	0.396831
Aureimonas_ureilytica	0.250163	0.698771	0.219664	0.683037	0.113043	0.221204	0.648695	1.05707	0.0605927	0.205174	0.144944	0.441366
Sphingobacterium_multivorum	0.244679	0.937702	0.0397464	0.268559	0	0	0.425587	1.26381	0.32216	0.787957	0.00330688	0.0162003
Stenotrophomonas_maltophilia	0.244503	0.804464	1.07645	2.34799	0.416143	0.542697	0.227862	0.472237	0.645759	1.47697	0.369741	1.16206
Nocardioides_ganghwensis	0.240628	0.49698	0.511702	0.745122	0.138893	0.144822	0.103541	0.148286	0.799805	1.78515	0.200626	0.380114
Sphingomonas_parvus	0.238301	0.535041	0.113803	0.321654	0.0777795	0.134861	0.446198	0.615947	0.359764	0.588638	0.163708	0.392725
Nocardioides_hankookensis	0.237097	0.696396	0.212431	0.564049	0.0275482	0.0913671	0.302687	0.452945	0.246884	0.5367	0.0808936	0.180642
Sphingomonas_aerophila	0.229046	0.521166	0.155066	0.396901	0.0826446	0.274101	0.0719424	0.227502	0.100275	0.245732	0.0474824	0.126918
Aureimonas_altamirensis	0.225299	0.534298	0.0927285	0.285453	0.0674291	0.158701	0.0369458	0.116833	0.0468929	0.138623	0.04955	0.236479
Haemophilus_parainfluenzae	0.225203	1.10555	0.0491953	0.176367	0	0	0.156583	0.35974	0.237674	1.11743	0	0
Sphingomonas_sanguinis	0.224392	0.547651	0.820303	1.50768	0.54289	1.0217	2.55997	4.45328	0.33517	0.511616	0.270189	0.511791
Curtobacterium_luteum	0.21906	0.896346	0.604163	0.968629	0.845575	1.26892	0.210809	0.263588	1.53611	3.92293	2.24297	5.06955
Williamsia_serinedens	0.199414	0.49865	0.114338	0.406698	0.114396	0.212408	0.219187	0.442416	0.192737	0.414448	0.00344637	0.0168837
Brevundimonas_kwangchunensis	0.19098	0.67376	0	0	0	0	0	0	0	0	0.0248486	0.103942
Corynebacterium_1_appendicis	0.189265	0.911266	0.136914	0.391844	0.179629	0.504886	0.0873964	0.200072	0.0324709	0.111994	0.0433247	0.166349
Caulobacter_profundus	0.18362	0.623124	0.038595	0.107542	0.105685	0.163432	0	0	0.128757	0.414394	0.014988	0.073426
Actinoplanes_violaceus	0.172958	0.62444	0.657465	2.66692	1.69579	5.6243	0.0200803	0.0634996	0.351811	0.737923	0.082578	0.19153
Chryseobacterium_camelliae	0.167681	1.01996	0.045162	0.322521	0	0	0.0239808	0.075834	0	0	0	0
Terriglobus_roseus	0.162605	0.314197	0.106546	0.325521	0	0	0.0686106	0.216966	0.091576	0.350427	0.132989	0.523127
Lapillicoccus_jejuensis	0.162489	0.483858	0	0	0	0	0	0	0.00198649	0.00973178	0.00124082	0.00607874
Mycobacterium_obuense	0.157242	0.381594	0.237651	0.654937	0.109623	0.316607	0	0	0.400215	0.994495	0.234453	0.610591
Rothia_dentocariosa	0.156055	0.469762	0.157951	0.465891	0.21187	0.650719	0.143229	0.45293	0.188776	0.627244	0.208121	0.582415
Serratia_symbiotica	0.155542	0.678296	0	0	0	0	0.0340716	0.107744	0.0185929	0.0733989	0	0
Variovorax_paradoxus	0.154534	0.42943	0	0	0	0	0.0516953	0.109158	0.101956	0.463735	0.128753	0.414904
Turicibacter_sanguinis	0.150236	0.40668	0	0	0	0	0.552854	1.57701	0.007259	0.0355617	0	0
Sphingomonas_hankookensis	0.146444	0.448646	0.122027	0.724003	0	0	0	0	0.430937	1.97038	0.0553097	0.270961
Lysobacter_xinjiangensis	0.144788	0.880709	0.332	0.712768	0.0359369	0.081511	0	0	0.271294	0.756558	0.199235	0.733674
Blastococcus_aggregatus	0.142941	0.39825	0.0884422	0.37318	0	0	0	0	0.0709703	0.251936	0.193199	0.592611
Aureimonas_glaciistagni	0.142263	0.438243	0.0413341	0.221511	0	0	0.306317	0.750735	0.0630082	0.28974	0.0815963	0.376193
Geodermatophilus_terrae	0.141247	0.513539	0.00643936	0.0459862	0	0	0	0	0	0	0.0424088	0.20776
Corynebacterium_1_lipophiloflavum	0.140753	0.324708	0.135868	0.692884	0	0	0.157233	0.497213	0.219083	0.590812	0	0
Aliihoeflea_aestuarii	0.139768	0.436919	0.0181945	0.0940231	0.0843562	0.195096	0	0	0.155802	0.414322	0	0
Knoellia_flava	0.137692	0.357766	0.0391381	0.174259	0	0	0.00857633	0.0271207	0	0	0.0725232	0.24772
Komagataeibacter_saccharivorans	0.137636	0.477785	0.181314	0.512524	0.0540523	0.120286	0	0	0.423939	0.881795	0	0
Bacillus_gibsonii	0.136677	0.53323	0.0481416	0.273253	0	0	0.0822669	0.176396	0.073834	0.283926	0.0393082	0.19257
Sediminibacterium_salmoneum	0.134817	0.383567	0.302228	0.560018	0.153336	0.276987	0	0	0.222836	0.428427	0.100729	0.273123
Brachybacterium_faecium	0.134741	0.690087	0.0321711	0.164129	0	0	0.137057	0.377017	0.0273224	0.133852	0.145349	0.712061
Kineococcus_radiotolerans	0.132944	0.279035	0.0514588	0.203746	0	0	0.0400229	0.100125	0	0	0.0045477	0.017054
Afipia_felis	0.132902	0.523631	0.225844	0.785434	0.007373	0.0244535	0.605661	1.27149	0.0343667	0.145009	0.971984	1.65831
Cellvibrio_fibrivorans	0.129097	0.785265	0.0245302	0.122943	0	0	0	0	0	0	0	0
Angustibacter_aerolatus	0.128134	0.372546	0.0570763	0.219019	0	0	0	0	0.010016	0.0490683	0.0284835	0.107835
Sphingomonas_cynarae	0.126415	0.373418	0.0253827	0.0903009	0	0	0.0428816	0.135604	0.0512214	0.228704	0.0595146	0.189788
Pseudonocardia_endophytica	0.125554	0.390319	0.126324	0.452656	0.0135483	0.0449346	0.0135777	0.0429366	0.0243665	0.119371	0.0691119	0.240853
Vibrionimonas_magnilacihabitans	0.124385	0.376359	0.0170116	0.0992498	0.0626959	0.207939	0.540741	1.28485	0.0753974	0.233228	0.998999	4.02008
Neisseria_mucosa	0.123038	0.606316	0.0305629	0.159901	0	0	0	0	0.0305139	0.111477	0.0566893	0.27772
Streptococcus_pseudopneumoniae	0.120884	0.436638	0.0236879	0.113475	0.0211909	0.0702824	0.0260417	0.082351	0	0	0	0
Fructobacillus_pseudoficulneus	0.120759	0.440308	0.0424488	0.203487	0	0	0	0	0.0664409	0.281385	0	0
Massilia_oculi	0.120088	0.354342	0.790527	1.4098	0.798972	1.50633	8.03846	12.2684	0.456005	0.789854	0.513716	1.33739
Thermoactinomyces_khenchelensis	0.119127	0.724624	0	0	0	0	0	0	0	0	0	0
Gemella_sanguinis	0.118386	0.445218	0.204986	0.93074	0	0	0.168444	0.394108	0.198802	0.627039	0.102137	0.255458
Lysobacter_soli	0.116626	0.59341	0.0253462	0.104769	0.0286779	0.095114	0.025729	0.0813622	0.0688981	0.233545	0.00344637	0.0168837
Massilia_alkalitolerans	0.11278	0.263772	0.0353557	0.195012	0	0	0.0574882	0.121863	0.152644	0.540005	0.589387	2.14196
Roseomonas_rubra	0.108966	0.531888	0.0131845	0.0745324	0.014746	0.0489069	0	0	0	0	0	0
Staphylococcus_epidermidis	0.10841	0.317976	0.365755	0.922463	0.0943305	0.211831	0.872429	1.11495	0.245944	0.680329	0.0846036	0.337352
Aridibacter_famidurans	0.107888	0.588287	0.173473	0.537073	0.0569501	0.130507	0.22312	0.537452	0.149798	0.44083	0.00248164	0.0121575
Sphingobium_yanoikuyae	0.107039	0.306182	0.0844679	0.391589	0	0	0.0973571	0.253725	0.209101	0.631728	0.155163	0.627667
Actinomyces_graevenitzii	0.106753	0.45897	0.005002	0.0357214	0	0	0.0239808	0.075834	0.115207	0.564399	0.01374	0.0673122
Brevundimonas_terrae	0.106579	0.595171	0.0112905	0.0806303	0	0	0	0	0	0	0	0
Romboutsia_lituseburensis	0.104551	0.306253	0.0247678	0.176877	0	0	0.0239808	0.075834	0.114155	0.559244	0.0327225	0.160307
Bacillus_asahii	0.104367	0.466068	0.0406467	0.185699	0	0	0	0	0	0	0	0
Actinomycetospora_succinea	0.102322	0.403829	0.0474193	0.257509	0	0	0	0	0.0136612	0.0669259	0.0136571	0.0467649
Nocardioides_aquiterrae	0.097348	0.371032	0.536964	0.818657	0.167988	0.3744	0.0428816	0.135604	0.32231	0.478377	0.211786	0.529757
Weissella_paramesenteroides	0.0965251	0.587139	0.00287084	0.0205019	0	0	0.0479616	0.151668	0	0	0.00248164	0.0121575
Caulobacter_fusiformis	0.0965251	0.587139	0.129692	0.54451	0	0	0	0	0	0	0	0
Thermomonas_brevis	0.0957815	0.582616	0	0	0	0	0	0	0	0	0	0
Geodermatophilus_normandii	0.0948995	0.336213	0.120246	0.340295	0.12329	0.29311	0.230061	0.530093	0.0954245	0.28045	0.0249455	0.110907
Lysinimonas_soli	0.0930652	0.277273	0.057373	0.218357	0.139166	0.413813	0.0343053	0.108483	0.215913	0.519784	0.0893894	0.269868
Frigoribacterium_faeni	0.0929427	0.23102	0.00729166	0.0310207	0	0	0.0974488	0.267838	0.007259	0.0355617	0.0484496	0.237354
Fusobacterium_periodonticum	0.0912475	0.499051	0.144659	0.703325	0	0	0	0	0.00855578	0.0419146	0	0
Gordonia_terrae	0.09122	0.478709	0.352837	0.777502	0.0305064	0.101178	0.0246305	0.0778886	0.246314	0.566016	0.152571	0.330918
Cutibacterium_granulosum	0.0912006	0.213271	0.224098	0.609293	0.570931	1.14955	0.147806	0.360399	0.1089	0.230547	0.0491903	0.167628
Actinoplanes_sarveparensis	0.0887413	0.276652	0.114415	0.472982	0.15674	0.519847	0.10336	0.271979	0.0328323	0.091927	0.014988	0.073426
Luteibacter_yeojuensis	0.0879418	0.286181	0.0498103	0.181801	0	0	0	0	0.0487329	0.238742	0.014988	0.073426
Veillonella_dispar	0.0876138	0.245332	0.0603549	0.244468	0.0421596	0.11552	0.0239808	0.075834	0.11889	0.529924	0.741275	1.8728
Nocardioides_exalbidus	0.0875013	0.234602	0	0	0	0	0	0	0	0	0.00124082	0.00607874
Corynebacterium_1_minutissimum	0.0846565	0.30065	0.373581	2.17235	0.0580815	0.132325	1.09795	3.00232	0.144741	0.508067	0.145436	0.435352
Herbaspirillum_huttiense	0.0846343	0.428881	0	0	0	0	2.04548	1.75281	0.134168	0.642222	0.67468	1.26254
Methylobacterium_hispanicum	0.0834504	0.26428	0.118732	0.370623	0.0626959	0.207939	0.0738093	0.152405	0.0685527	0.188729	0.173909	0.710992
Corynebacterium_1_jeddahense	0.0824126	0.384433	0.198022	0.816802	0.394249	1.30757	0.514651	1.39316	0	0	0.0426429	0.151266
Acinetobacter_baumannii	0.0788735	0.45592	0	0	0	0	0.502844	0.781563	0.0513347	0.251488	0.118432	0.480478
Atopobium_parvulum	0.0783815	0.396619	0.170717	0.654771	0.387268	1.20914	0	0	0.0560947	0.171582	0	0
Corynebacterium_1_mucifaciens	0.0779218	0.253697	0.162595	0.501966	0.324743	0.915436	0.52012	0.710558	0.432606	0.902976	0.0938721	0.407629
Sphingomonas_naasensis	0.0775795	0.407692	0.54904	2.9135	0.61368	1.55671	0.883502	1.38367	0.0757143	0.199505	0.0289352	0.141753
Marmoricola_korecus	0.075576	0.337497	0	0	0	0	0.00857633	0.0271207	0	0	0.0135722	0.0664899
Cystobacter_armeniaca	0.0755529	0.402259	0.0165031	0.0684692	0.0588962	0.131369	0	0	0.187168	0.518624	0.089346	0.431799
Chryseobacterium_taiwanense	0.0742072	0.451385	0	0	0	0	0	0	0	0	0.0316685	0.155143
Methylobacterium_dankookense	0.0741119	0.195495	0.264272	0.600118	0.241593	0.432169	0.536824	0.982177	0.356132	0.675349	0.20618	0.556805
Dermabacter_hominis	0.0737181	0.341487	0.147152	0.951717	0	0	0	0	0	0	0	0
Peptoniphilus_harei	0.0733727	0.23713	0.0582599	0.249611	0	0	0.0170358	0.0538719	0	0	0.466308	1.7779
Erwinia_typographi	0.0725434	0.286113	1.83129	3.9925	4.84295	5.62103	0	0	1.86668	3.99144	0.229444	0.755037
Sphingobium_rhizovicinum	0.0723902	0.383198	0	0	0	0	0.215837	0.416591	0	0	0.0711679	0.33214
Sphingomonas_astaxanthinifaciens	0.0720178	0.280456	0.0218838	0.156281	0	0	0	0	0	0	0	0
Oribacterium_sinus	0.0711736	0.407684	0.0269269	0.139587	0.0231911	0.0769162	0.0339443	0.107341	0	0	0	0
Skermanella_aerolata	0.0704626	0.370555	0.10638	0.339611	0	0	0.236223	0.637254	0.112703	0.385126	0.0392618	0.120306
Cellulomonas_massiliensis	0.0689118	0.229863	0.202009	0.812729	0.007373	0.0244535	0.0582468	0.161752	0.162456	0.335566	0.0220459	0.108002
Streptococcus_cristatus	0.0677619	0.320488	0.0525881	0.375554	0.243817	0.808651	0	0	0.066172	0.230077	0	0
Devosia_insulae	0.067681	0.268864	0.289265	0.688138	0.0986782	0.223059	0.0171527	0.0542415	0.166681	0.383571	0.039842	0.155872
Bacillus_longiquaesitum	0.0666754	0.259511	0.00355215	0.0253674	0	0	0.0857633	0.271207	0.0227687	0.111543	0	0
Pseudomonas_psychrotolerans	0.0646627	0.153698	0.0146693	0.051941	0.0137741	0.0456835	0.0170358	0.0538719	0.172924	0.452558	0.568315	1.68039
Curvibacter_gracilis	0.0640917	0.202342	0.194592	0.550949	0	0	0.0340716	0.107744	0.0422498	0.130405	0.190217	0.734592
Leuconostoc_carnosum	0.06351	0.386316	0	0	0	0	0	0	0	0	0.0845411	0.414165
Devosia_submarina	0.0617675	0.320084	0.458288	0.957134	0.108386	0.359477	0.0601132	0.128135	0.306932	0.786221	0.110805	0.385648
Methylobacterium_gregans	0.0610757	0.315969	0.0438124	0.151244	0.0275482	0.0913671	0.103093	0.326008	0.129268	0.39838	0.0778	0.321357
Dolosigranulum_pigrum	0.0606922	0.174233	0.471898	1.1738	0.430268	0.68433	0.313497	0.694703	0.0736024	0.209221	0.403767	1.03036
Microvirga_lotononidis	0.0597691	0.237729	0.216576	0.704669	0.06084	0.135437	0.145143	0.355202	0.155608	0.386818	0.00661376	0.0324007
Devosia_lucknowensis	0.0596459	0.362812	0.0280508	0.18933	0	0	0	0	0.0141004	0.0690775	0.0819979	0.308493
Veillonella_atypica	0.058969	0.277645	0.0200098	0.114361	0.0211909	0.0702824	0	0	0.0443262	0.217153	0.0542223	0.23412
Dietzia_papillomatosis	0.0589327	0.231477	0.100022	0.564367	0.0286779	0.095114	0.576283	1.14906	0.128157	0.471786	0.0638466	0.191777
Actinoplanes_lichenis	0.0587936	0.279983	0.181841	0.5818	0.120275	0.222096	0.298555	0.546602	0.26803	0.702437	0.333821	0.909093
Modestobacter_roseus	0.0586128	0.356528	0.0388428	0.277393	0	0	0	0	0	0	0.0106022	0.05194
Actinomyces_odontolyticus	0.0585403	0.21438	0.14097	0.468462	0.014746	0.0489069	0.192496	0.52789	0.0439447	0.142111	0.0270563	0.132548
Mucilaginibacter_auburnensis	0.0583169	0.329667	0.0388363	0.146625	0.0688705	0.228418	0.160643	0.507996	0.0875876	0.42909	0.0475267	0.215928
Sphingomonas_psychrolutea	0.0583018	0.354636	0	0	0	0	0	0	0	0	0	0
Brevibacterium_casei	0.0577202	0.272991	0.036397	0.186849	0	0	0	0	0.0104603	0.0512446	0	0
Bradyrhizobium_vignae	0.0567508	0.16635	0.0510383	0.170306	0	0	0.0122699	0.038801	0.036601	0.147364	0	0
Actinoplanes_philippinensis	0.0558779	0.24074	0.208809	0.758059	0.007373	0.0244535	0	0	0.389615	0.809267	0.118926	0.346583
Pseudomonas_mendocina	0.0557972	0.245243	0	0	0	0	0	0	0	0	0.0109075	0.0534356
Rhodococcus_rhodochrous	0.0552033	0.208951	0.0460727	0.188625	0	0	0.0239808	0.075834	0.0430885	0.129229	0.0494699	0.168871
Methylobacterium_jeotgali	0.0547751	0.295138	0.234424	0.976464	0.440864	1.41266	0.169208	0.340979	0.147459	0.303382	0.14286	0.628979
Sphingobium_herbicidovorans	0.054679	0.332599	0.0109567	0.0616661	0	0	0	0	0	0	0.014988	0.073426
Runella_zeae	0.0541373	0.329305	0	0	0	0	0	0	0	0	0	0
Aureimonas_rubiginis	0.0532568	0.166168	0	0	0	0	0	0	0	0	0.0522464	0.243571
Flavobacterium_ummariense	0.0532385	0.267006	0	0	0	0	0.60241	1.90499	0.0403564	0.148925	0.0106022	0.05194
Aggregatibacter_aphrophilus	0.0532284	0.279308	0.0199567	0.102849	0	0	0	0	0	0	0.00343501	0.016828
Curvibacter_fontanus	0.0531679	0.323408	0.0409152	0.164059	0.031348	0.103969	0	0	0.157715	0.661841	0.0029216	0.01002
Romboutsia_sedimentorum	0.0527965	0.252996	0.0321807	0.204178	0	0	0.142502	0.300679	0	0	0	0
Cellulomonas_cellasea	0.0525224	0.271197	0.0457894	0.242955	0	0	0.0599174	0.14024	0	0	0.0184366	0.0903204
Brevundimonas_staleyi	0.0521622	0.226681	0	0	0	0	0	0	0	0	0	0
Chryseobacterium_anthropi	0.0519751	0.316152	0.0514492	0.36742	0	0	0.060241	0.190499	0	0	0	0
Mycobacterium_moriokaense	0.0517623	0.272051	0.0209336	0.149496	0	0	0	0	0.0473485	0.231959	0	0
Acidovorax_temperans	0.0513447	0.218626	0.0235333	0.0886329	0.0135483	0.0449346	0.0239808	0.075834	0	0	0	0
Microvirga_vignae	0.0507733	0.308842	0.0160778	0.0573428	0	0	0.223398	0.472781	0.054061	0.183706	0.0717363	0.256177
Porphyromonas_pasteri	0.0507224	0.218197	0.070109	0.444504	0	0	0	0	0.021777	0.106685	0	0
Devosia_albogilva	0.0503894	0.306507	0.0466624	0.191283	0	0	0	0	0.121448	0.330117	0.136083	0.494134
Lactobacillus_nagelii	0.0503584	0.254292	0.0506958	0.199551	0.0770072	0.175789	0	0	0.0568325	0.232448	0	0
Methylobacterium_oxalidis	0.0501264	0.222022	0.197639	0.489553	0.007373	0.0244535	0.31163	0.720008	0.41756	0.871007	0.210446	0.435567
Actinoplanes_luteus	0.0495909	0.30165	0.206353	0.838011	0	0	0	0	0.28123	1.02358	0.0212044	0.10388
Bacillus_ginsengihumi	0.0495909	0.30165	0	0	0	0	0	0	0.0093633	0.0458706	0	0
Patulibacter_americanus	0.0495829	0.293456	0	0	0	0	0	0	0	0	0	0
Turicella_otitidis	0.0493967	0.300468	0	0	0	0	0.0343053	0.108483	0	0	0.0714286	0.349927
Salinicola_halophilus	0.0482625	0.29357	0.0598783	0.252674	0.007373	0.0244535	0	0	0.0570776	0.279622	0.0550417	0.197092
Aeromicrobium_tamlense	0.0481866	0.204646	0.212595	0.896666	0	0	0.0859349	0.231733	0.138856	0.453437	0.0370572	0.137511
Stenotrophomonas_rhizophila	0.0481152	0.181305	0.164862	0.523771	0	0	0.0628931	0.198885	0.0624362	0.174125	0.106334	0.309436
Clostridium_sensu_stricto_1_butyricum	0.04725	0.287411	0	0	0	0	0.0857633	0.271207	0	0	0	0
Sphingomonas_sediminicola	0.0472088	0.28716	0.153437	0.432961	0.0696621	0.231043	0	0	0.124018	0.345775	0.0678949	0.262008
Corynebacterium_1_kroppenstedtii	0.0448933	0.164804	0.0434846	0.178259	0.0697512	0.231339	0.0651042	0.205877	0.069001	0.174368	0.0485148	0.156477
Flavisolibacter_ginsengiterrae	0.0445749	0.156834	0.0199064	0.14216	0	0	0.0171527	0.0542415	0.00663482	0.0325038	0.0220459	0.108002
Williamsia_spongiae	0.0440712	0.111734	0	0	0	0	0	0	0	0	0.00124082	0.00607874
Sphingomonas_jaspsi	0.0430176	0.219781	0.0123709	0.0883457	0.0573559	0.190228	0	0	0.0409836	0.200778	0	0
Sphingomonas_humi	0.0429931	0.123404	0.0491041	0.168427	0.029492	0.0978139	0	0	0.13598	0.290758	0.0399113	0.135857
Nocardioides_ginsengagri	0.0429644	0.253215	0.045824	0.250612	0	0	0.0122699	0.038801	0.0335895	0.133066	0.0439232	0.156781
Aeromicrobium_ginsengisoli	0.0425478	0.147789	0.0670844	0.427044	0	0	0	0	0.031793	0.115474	0.0117648	0.0520046
Corynebacterium_1_stationis	0.0419849	0.155834	0.00895376	0.0457429	0	0	0.0362961	0.0813091	0.0093633	0.0458706	0.0139353	0.0682689
Pseudomonas_oryzihabitans	0.0418403	0.199038	0	0	0	0	0	0	0	0	0	0
Corynebacterium_1_imitans	0.0415805	0.137968	0.171121	0.989587	0	0	0.0171527	0.0542415	0.0467415	0.228985	0.00744491	0.0364725
Lactobacillus_iners	0.0409332	0.155024	0.233269	0.543262	0.0348311	0.115522	0.585006	1.06292	0.10888	0.390243	0.318502	1.04015
Jatrophihabitans_huperziae	0.0399821	0.144319	0.0123709	0.0883457	0.0573559	0.190228	0	0	0	0	0	0
Bacillus_niacini	0.0396413	0.15396	0.101268	0.324627	0.0860338	0.285342	0.184049	0.582014	0.0892074	0.250759	0.0832124	0.320411
Leucobacter_tardus	0.039271	0.237538	0.111457	0.308433	0.0930016	0.308452	0.108622	0.343492	0.0409836	0.200778	0.220243	0.646382
Rubellimicrobium_roseum	0.0380727	0.141515	0.0422381	0.1825	0.0940439	0.311908	0	0	0.00663482	0.0325038	0	0
Dyadobacter_beijingensis	0.0374076	0.227542	0.290752	0.568748	0	0	0	0	0.181565	0.399825	0.23748	0.63595
Neisseria_pharyngis	0.0366468	0.222914	0.234688	1.67601	0	0	0.0130208	0.0411755	0.014518	0.0711234	0.306577	1.50192
Salana_multivorans	0.0362299	0.173437	0.0600797	0.429055	0	0	0.0822669	0.176396	0.0150936	0.0690374	0.0280169	0.099231
Geobacillus_stearothermophilus	0.0357126	0.214563	0.0334028	0.183734	0.0286779	0.095114	0	0	0	0	0.00452407	0.0221633
Falsirhodobacter_halotolerans	0.0355002	0.167053	0.0213853	0.116371	0.0286779	0.095114	0.147239	0.465611	0	0	0	0
Saccharomonospora_glauca	0.0354453	0.215605	0.0201221	0.1437	0	0	0.0520833	0.164702	0	0	0	0
Aquabacterium_citratiphilum	0.0354066	0.21537	0.026907	0.112954	0	0	0	0	0	0	0.0707582	0.237957
Lactobacillus_jensenii	0.0352833	0.21462	0	0	0	0	0	0	0	0	0	0
Methylobacterium_persicinum	0.0350657	0.152343	0.00914119	0.0652811	0.0423819	0.140565	0.238501	0.754206	0.070922	0.347445	0	0
Luteimonas_aestuarii	0.0347834	0.125583	0.356975	1.5733	0.0635728	0.210847	0.182292	0.576457	0.130008	0.351813	0	0
Leifsonia_lichenia	0.0341951	0.149307	0.107364	0.544713	0	0	0	0	0.0273224	0.133852	0.014988	0.073426
Anaerococcus_prevotii	0.0338292	0.131183	0.153005	0.973988	0.0675731	0.162609	0.0485992	0.107853	0.0259375	0.0882394	0	0
Anaerococcus_provenciensis	0.0337035	0.112492	0.15034	0.667728	0.177579	0.350596	0	0	0	0	0.130319	0.38964
Corynebacterium_1_pilbarense	0.0334876	0.161841	0.130669	0.346081	0.0270966	0.0898693	0.0806076	0.194194	0.0132696	0.0650077	0	0
Deinococcus_gobiensis	0.0334035	0.141977	0	0	0	0	0.00857633	0.0271207	0	0	0.00248164	0.0121575
Mycobacterium_parafortuitum	0.0330606	0.2011	0.0886787	0.633293	0	0	0	0	0	0	0.014988	0.073426
Streptomyces_daqingensis	0.0327998	0.199513	0.0864426	0.31976	0	0	0	0	0.113618	0.290974	0.0577837	0.177119
Streptomyces_indicus	0.0325371	0.168711	0.61324	4.0661	0.036865	0.122267	0.0239808	0.075834	0.0132696	0.0650077	0.048459	0.164903
Roseomonas_genomospecies	0.032329	0.19665	0.150545	0.423175	0.0137741	0.0456835	0.0170358	0.0538719	0.059841	0.214477	0.010241	0.027686
Stenotrophobacter_namibiensis	0.0319614	0.171647	0.00447157	0.0319334	0	0	0	0	0.0171116	0.0838292	0.036947	0.14269
Snodgrassella_alvi	0.0318329	0.173158	0	0	0	0	0.25422	0.537221	0	0	0	0
Pseudoxanthomonas_mexicana	0.031313	0.19047	0.0536627	0.288645	0	0	0	0	0.0132696	0.0650077	0	0
Actinoplanes_utahensis	0.031008	0.131509	0.0196477	0.0758391	0.0137741	0.0456835	0	0	0.4602	1.55415	0.156938	0.664951
Chryseobacterium_ginsenosidimutans	0.0291509	0.177318	0.0282319	0.182961	0	0	0	0	0	0	0	0
Corynebacterium_1_provencense	0.0286901	0.10107	0	0	0	0	0	0	0	0	0	0
Campylobacter_ureolyticus	0.0280557	0.170656	0	0	0	0	0	0	0	0	0	0
Abiotrophia_defectiva	0.0277516	0.128159	0.0588271	0.178175	0.0530082	0.175808	0	0	0.035461	0.173723	0.16165	0.632088
Microbacterium_pumilum	0.0272	0.102379	0.00405121	0.0289314	0	0	0	0	0	0	0	0
Corynebacterium_1_genitalium	0.0270133	0.14058	0.0474868	0.196137	0.029492	0.0978139	0.025729	0.0813622	0.285658	1.39943	0.0109075	0.0534356
Vagococcus_fluvialis	0.0268843	0.119972	0	0	0	0	0	0	0	0	0	0
Hyphomicrobium_denitrificans	0.0266691	0.159559	0.071231	0.427249	0.274558	0.910605	0	0	0.0283157	0.133729	0.0302762	0.115516
Sorangium_cellulosum	0.0263422	0.141229	0.148869	0.507938	0	0	0.0479616	0.151668	0.201164	0.488877	0.053011	0.2597
Acinetobacter_radioresistens	0.0262841	0.113551	0.107783	0.534142	0.0286779	0.095114	0.673666	1.14896	0	0	0.021815	0.106871
Prevotella_nigrescens	0.026197	0.104926	0.101784	0.370476	0.208986	0.69313	0.208511	0.362738	0.0759602	0.27896	0.131713	0.41018
Microvirga_lupini	0.0261131	0.15884	0.205368	0.701789	0	0	0.0959233	0.303336	0.165328	0.464804	0.0558563	0.175618
Solirubrobacter_phytolaccae	0.0261131	0.15884	0.0164824	0.0804797	0	0	0	0	0	0	0.00330688	0.0162003
Sphingomonas_hunanensis	0.0247954	0.150825	0	0	0	0	0	0	0	0	0.00330688	0.0162003
Bacillus_subtilis	0.0246961	0.136398	0.247684	0.675417	0.123967	0.411152	0	0	0.289132	0.732048	0.00576489	0.0227255
Asticcacaulis_taihuensis	0.0246148	0.149726	0	0	0	0	0	0	0.0409836	0.200778	0.00372245	0.0182362
Aureimonas_frigidaquae	0.0240251	0.102272	0.0398785	0.205605	0	0	0.0171527	0.0542415	0.0643366	0.280336	0.015174	0.0496063
Nocardioides_oleivorans	0.0236593	0.0839844	0.318125	0.781051	0	0	0	0	0.354242	0.612526	0.21511	0.56069
Enterococcus_cecorum	0.0230781	0.140379	0	0	0	0	0	0	0	0	0.197489	0.674004
Pseudoxanthomonas_taiwanensis	0.0230781	0.140379	0	0	0	0	0.110429	0.349209	0	0	0.00330688	0.0162003
Pseudoramibacter_alactolyticus	0.0229491	0.139594	0	0	0	0	0	0	0	0	0	0
Actinoplanes_atraurantiacus	0.0229043	0.139321	0.0152385	0.0558815	0.0137741	0.0456835	0.00857633	0.0271207	0	0	0.00452407	0.0221633
Nitrosospira_multiformis	0.0228489	0.138985	0	0	0	0	0	0	0	0	0	0
Pantoea_wallisii	0.0226384	0.0960501	0.496847	2.75119	0.558429	1.80323	0.196877	0.62258	0.0093633	0.0458706	0.00336157	0.0164683
Sphingomonas_desiccabilis	0.022281	0.0799138	0.733758	1.26191	0.825671	2.07652	1.96097	2.59336	0.531963	0.866322	2.86581	11.8788
Micromonospora_lupini	0.0220886	0.13436	0.268483	0.671757	0.254711	0.479733	0.125786	0.397771	0.182286	0.465447	0.0786014	0.267205
Bacillus_tuaregi	0.0219137	0.100641	0	0	0	0	0.0239808	0.075834	0	0	0	0
Terriglobus_aquaticus	0.0218023	0.0957265	0.0105124	0.0658175	0.0423819	0.140565	0.00678887	0.0214683	0.0686916	0.304339	0	0
Massilia_cf.	0.0216866	0.110089	0.0157299	0.07911	0	0	0	0	0	0	0	0
Thermoactinomyces_vulgaris	0.02117	0.128772	0.0406509	0.225107	0.0286779	0.095114	0.264119	0.691006	0.0142596	0.0698577	0.0715054	0.255749
Serratia_fonticola	0.02117	0.128772	0.00510621	0.0364656	0	0	0	0	0	0	0	0
Frischella_perrara	0.0208221	0.126656	0	0	0	0	0	0	0	0	0	0
Cellulomonas_aerilata	0.0204778	0.115098	0	0	0	0	0	0	0.0207352	0.0750531	0.0278182	0.107462
Cutibacterium_avidum	0.0202104	0.0754605	0.0161038	0.0674569	0	0	0.134969	0.42681	0	0	0.074812	0.30304
Hyphomicrobium_facile	0.0200712	0.0864136	0.0760649	0.543212	0	0	0	0	0.0236772	0.0812479	0	0
Granulicatella_elegans	0.0198394	0.0833882	0.193341	0.660137	0.0635728	0.210847	0.217576	0.603077	0.0384161	0.149324	0.0357859	0.124753
Novibacillus_thermophilus	0.0196799	0.119708	0	0	0	0	0	0	0	0	0	0
Luteimonas_marina	0.0195848	0.11913	0.0121536	0.0867942	0	0	0	0	0.0673202	0.233322	0	0
Paracoccus_contaminans	0.0195376	0.118843	0	0	0	0	0	0	0	0	0	0
Pelomonas_puraquae	0.0189	0.114964	0.0413444	0.169104	0.0232504	0.0771129	0	0	0.0305139	0.111477	0	0
Streptomyces_verrucosisporus	0.0189	0.114964	0.0282307	0.177945	0.114712	0.380456	0.0171527	0.0542415	0.0118371	0.0579898	0	0
Microbacterium_testaceum	0.0187364	0.0795702	0	0	0	0	0.0191041	0.0423291	0	0	0	0
Micromonospora_chokoriensis	0.0186199	0.0856727	0.0437599	0.184234	0	0	0	0	0.170423	0.542409	0.0103391	0.0506512
Brevibacterium_linens	0.0183234	0.111457	0.018927	0.094924	0	0	0	0	0	0	0	0
Bacillus_circulans	0.0182769	0.0807082	0.0234618	0.0955988	0.0406449	0.134804	0.025729	0.0813622	0.0243665	0.119371	0.050981	0.174434
Neisseria_flavescens	0.0179496	0.109183	0.0303998	0.217098	0	0	0	0	0.0960061	0.470332	0	0
Facklamia_tabacinasalis	0.0177226	0.107803	0.0139932	0.0699523	0	0	0	0	0	0	0	0
Pelagibacterium_luteolum	0.0176136	0.107139	0.0279115	0.199328	0	0	0	0	0.00663482	0.0325038	0.063881	0.16881
Nocardioides_zeicaulis	0.0175397	0.0709758	0.162799	0.405366	0.145183	0.275069	0	0	0.105828	0.258433	0.0893026	0.249846
Roseomonas_elaeocarpi	0.0172731	0.079608	0.222698	0.468786	0.301054	0.582176	0.0732903	0.140265	0.217324	0.446405	0.11786	0.290978
Cloacibacterium_normanense	0.0172613	0.0735531	0	0	0	0	0.0882553	0.279088	0	0	0	0
Prevotella_7_melaninogenica	0.0169636	0.0839055	0.287347	0.740116	0.104493	0.346565	0.0171527	0.0542415	0.0146199	0.0716225	0.213121	0.934908
Dietzia_maris	0.0167057	0.0937072	0.0108032	0.0771504	0	0	0.0239808	0.075834	0.014518	0.0711234	0	0
Kineosporia_rhamnosa	0.016608	0.0840005	0.038515	0.127774	0.0837042	0.186248	0.0239808	0.075834	0.164252	0.7151	0.0276722	0.114598
Pedobacter_bambusae	0.0165303	0.10055	0	0	0	0	0	0	0	0	0.0184366	0.0903204
Rummeliibacillus_pycnus	0.0164217	0.07377	0.00355215	0.0253674	0	0	0.025729	0.0813622	0	0	0	0
Blastococcus_colisei	0.0162892	0.0811417	0.0580734	0.263289	0.0915192	0.303535	0.0239808	0.075834	0.163934	0.803111	0.0308944	0.110142
Anaerococcus_hydrogenalis	0.0156226	0.0950283	0.0285829	0.204122	0	0	0	0	0	0	0	0
Sphingomonas_ginsengisoli	0.0150663	0.0739515	0.161243	0.676664	0.07373	0.244535	0.566469	1.08541	0.0295508	0.144769	0	0
Deinococcus_ficus	0.014601	0.0836108	0.0169033	0.120714	0	0	0.135015	0.385629	0.0125125	0.0612985	0.0265699	0.109305
Lactobacillus_agilis	0.0141133	0.085848	0	0	0	0	0	0	0	0	0	0
Sphingomonas_hengshuiensis	0.0139315	0.0847417	0.0508667	0.316153	0	0	0	0	0	0	0	0
Piscicoccus_intestinalis	0.0135492	0.0797755	0.0876107	0.465242	0	0	0.051458	0.162724	0.0570776	0.279622	0	0
Virgisporangium_ochraceum	0.0135461	0.0719037	0.258666	0.653898	0.051611	0.171174	0.0369458	0.116833	0.134066	0.34201	0.303404	1.02603
Bifidobacterium_asteroides	0.0130565	0.0794198	0	0	0	0	0.483293	1.46943	0.00985028	0.0482563	0.00330688	0.0162003
Aeromicrobium_erythreum	0.0129316	0.0786598	0	0	0	0	0	0	0	0	0	0
Luteococcus_sanguinis	0.0128287	0.052625	0	0	0	0	0	0	0.00764526	0.037454	0	0
Alsobacter_metallidurans	0.0128212	0.0779881	0.0624375	0.245997	0.0275482	0.0913671	0	0	0	0	0	0
Nocardioides_fulvus	0.0126157	0.0548493	0.0489772	0.267554	0.169579	0.56243	0.0271555	0.0858731	0.206329	0.437379	0.0312603	0.141715
Methylobacterium_iners	0.0123572	0.0751661	0.00314397	0.0157178	0.007373	0.0244535	0	0	0	0	0	0
Rathayibacter_caricis	0.0122018	0.0742208	0	0	0	0	0	0	0	0	0	0
Gardnerella_vaginalis	0.0121239	0.0431356	0.175994	1.09616	0.058984	0.195628	0	0	0.0625626	0.306493	0.0509617	0.21716
Methylobacterium_cerastii	0.0119819	0.0651253	0.167469	1.19597	0	0	0	0	0	0	0	0
Cohnella_luojiensis	0.0118022	0.07179	0	0	0	0	0	0	0.0199045	0.0975115	0.0195121	0.0757699
Brachybacterium_massiliense	0.0110754	0.0509843	0.0548953	0.328701	0.0251438	0.0561473	0	0	0.0070502	0.0345388	0	0
Sphingomonas_metalli	0.0110742	0.0392133	0.0504271	0.187771	0.031348	0.103969	0.15625	0.494106	0.0985028	0.482563	0	0
Pantoea_agglomerans	0.0106615	0.0648517	0.0475377	0.175911	0.0762586	0.18478	0.00857633	0.0271207	0.0278193	0.098053	0.00124082	0.00607874
Atopobium_vaginae	0.0104486	0.0635563	0.0262605	0.187538	0	0	0	0	0	0	0.0484496	0.237354
Peptostreptococcus_stomatis	0.0104486	0.0635563	0	0	0	0	0	0	0.0133547	0.0654244	0.0353872	0.123388
Streptococcus_parasanguinis	0.0104486	0.0635563	0.0167506	0.0687912	0.022119	0.0733604	0	0	0.0197006	0.0965126	0.029976	0.146852
Acinetobacter_ursingii	0.0102569	0.0623905	0.0665925	0.380005	0	0	0.122342	0.228779	0.0201776	0.0988495	0.04528	0.181071
Marmoricola_bigeumensis	0.0102333	0.043528	0.120051	0.491579	0	0	0.0239808	0.075834	0.088518	0.203528	0.104795	0.354801
Lautropia_mirabilis	0.00983351	0.034543	0.0642593	0.38439	0	0	0	0	0.0656274	0.224842	0.047619	0.233285
Blastococcus_saxobsidens	0.00945001	0.0574822	0.0922351	0.372578	0.325031	0.731957	0.112743	0.327501	0.0606181	0.238159	0.155796	0.537425
Microvirga_aerilata	0.00945001	0.0574822	0.0416087	0.177927	0.0135483	0.0449346	0	0	0.00663482	0.0325038	0.00992063	0.048601
Sphingomonas_phyllosphaerae	0.00933705	0.0398418	0	0	0	0	0	0	0.00663482	0.0325038	0	0
Kytococcus_sedentarius	0.00890453	0.0386989	0.0383339	0.225816	0	0	0.0362508	0.0812554	0.00812216	0.0397903	0.0318066	0.15582
Massilia_timonae	0.00889047	0.0540786	0.0879169	0.294027	0	0	0	0	0.0265393	0.130015	0.00168079	0.00823413
Bosea_thiooxidans	0.00874753	0.0316428	0.0206457	0.126762	0	0	0	0	0	0	0	0
Massilia_albidiflava	0.00832882	0.0506622	0.0621225	0.223029	0.0940439	0.311908	0.307971	0.751448	0.109329	0.351219	0.0220459	0.108002
Bacillus_hunanensis	0.00821614	0.0352687	0.00643936	0.0459862	0	0	0	0	0.0118371	0.0579898	0.0106022	0.05194
Dialister_invisus	0.00782825	0.0476174	0.0250579	0.17895	0	0	0	0	0	0	0.0276549	0.135481
Acinetobacter_junii	0.0077263	0.0469972	0.294267	1.92855	1.25232	4.15347	0.025729	0.0813622	0.129461	0.374561	0	0
Siccibacter_colletis	0.0076927	0.0467929	0.0320893	0.150881	0	0	0	0	0.00663482	0.0325038	0.00116257	0.00569543
Weissella_fabaria	0.00745573	0.0453514	0.00584436	0.0417371	0.0270966	0.0898693	0	0	0.0211506	0.103616	0	0
Thermocrispum_municipale	0.00745573	0.0453514	0.0218707	0.13682	0	0	0	0	0	0	0	0
Acinetobacter_parvus	0.00696573	0.0423709	0.15904	0.611681	0.635904	1.19599	0.0428816	0.135604	0.0842042	0.175519	0.0353415	0.161652
Brevundimonas_aurantiaca	0.00682033	0.0341881	0.138644	0.623876	0	0	0	0	0.0523931	0.183006	0.074021	0.289504
Brevibacterium_paucivorans	0.00674289	0.0396951	0.0141755	0.0835831	0.0530082	0.175808	0	0	0.0487329	0.238742	0	0
Planifilum_composti	0.00655996	0.0399027	0.0112905	0.0806303	0	0	0	0	0	0	0.261905	1.28307
Murdochiella_asaccharolytica	0.00655996	0.0399027	0.0139558	0.0996641	0	0	0.154639	0.489012	0.172811	0.846598	0	0
Alcaligenes_faecalis	0.00651254	0.0396142	0.0100296	0.0716256	0.0465008	0.154226	0	0	0.0591017	0.289538	0.010305	0.0504841
Geodermatophilus_obscurus	0.0064658	0.0393299	0.0123056	0.0669917	0	0	0.0239808	0.075834	0.0643366	0.280336	0.00660328	0.0323493
Blastococcus_endophyticus	0.00533077	0.0324258	0.0333772	0.144479	0.138573	0.292854	0	0	0.056662	0.198581	0.151172	0.740586
Domibacillus_enclensis	0.00529596	0.032214	0.0114331	0.081649	0	0	0	0	0	0	0.0132066	0.0646986
Mesorhizobium_loti	0.00512847	0.0311953	0.00159025	0.0113567	0.007373	0.0244535	1.13331	2.22133	0.0941136	0.461061	0.307125	1.13666
Bacillus_trypoxylicola	0.00512847	0.0311953	0.0454076	0.324275	0	0	0	0	0	0	0	0
Mycobacterium_sphagni	0.00492296	0.0299452	0.173338	0.473976	0	0	0.0860059	0.162421	0.0476899	0.162693	0.0198203	0.0710875
Mycobacterium_brumae	0.00473328	0.0287914	0.255178	1.02493	0	0	0.0401606	0.126999	0.0400641	0.196273	0.0332829	0.147041
Aeromicrobium_ponti	0.00473328	0.0287914	0.015006	0.107164	0	0	0	0	0	0	0	0
Gemella_morbillorum	0.00458287	0.022039	0.0459558	0.147456	0.0265041	0.0879042	0	0	0	0	0.0109075	0.0534356
Sediminibacterium_goheungense	0.00451806	0.0274823	0.0698687	0.369157	0.0265041	0.0879042	0	0	0	0	0	0
Herbiconiux_solani	0.00421841	0.0184809	0	0	0	0	0	0	0.0400641	0.196273	0	0
Streptomyces_bangladeshensis	0.00416441	0.0253311	0.00155371	0.0110957	0	0	0	0	0.0983259	0.392705	0	0
Corynebacterium_1_massiliense	0.00391412	0.0238087	0	0	0	0	0	0	0	0	0	0
Actinomyces_massiliensis	0.00390564	0.0237571	0.0233954	0.143836	0	0	0.183719	0.472729	0	0	0.00744491	0.0364725
Actinocorallia_aurantiaca	0.00390564	0.0237571	0	0	0	0	0.00857633	0.0271207	0	0	0	0
Klebsiella_oxytoca	0.00387948	0.0235979	0.0147984	0.105682	0	0	0	0	0	0	0	0
Moraxella_atlantae	0.00369748	0.0211894	0.0102825	0.0538974	0	0	0	0	0	0	0.0264131	0.129397
Mycobacterium_sediminis	0.00361445	0.0219858	0	0	0	0	0	0	0	0	0	0
Sphingomonas_koreensis	0.0033	0.0200731	0.287365	1.38277	0	0	0.12305	0.264019	0.241727	0.683992	0.0403407	0.127958
Sporacetigenium_mesophilum	0.0033	0.0200731	0	0	0	0	0	0	0	0	0	0
Domibacillus_robiginosus	0.00326413	0.019855	0.0165119	0.117918	0	0	0	0	0.025025	0.122597	0.00344637	0.0168837
Arthrobacter_agilis	0.00305045	0.0185552	0	0	0	0	0	0	0	0	0	0
Nocardioides_aestuarii	0.00279097	0.0125899	0.056589	0.251505	0.007373	0.0244535	0.0587021	0.12574	0	0	0.00240339	0.0081473
Azohydromonas_australica	0.00271084	0.0164894	0.0572088	0.295043	0	0	0.0479616	0.151668	0.00348675	0.0170815	0	0
Larkinella_insperata	0.00264065	0.0160624	0.33221	1.00506	0.0545984	0.123096	0.0208916	0.0449164	0.295045	0.823932	0.167263	0.600591
Belnapia_rosea	0.00264065	0.0160624	0	0	0	0	0.0428816	0.135604	0	0	0	0
Roseomonas_musae	0.00264065	0.0160624	0	0	0	0	0	0	0	0	0	0
Sphingomonas_kaistensis	0.0026151	0.015907	0.00437675	0.0312563	0	0	0.0343053	0.108483	0.0634518	0.310849	0.021815	0.106871
Phreatobacter_oligotrophus	0.0026151	0.015907	0.0907124	0.647816	0	0	0	0	0	0	0	0
Corynebacterium_1_thomssenii	0.00258632	0.015732	0.010004	0.0714429	0	0	0.0411335	0.0881978	0.116959	0.57298	0.00116257	0.00569543
Thermobifida_fusca	0.00256423	0.0155976	0.0175331	0.125211	0.0812898	0.269608	0.557456	1.58124	0.00886525	0.0434307	0.029976	0.146852
Moraxella_nonliquefaciens	0.00256423	0.0155976	0.0301732	0.158025	0	0	0	0	0.0568551	0.278532	0.00168079	0.00823413
Thermoactinomyces_daqus	0.0022	0.0133821	0.0309272	0.220864	0.14339	0.47557	0.461847	1.46049	0.0687079	0.239827	0.0472411	0.231433
Methyloversatilis_discipulorum	0.00200418	0.00859149	0.193013	0.777425	0.551208	1.60994	0.0511073	0.161616	0.00397298	0.0194636	0.184467	0.548656
Chelatococcus_asaccharovorans	0.00193158	0.0117493	0.0406188	0.241704	0	0	0	0	0	0	0	0
Bulleidia_extructa	0.00180722	0.0109929	0.00224346	0.0160215	0	0	0	0	0.0114077	0.0558861	0.0338203	0.165685
Pelomonas_aquatica	0.00157776	0.00959714	0.00839197	0.0421455	0	0	0.0465332	0.0760537	0.0461394	0.133193	0	0
Nocardioides_plantarum	0.00157776	0.00959714	0	0	0	0	0	0	0	0	0	0
Solirubrobacter_soli	0.00132032	0.00803122	0.113732	0.528821	0.007373	0.0244535	0	0	0.0132696	0.0650077	0.0226203	0.110817
Kingella_oralis	0.00132032	0.00803122	0.0340683	0.213129	0	0	0	0	0.0197006	0.0965126	0.014988	0.073426
Aureimonas_ferruginea	0.00132032	0.00803122	0.00647836	0.0462648	0	0	0	0	0.0282008	0.138155	0.00452407	0.0221633
Sphingomonas_rubra	0.00132032	0.00803122	0.0236952	0.123988	0	0	0	0	0.000993246	0.00486589	0	0
Friedmanniella_antarctica	0.00130755	0.00795351	0	0	0	0	0.00857633	0.0271207	0	0	0	0
Actinomadura_rubrobrunea	0.00128772	0.00783287	0.00810241	0.0578628	0	0	0.0814664	0.257619	0.171233	0.838866	0.0289352	0.141753
Pedobacter_agri	0.00116446	0.00708311	0	0	0	0	0.00857633	0.0271207	0.0201776	0.0988495	0.00248164	0.0121575
Porphyromonas_endodontalis	0.0011	0.00669105	0.0594539	0.373731	0.0348311	0.115522	0	0	0.0487329	0.238742	0.0605269	0.242108
Cellulomonas_hominis	0.0011	0.00669105	0	0	0	0	0	0	0	0	0	0
Mycobacterium_litorale	0.000903612	0.00549646	0.101765	0.451699	0	0	0	0	0.0610871	0.165169	0.0312645	0.107857
Cupriavidus_metallidurans	0.000643858	0.00391644	0	0	0	0	0	0	0	0	0	0
Chryseobacterium_hominis	0.000429239	0.00261096	0.0552808	0.273022	0	0	0.0719424	0.227502	0.0227687	0.111543	0.0528332	0.23674
Nocardiopsis_synnemataformans	0.000429239	0.00261096	0.0174451	0.0853063	0	0	0.0239808	0.075834	0.139209	0.399757	0	0
Gaiella_occulta	0	0	0	0	0	0	0.2796	0.395774	0	0	0.407909	1.14476
Aggregatibacter_actinomycetemcomitans	0	0	0	0	0	0	0.00857633	0.0271207	0	0	0.39019	1.91153
Clostridium_sensu_stricto_1_disporicum	0	0	0	0	0	0	0	0	0	0	0.357488	1.63214
Sphingoaurantiacus_polygranulatus	0	0	0.16497	0.49059	0.250844	0.430054	0	0	0.0269547	0.102022	0.174125	0.377823
Pantoea_stewartii	0	0	0.290846	0.709265	1.01703	1.14248	0.0615764	0.194722	0.445796	0.876604	0.174082	0.768825
Pseudonocardia_ailaonensis	0	0	0.090491	0.336321	0	0	0.0981595	0.310408	0.101711	0.326381	0.138991	0.674996
Alloiococcus_otitis	0	0	0.00865688	0.0618225	0	0	0.220859	0.698417	0	0	0.124458	0.479479
Cellulosimicrobium_cellulans	0	0	0.203457	0.456321	0	0	0.388037	1.02908	0.515986	1.1058	0.122612	0.296347
Bacillus_endophyticus	0	0	0.0796759	0.319789	0.0275482	0.0913671	0	0	0.0333868	0.163561	0.104456	0.466792
Clavibacter_michiganensis	0	0	0.0225732	0.0968983	0	0	0	0	0	0	0.101681	0.276562
Porphyromonas_gingivalis	0	0	0.0794146	0.303151	0.0940439	0.311908	0	0	0	0	0.0944822	0.462867
Orbus_sasakiae	0	0	0	0	0	0	0	0	0	0	0.0924459	0.45289
Microvirga_soli	0	0	0.262816	0.835241	0.0137741	0.0456835	0.0805188	0.226101	0.0625553	0.170379	0.0884797	0.255905
Promicromonospora_thailandica	0	0	0.315361	0.850682	0	0	0	0	0.141104	0.42154	0.0856504	0.231779
Chryseobacterium_haifense	0	0	0	0	0	0	0	0	0	0	0.0848176	0.41552
Sphaerobacter_thermophilus	0	0	0.005002	0.0357214	0	0	0	0	0.0132696	0.0650077	0.0815538	0.367151
Dialister_pneumosintes	0	0	0.0134147	0.0958002	0	0	0	0	0	0	0.0744048	0.364507
Bacillus_gottheilii	0	0	0.0314544	0.196673	0	0	0	0	0.0141004	0.0690775	0.0724638	0.354999
Fusobacterium_massiliense	0	0	0	0	0	0	0	0	0	0	0.0545375	0.267178
Morganella_morganii	0	0	0.002501	0.0178607	0.0115955	0.0384581	6.76108	21.3804	0.00297974	0.0145977	0.0542962	0.203089
Clostridium_sensu_stricto_3_intestinale	0	0	0	0	0	0	0	0	0	0	0.0528262	0.258794
Domibacillus_iocasae	0	0	0.111366	0.62145	0	0	0.15625	0.494106	0.0382947	0.136246	0.0520219	0.178468
Cupriavidus_plantarum	0	0	0	0	0	0	0	0	0.0696236	0.241764	0.044964	0.220278
Microvirga_massiliensis	0	0	0	0	0	0	0	0	0.164037	0.414066	0.0448363	0.129673
Pseudonocardia_kujensis	0	0	0.216699	0.835228	0	0	0.108622	0.343492	0.0402243	0.164673	0.0427705	0.130169
Cellvibrio_mixtus	0	0	0.0360603	0.149268	0	0	0.0746775	0.236151	1.11074	4.88942	0.0405782	0.153623
Domibacillus_indicus	0	0	0.00355215	0.0253674	0	0	0.0580524	0.124675	0.0440688	0.158497	0.0396153	0.162382
Lactobacillus_apis	0	0	0	0	0	0	0	0	0	0	0.0393082	0.19257
Geodermatophilus_siccatus	0	0	0.0825464	0.510091	0.330579	1.0964	0	0	0.0841267	0.309476	0.0330164	0.161747
Shewanella_putrefaciens	0	0	0.00676133	0.0482855	0.031348	0.103969	0	0	0	0	0.0330164	0.161747
Curvibacter_lanceolatus	0	0	0	0	0	0	0	0	0	0	0.0327225	0.160307
Lysinibacillus_odysseyi	0	0	0.00310742	0.0221914	0	0	0.0239808	0.075834	0.00663482	0.0325038	0.0226449	0.110937
Deinococcus_aquatilis	0	0	0	0	0	0	0	0	0	0	0.0226449	0.110937
Microvirga_aerophila	0	0	0.0431381	0.24406	0.15674	0.519847	0	0	0.0946378	0.428978	0.0220459	0.108002
Dongia_rigui	0	0	0	0	0	0	0	0	0.0883447	0.370698	0.0220459	0.108002
Microvirga_flocculans	0	0	0.00829084	0.0592085	0	0	0	0	0	0	0.0220459	0.108002
Mycobacterium_manitobense	0	0	0.032023	0.139604	0	0	0	0	0.0345814	0.136993	0.0219644	0.0617185
Saccharopolyspora_rectivirgula	0	0	0	0	0	0	0.180723	0.571496	0.0408426	0.154236	0.021815	0.106871
Oceanobacillus_caeni	0	0	0	0	0	0	0	0	0	0	0.021815	0.106871
Cellulomonas_flavigena	0	0	0.078763	0.56248	0	0	0	0	0.112673	0.491845	0.0212044	0.10388
Roseomonas_cervicalis	0	0	0.0277052	0.143389	0.081103	0.268988	0.0239808	0.075834	0.0211506	0.103616	0.0212044	0.10388
Nibribacter_koreensis	0	0	0.00310742	0.0221914	0	0	0	0	0	0	0.0212044	0.10388
Pseudactinotalea_terrae	0	0	0.0199064	0.14216	0	0	0	0	0	0	0.0212044	0.10388
Anaerococcus_nagyae	0	0	0.384321	2.00163	0	0	0	0	0	0	0.0188964	0.0925733
Lactobacillus_melliventris	0	0	0	0	0	0	0.220126	0.696099	0	0	0.0188964	0.0925733
Rhizobacter_gummiphilus	0	0	0.00618544	0.0441729	0.0286779	0.095114	0	0	0	0	0.0180963	0.0886533
Sphingomonas_zeicaulis	0	0	0.243491	1.3259	0.855268	2.8366	0	0	0.0070502	0.0345388	0.017495	0.0607082
Microvirga_subterranea	0	0	0.25567	0.975681	0.0826446	0.274101	0	0	0.288645	0.795623	0.014988	0.073426
Luteibacter_jiangsuensis	0	0	0.121229	0.368362	0.029492	0.0978139	0	0	0.118726	0.313115	0.014988	0.073426
Brochothrix_thermosphacta	0	0	0	0	0	0	0.0130208	0.0411755	0	0	0.014988	0.073426
Corynebacterium_1_casei	0	0	0	0	0	0	0	0	0	0	0.0139353	0.0682689
Catellatospora_bangladeshensis	0	0	0	0	0	0	0.360825	1.14103	0.0828598	0.405929	0.0132275	0.0648013
Sphingobacterium_daejeonense	0	0	0.0181893	0.0864218	0	0	0.0239808	0.075834	0	0	0.011843	0.0520313
Agromyces_iriomotensis	0	0	0.136251	0.511852	0	0	0.0171821	0.0543347	0.114486	0.332929	0.0106022	0.05194
Geodermatophilus_sabuli	0	0	0.00568168	0.0312902	0	0	0	0	0.0531636	0.20299	0.0106022	0.05194
Mycobacterium_gadium	0	0	0.0340402	0.128152	0	0	0	0	0.0515643	0.17478	0.0106022	0.05194
Nocardioides_islandensis	0	0	0.0705534	0.312417	0	0	0.188303	0.375928	0.0899264	0.199991	0.0100709	0.0362468
Aquipuribacter_hungaricus	0	0	0	0	0	0	0.0200803	0.0634996	0	0	0.00921829	0.0451602
Sphingobium_abikonense	0	0	0.229754	1.6092	1.04493	3.46565	0	0	0	0	0.00661376	0.0324007
Cellulomonas_denverensis	0	0	0.00155371	0.0110957	0	0	0	0	0.0500501	0.245194	0.00452407	0.0221633
Bifidobacterium_longum	0	0	0	0	0	0	0	0	0	0	0.00452407	0.0221633
Kocuria_rosea	0	0	0.0228663	0.163298	0	0	0.0628931	0.198885	0	0	0.00452407	0.0221633
Mycobacterium_hippocampi	0	0	0	0	0	0	0	0	0	0	0.00452407	0.0221633
Bacillus_coagulans	0	0	0	0	0	0	0	0	0	0	0.00344637	0.0168837
Ramlibacter_tataouinensis	0	0	0.0156538	0.0637368	0.0265041	0.0879042	0	0	0.0132696	0.0650077	0.00330688	0.0162003
Caulobacter_henricii	0	0	0.00825593	0.0589592	0	0	0	0	0.0136612	0.0669259	0.00116257	0.00569543
Sphingomonas_polyaromaticivorans	0	0	0.00159025	0.0113567	0.007373	0.0244535	0	0	0.0070502	0.0345388	0.00116257	0.00569543
Erwinia_amylovora	0	0	1.12003	2.42654	3.25745	3.56784	0	0	1.01362	2.43065	0	0
Catonella_morbi	0	0	0	0	0	0	0	0	0.15361	0.752531	0	0
Sinobaca_qinghaiensis	0	0	0.0119402	0.0599136	0	0	0	0	0.143953	0.487818	0	0
Veillonella_parvula	0	0	0.205461	1.27644	0	0	0	0	0.134333	0.563665	0	0
Haemophilus_haemolyticus	0	0	0.00861252	0.0615057	0	0	0	0	0.11371	0.557064	0	0
Planobispora_siamensis	0	0	0.021046	0.150298	0	0	0	0	0.102339	0.501358	0	0
Phyllobacterium_ifriqiyense	0	0	0	0	0	0	0	0	0.0937914	0.360733	0	0
Brevundimonas_basaltis	0	0	0.048578	0.346916	0	0	0	0	0.0749834	0.23532	0	0
Sphingomonas_oryziterrae	0	0	0.0190327	0.105701	0	0	0	0	0.0606678	0.180403	0	0
Rheinheimera_tangshanensis	0	0	0.0394128	0.281463	0	0	0	0	0.0591017	0.289538	0	0
Corynebacterium_1_variabile	0	0	0	0	0	0	0	0	0.0570776	0.279622	0	0
Comamonas_terrigena	0	0	0.20603	0.664399	0.116029	0.315365	0	0	0.0479943	0.165163	0	0
Desemzia_incerta	0	0	0	0	0	0	0.0325571	0.0776485	0.0455373	0.223086	0	0
Parasegetibacter_luojiensis	0	0	0	0	0	0	0	0	0.0455373	0.223086	0	0
Enterobacter_cloacae	0	0	0.053819	0.240592	0	0	0.205815	0.441231	0.0423012	0.207233	0	0
Roseomonas_wooponensis	0	0	0.0121536	0.0867942	0	0	0	0	0.0389141	0.149949	0	0
Nakamurella_flavida	0	0	0	0	0	0	0	0	0.0384025	0.188133	0	0
Bacillus_borbori	0	0	0	0	0	0	0	0	0.0370751	0.18163	0	0
Streptomyces_rubrisoli	0	0	0.0124297	0.0887658	0	0	0.0239808	0.075834	0.0348356	0.140545	0	0
Brevibacillus_borstelensis	0	0	0.00540161	0.0385752	0	0	0	0	0.0342231	0.167658	0	0
Prevotella_nanceiensis	0	0	0.0372891	0.266297	0	0	0.0479616	0.151668	0.0302663	0.148274	0	0
Salinicola_salarius	0	0	0.235889	0.897024	0	0	0	0	0.0269547	0.102022	0	0
Taonella_mepensis	0	0	0.0154392	0.110258	0	0	0	0	0.0267094	0.130849	0	0
Sphingomonas_lutea	0	0	0.00561829	0.0401226	0	0	0.0343053	0.108483	0.0265393	0.130015	0	0
Pediococcus_pentosaceus	0	0	0	0	0	0	0	0	0.025025	0.122597	0	0
Streptococcus_salivarius	0	0	0	0	0	0	0	0	0.0211506	0.103616	0	0
Paenarthrobacter_ureafaciens	0	0	0.0649266	0.463669	0	0	0	0	0.0207352	0.0750531	0	0
Aridibacter_kavangonensis	0	0	0.0545689	0.224922	0.0553909	0.138728	0	0	0.0201776	0.0988495	0	0
Gordonia_polyisoprenivorans	0	0	0.0673042	0.363363	0	0	0	0	0.0200321	0.0981366	0	0
Psychrobacillus_psychrodurans	0	0	0.00441618	0.0315378	0	0	0.114266	0.264534	0.0199045	0.0975115	0	0
Brevundimonas_subvibrioides	0	0	0.0280246	0.153891	0	0	0	0	0.0199045	0.0975115	0	0
Negativicoccus_succinicivorans	0	0	0.0486777	0.272726	0.173933	0.576871	0	0	0.0141004	0.0690775	0	0
Massilia_aurea	0	0	0.0146101	0.0621868	0.0448963	0.109061	0.0331012	0.0717397	0.0136612	0.0669259	0	0
Ochrobactrum_pseudogrignonense	0	0	0	0	0	0	0	0	0.0132696	0.0650077	0	0
Phenylobacterium_mobile	0	0	0.0146344	0.0663026	0	0	0	0	0.0132696	0.0650077	0	0
Ammoniibacillus_agariperforans	0	0	0	0	0	0	0	0	0.0125125	0.0612985	0	0
Peptoniphilus_duerdenii	0	0	0	0	0	0	0	0	0.0118371	0.0579898	0	0
Hymenobacter_elongatus	0	0	0	0	0	0	0	0	0.0114679	0.056181	0	0
Aeromonas_caviae	0	0	0.057523	0.410796	0.266698	0.884536	0	0	0.010016	0.0490683	0	0
Nostoc_PCC_73102_calcicola	0	0	0	0	0	0	0	0	0.0093633	0.0458706	0	0
Yonghaparkia_alkaliphila	0	0	0.00215945	0.0154216	0	0	0	0	0.00886525	0.0434307	0	0
Microbacterium_marinum	0	0	0	0	0	0	0	0	0.0070502	0.0345388	0	0
Massilia_varians	0	0	0.0113921	0.0585173	0	0	0	0	0.0069735	0.034163	0	0
Citricoccus_nitrophenolicus	0	0	0	0	0	0	0	0	0.00663482	0.0325038	0	0
Chthonobacter_albigriseus	0	0	0.0153341	0.0892764	0.014746	0.0489069	0	0	0.00382263	0.018727	0	0
Lactobacillus_plantarum	0	0	0	0	0	0	0	0	0.000993246	0.00486589	0	0
Acinetobacter_schindleri	0	0	0.0443444	0.286823	0.185529	0.615329	0	0	0	0	0	0
Aeromicrobium_choanae	0	0	0.0526385	0.375914	0.244051	0.809426	0	0	0	0	0	0
Akkermansia_muciniphila	0	0	0	0	0	0	0.72327	2.28718	0	0	0	0
Archangium_violaceum	0	0	0.576369	3.54388	0.282132	0.935725	0.256961	0.754242	0	0	0	0
Campylobacter_concisus	0	0	0.18403	0.789316	0	0	0.0719424	0.227502	0	0	0	0
Cellvibrio_diazotrophicus	0	0	0.319308	1.98742	0	0	0	0	0	0	0	0
Chryseobacterium_hagamense	0	0	0.00676133	0.0482855	0.031348	0.103969	0.137047	0.289369	0	0	0	0
Corynebacterium_1_urealyticum	0	0	0	0	0	0	0.102916	0.325449	0	0	0	0
Leptotrichia_hofstadii	0	0	0.180302	1.28761	0.835946	2.77252	0.00857633	0.0271207	0	0	0	0
Mobiluncus_curtisii	0	0	0.0087535	0.0625125	0	0	0.188679	0.596656	0	0	0	0
Parabacteroides_goldsteinii	0	0	0	0	0	0	0.408805	1.29276	0	0	0	0
Prevotella_micans	0	0	0.116176	0.798796	0.518609	1.72003	0	0	0	0	0	0
Shinella_fusca	0	0	0.0300006	0.181796	0.116252	0.385564	0.135468	0.428387	0	0	0	0
Sphingobacterium_populi	0	0	0	0	0	0	0.220859	0.698417	0	0	0	0
Thermomonospora_chromogena	0	0	0	0	0	0	0.24055	0.760685	0	0	0	0
Thermopolyspora_flexuosa	0	0	0	0	0	0	0.183299	0.579644	0	0	0	0
Acidovorax_facilis	0	0	0	0	0	0	0.0171527	0.0542415	0	0	0	0
Acidovorax_radicis	0	0	0	0	0	0	0	0	0	0	0	0
Acinetobacter_lwoffii	0	0	0.022581	0.161261	0	0	0	0	0	0	0	0
Acinetobacter_rudis	0	0	0	0	0	0	0	0	0	0	0	0
Acinetobacter_soli	0	0	0	0	0	0	0	0	0	0	0	0
Actinomycetospora_atypica	0	0	0	0	0	0	0	0	0	0	0	0
Actinoplanes_friuliensis	0	0	0	0	0	0	0	0	0	0	0	0
Actinoplanes_italicus	0	0	0	0	0	0	0	0	0	0	0	0
Adhaeribacter_terreus	0	0	0	0	0	0	0	0	0	0	0	0
Agromyces_neolithicus	0	0	0	0	0	0	0	0	0	0	0	0
Agromyces_ramosus	0	0	0	0	0	0	0	0	0	0	0	0
Agromyces_ulmi	0	0	0	0	0	0	0	0	0	0	0	0
Alicyclobacillus_acidocaldarius	0	0	0	0	0	0	0	0	0	0	0	0
Archangium_gephyra	0	0	0.071081	0.394261	0	0	0	0	0	0	0	0
Arcobacter_skirrowii	0	0	0.0348584	0.248939	0	0	0	0	0	0	0	0
Arthrobacter_citreus	0	0	0	0	0	0	0	0	0	0	0	0
Arthrobacter_gandavensis	0	0	0	0	0	0	0	0	0	0	0	0
Arthrobacter_tumbae	0	0	0	0	0	0	0	0	0	0	0	0
Arthrobacter_woluwensis	0	0	0	0	0	0	0	0	0	0	0	0
Aurantimonas_endophytica	0	0	0	0	0	0	0	0	0	0	0	0
Aureimonas_glaciei	0	0	0	0	0	0	0	0	0	0	0	0
Bacillus_bataviensis	0	0	0	0	0	0	0	0	0	0	0	0
Bacillus_litoralis	0	0	0.00561829	0.0401226	0	0	0	0	0	0	0	0
Bacillus_malikii	0	0	0	0	0	0	0	0	0	0	0	0
Bacillus_massiliosenegalensis	0	0	0	0	0	0	0	0	0	0	0	0
Bacillus_murimartini	0	0	0	0	0	0	0	0	0	0	0	0
Bacillus_patagoniensis	0	0	0	0	0	0	0	0	0	0	0	0
Bacillus_psychrosaccharolyticus	0	0	0	0	0	0	0	0	0	0	0	0
Bacillus_safensis	0	0	0	0	0	0	0	0	0	0	0	0
Bacillus_soli	0	0	0	0	0	0	0	0	0	0	0	0
Bacillus_thermolactis	0	0	0	0	0	0	0	0	0	0	0	0
Belnapia_moabensis	0	0	0	0	0	0	0	0	0	0	0	0
Bifidobacterium_breve	0	0	0	0	0	0	0	0	0	0	0	0
Blastococcus_massiliensis	0	0	0	0	0	0	0	0	0	0	0	0
Blautia_glucerasea	0	0	0	0	0	0	0.00857633	0.0271207	0	0	0	0
Bordetella_pertussis	0	0	0	0	0	0	0	0	0	0	0	0
Brevibacterium_pityocampae	0	0	0.030108	0.215014	0	0	0	0	0	0	0	0
Brevundimonas_mediterranea	0	0	0	0	0	0	0	0	0	0	0	0
Campylobacter_gracilis	0	0	0	0	0	0	0	0	0	0	0	0
Capnocytophaga_sputigena	0	0	0.0694243	0.400862	0.0697512	0.231339	0	0	0	0	0	0
Cardiobacterium_hominis	0	0	0	0	0	0	0	0	0	0	0	0
Caulobacter_ginsengisoli	0	0	0	0	0	0	0	0	0	0	0	0
Cereibacter_changlensis	0	0	0	0	0	0	0	0	0	0	0	0
Citricoccus_zhacaiensis	0	0	0	0	0	0	0	0	0	0	0	0
Citrobacter_freundii	0	0	0.00914119	0.0652811	0.0423819	0.140565	0	0	0	0	0	0
Commensalibacter_intestini	0	0	0	0	0	0	0	0	0	0	0	0
Corynebacterium_1_efficiens	0	0	0.0112905	0.0806303	0	0	0.0343053	0.108483	0	0	0	0
Corynebacterium_1_marinum	0	0	0	0	0	0	0	0	0	0	0	0
Corynebacterium_1_maris	0	0	0	0	0	0	0	0	0	0	0	0
Corynebacterium_1_riegelii	0	0	0.0842219	0.423129	0	0	0	0	0	0	0	0
Curtobacterium_herbarum	0	0	0	0	0	0	0	0	0	0	0	0
Desertibacter_xinjiangensis	0	0	0	0	0	0	0	0	0	0	0	0
Desulfotomaculum_nigrificans	0	0	0	0	0	0	0	0	0	0	0	0
Devosia_glacialis	0	0	0	0	0	0	0	0	0	0	0	0
Enterococcus_faecalis	0	0	0	0	0	0	0	0	0	0	0	0
Exiguobacterium_sibiricum	0	0	0	0	0	0	0	0	0	0	0	0
Faecalibacterium_prausnitzii	0	0	0	0	0	0	0	0	0	0	0	0
Filifactor_alocis	0	0	0.0330237	0.235837	0	0	0	0	0	0	0	0
Flavobacterium_subsaxonicum	0	0	0	0	0	0	0	0	0	0	0	0
Fructobacillus_fructosus	0	0	0	0	0	0	0	0	0	0	0	0
Gemella_parahaemolysans	0	0	0.0147984	0.105682	0	0	0	0	0	0	0	0
Geomicrobium_sediminis	0	0	0.010523	0.0751492	0	0	0	0	0	0	0	0
Gilliamella_apicola	0	0	0	0	0	0	0	0	0	0	0	0
Gracilibacillus_halotolerans	0	0	0	0	0	0	0.025729	0.0813622	0	0	0	0
Halomonas_songnenensis	0	0	0.0867554	0.358088	0	0	0.0511073	0.161616	0	0	0	0
Halotalea_alkalilenta	0	0	0	0	0	0	0	0	0	0	0	0
Hathewaya_limosa	0	0	0.0294412	0.210252	0	0	0	0	0	0	0	0
Hymenobacter_norwichensis	0	0	0	0	0	0	0	0	0	0	0	0
Hymenobacter_qilianensis	0	0	0	0	0	0	0.0687285	0.217339	0	0	0	0
Hymenobacter_tibetensis	0	0	0	0	0	0	0	0	0	0	0	0
Hymenobacter_yonginensis	0	0	0	0	0	0	0	0	0	0	0	0
Hyphomicrobium_zavarzinii	0	0	0.0691562	0.443137	0	0	0.0171527	0.0542415	0	0	0	0
Kaistia_adipata	0	0	0.0521882	0.372698	0	0	0	0	0	0	0	0
Kerstersia_gyiorum	0	0	0	0	0	0	0	0	0	0	0	0
Kineococcus_xinjiangensis	0	0	0	0	0	0	0	0	0	0	0	0
Klebsiella_pneumoniae	0	0	0.0111789	0.0798335	0	0	0	0	0	0	0	0
Kurthia_gibsonii	0	0	0	0	0	0	0	0	0	0	0	0
Kurthia_massiliensis	0	0	0	0	0	0	0	0	0	0	0	0
Kushneria_avicenniae	0	0	0.00782657	0.0393432	0	0	0	0	0	0	0	0
Lachnoanaerobaculum_cf.	0	0	0.010876	0.0776701	0	0	0.0135777	0.0429366	0	0	0	0
Lactobacillus_algidus	0	0	0	0	0	0	0	0	0	0	0	0
Lactobacillus_delbrueckii	0	0	0	0	0	0	0	0	0	0	0	0
Lactobacillus_kimbladii	0	0	0	0	0	0	0	0	0	0	0	0
Lactobacillus_kunkeei	0	0	0	0	0	0	0	0	0	0	0	0
Lactobacillus_mellis	0	0	0	0	0	0	0	0	0	0	0	0
Lactobacillus_vespulae	0	0	0	0	0	0	0	0	0	0	0	0
Lampropedia_hyalina	0	0	0	0	0	0	0	0	0	0	0	0
Limnobacter_thiooxidans	0	0	0.038956	0.278201	0	0	0	0	0	0	0	0
Lonsdalea_quercina	0	0	0	0	0	0	0	0	0	0	0	0
Lysinibacillus_manganicus	0	0	0	0	0	0	0	0	0	0	0	0
Lysobacter_dokdonensis	0	0	0.0258187	0.12135	0	0	0.0343053	0.108483	0	0	0	0
Lysobacter_niabensis	0	0	0	0	0	0	0	0	0	0	0	0
Lysobacter_spongiicola	0	0	0	0	0	0	0	0	0	0	0	0
Massilia_brevitalea	0	0	0	0	0	0	0	0	0	0	0	0
Massilia_dura	0	0	0	0	0	0	0	0	0	0	0	0
Massilia_plicata	0	0	0.007527	0.0537536	0	0	0	0	0	0	0	0
Methylobacterium_haplocladii	0	0	0	0	0	0	0	0	0	0	0	0
Moellerella_wisconsensis	0	0	0	0	0	0	0	0	0	0	0	0
Mycobacterium_doricum	0	0	0	0	0	0	0	0	0	0	0	0
Mycobacterium_gilvum	0	0	0	0	0	0	0	0	0	0	0	0
Mycobacterium_monacense	0	0	0	0	0	0	0	0	0	0	0	0
Mycobacterium_rhodesiae	0	0	0	0	0	0	0	0	0	0	0	0
Nitrosospira_briensis	0	0	0	0	0	0	0	0	0	0	0	0
Nocardioides_alkalitolerans	0	0	0	0	0	0	0	0	0	0	0	0
Nocardioides_alpinus	0	0	0	0	0	0	0	0	0	0	0	0
Nocardioides_furvisabuli	0	0	0	0	0	0	0	0	0	0	0	0
Nocardioides_gilvus	0	0	0	0	0	0	0	0	0	0	0	0
Nocardioides_ginkgobilobae	0	0	0	0	0	0	0	0	0	0	0	0
Nocardioides_marinus	0	0	0.0208072	0.104095	0.0463822	0.153832	0	0	0	0	0	0
Nocardioides_solisilvae	0	0	0	0	0	0	0	0	0	0	0	0
Nocardioides_szechwanensis	0	0	0	0	0	0	0	0	0	0	0	0
Nodosilinea_PCC_7104_epilithica	0	0	0	0	0	0	0	0	0	0	0	0
Nostoc_PCC_73102_commune	0	0	0	0	0	0	0	0	0	0	0	0
Novosphingobium_arabidopsis	0	0	0	0	0	0	0	0	0	0	0	0
Novosphingobium_aromaticivorans	0	0	0	0	0	0	0	0	0	0	0	0
Oceanobacillus_luteolus	0	0	0	0	0	0	0	0	0	0	0	0
Paenibacillus_antibioticophila	0	0	0	0	0	0	0	0	0	0	0	0
Paenibacillus_pasadenensis	0	0	0	0	0	0	0	0	0	0	0	0
Paenibacillus_shenyangensis	0	0	0	0	0	0	0	0	0	0	0	0
Paenibacillus_xylanilyticus	0	0	0.0325096	0.152087	0	0	0	0	0	0	0	0
Paenisporosarcina_macmurdoensis	0	0	0	0	0	0	0	0	0	0	0	0
Paenisporosarcina_quisquiliarum	0	0	0	0	0	0	0	0	0	0	0	0
Palleronia_marisminoris	0	0	0	0	0	0	0	0	0	0	0	0
Parvimonas_micra	0	0	0	0	0	0	0	0	0	0	0	0
Patulibacter_minatonensis	0	0	0.00891266	0.0636491	0.0413223	0.137051	0	0	0	0	0	0
Pediococcus_stilesii	0	0	0	0	0	0	0	0	0	0	0	0
Pedobacter_bauzanensis	0	0	0	0	0	0	0.0719424	0.227502	0	0	0	0
Phenylobacterium_haematophilum	0	0	0.017507	0.125025	0	0	0	0	0	0	0	0
Phycicoccus_dokdonensis	0	0	0	0	0	0	0.0686106	0.216966	0	0	0	0
Pilimelia_anulata	0	0	0	0	0	0	0	0	0	0	0	0
Planococcus_psychrotoleratus	0	0	0	0	0	0	0	0	0	0	0	0
Planomicrobium_chinense	0	0	0	0	0	0	0	0	0	0	0	0
Planomicrobium_glaciei	0	0	0.043604	0.255605	0	0	0	0	0	0	0	0
Planomicrobium_koreense	0	0	0	0	0	0	0	0	0	0	0	0
Planomicrobium_okeanokoites	0	0	0	0	0	0	0	0	0	0	0	0
Planomicrobium_stackebrandtii	0	0	0	0	0	0	0	0	0	0	0	0
Pluralibacter_pyrinus	0	0	0	0	0	0	0	0	0	0	0	0
Polaromonas_jejuensis	0	0	0	0	0	0	0	0	0	0	0	0
Pontibacter_roseus	0	0	0	0	0	0	0	0	0	0	0	0
Pontibacter_salisaro	0	0	0	0	0	0	0	0	0	0	0	0
Prevotella_2_marshii	0	0	0.0522876	0.373408	0	0	0	0	0	0	0	0
Providencia_rettgeri	0	0	0	0	0	0	0.0851789	0.269359	0	0	0	0
Pseudomonas_abietaniphila	0	0	0	0	0	0	0	0	0	0	0	0
Pseudomonas_flexibilis	0	0	0	0	0	0	0	0	0	0	0	0
Pseudomonas_gingeri	0	0	0	0	0	0	0	0	0	0	0	0
Pseudomonas_graminis	0	0	0	0	0	0	0	0	0	0	0	0
Pseudomonas_luteola	0	0	0	0	0	0	0	0	0	0	0	0
Pseudomonas_rhizosphaerae	0	0	0	0	0	0	0	0	0	0	0	0
Pseudonocardia_profundimaris	0	0	0.0308785	0.220517	0	0	0.0479616	0.151668	0	0	0	0
Psychroglaciecola_arctica	0	0	0	0	0	0	0	0	0	0	0	0
Rahnella_aquatilis	0	0	0	0	0	0	0	0	0	0	0	0
Rhizobacter_fulvus	0	0	0	0	0	0	0	0	0	0	0	0
Rhodocytophaga_aerolata	0	0	0.0037635	0.0268768	0	0	0.0407332	0.12881	0	0	0	0
Roseomonas_aquatica	0	0	0	0	0	0	0	0	0	0	0	0
Roseomonas_arctica	0	0	0	0	0	0	0	0	0	0	0	0
Roseomonas_vinacea	0	0	0	0	0	0	0	0	0	0	0	0
Ruminococcus_1_bicirculans	0	0	0.0116887	0.0834742	0.0541932	0.179739	0	0	0	0	0	0
Saccharomonospora_azurea	0	0	0	0	0	0	0	0	0	0	0	0
Saccharomonospora_viridis	0	0	0	0	0	0	0	0	0	0	0	0
Salinimicrobium_marinum	0	0	0	0	0	0	0	0	0	0	0	0
Salmonella_enterica	0	0	0.00155371	0.0110957	0	0	0	0	0	0	0	0
Sanguibacter_antarcticus	0	0	0	0	0	0	0	0	0	0	0	0
Sanguibacter_marinus	0	0	0	0	0	0	0	0	0	0	0	0
Sarcina_maxima	0	0	0	0	0	0	0	0	0	0	0	0
Slackia_exigua	0	0	0.010523	0.0751492	0	0	0	0	0	0	0	0
Solibacillus_silvestris	0	0	0	0	0	0	0	0	0	0	0	0
Solirubrobacter_ginsenosidimutans	0	0	0	0	0	0	0	0	0	0	0	0
Solirubrobacter_taibaiensis	0	0	0	0	0	0	0	0	0	0	0	0
Sphingobacterium_alimentarium	0	0	0	0	0	0	0	0	0	0	0	0
Sphingobium_amiense	0	0	0	0	0	0	0.00678887	0.0214683	0	0	0	0
Spirosoma_endophyticum	0	0	0	0	0	0	0	0	0	0	0	0
Spirosoma_escalantus	0	0	0	0	0	0	0	0	0	0	0	0
Spirosoma_linguale	0	0	0	0	0	0	0	0	0	0	0	0
Sporosarcina_aquimarina	0	0	0	0	0	0	0	0	0	0	0	0
Sporosarcina_globispora	0	0	0	0	0	0	0	0	0	0	0	0
Staphylococcus_equorum	0	0	0	0	0	0	0	0	0	0	0	0
Stenotrophomonas_acidaminiphila	0	0	0	0	0	0	0	0	0	0	0	0
Streptococcus_peroris	0	0	0	0	0	0	0	0	0	0	0	0
Subtercola_boreus	0	0	0	0	0	0	0	0	0	0	0	0
Tabrizicola_aquatica	0	0	0.012529	0.0894748	0	0	0	0	0	0	0	0
Tepidiphilus_succinatimandens	0	0	0	0	0	0	0	0	0	0	0	0
Tessaracoccus_flavus	0	0	0	0	0	0	0	0	0	0	0	0
Thermomonas_carbonis	0	0	0	0	0	0	0	0	0	0	0	0
Undibacterium_oligocarboniphilum	0	0	0	0	0	0	0	0	0	0	0	0
Ureibacillus_thermosphaericus	0	0	0.00355215	0.0253674	0	0	0	0	0	0	0	0
Variovorax_boronicumulans	0	0	0	0	0	0	0	0	0	0	0	0
Weissella_soli	0	0	0	0	0	0	0	0	0	0	0	0
Williamsia_herbipolensis	0	0	0	0	0	0	0	0	0	0	0	0
Xanthomonas_axonopodis	0	0	0	0	0	0	0	0	0	0	0	0
Zymobacter_palmae	0	0	0	0	0	0	0	0	0	0	0	0
